# Supplementary material for: Scarless excision of an insertion sequence in the OmpK36 promoter restores meropenem susceptibility in a non-carbapenemase-producing Klebsiella pneumoniae
Source: Emerg Microbes Infect. 2025 May 9;14(1):2503922. doi: 10.1080/22221751.2025.2503922 (PMC12086927; doi:10.1080/22221751.2025.2503922)
Supplement: Supplementary materials.xlsx [file TEMI_A_2503922_SM7310.xlsx]

## Sheet: Table S1
Table S1 The primers used in this study
Primers	Sequences (5'-3')	Purposes
blaCTX-F	ATGGTTAAAAAATCACTGCGCCA	PCR amplification of extended-spectrum β-lactamase genes
blaCTX-R	TTACAAACCGTCGGTGACGATT
blaSHV-F	ATGCGTTATATTCGCCTGTGT
blaSHV-R	CGATCCGGCGATTTGCTGA
blaDHA-F	ATGAAAAAATCGTTATCTGC
blaDHA-R	GGACTTGATCTTGTTCGAC
blaTEM-F	ATGAGTATTCAACATTTNCG
blaTEM-R	TTACCAATGCTTAATCAGTG
blaCYM-F	ATGATGAAAAAATCGTTATGC
blaKPC-F	ATGTCACTGTATCGCCGTCT	PCR amplification of carbapenem resistance genes
blaKPC-R	TTACTGCCCGTTGACGCC
blaNDM-F	TTGAATTCGCCCCATATTTTTGCT
blaNDM-R	TCAGCGCAGCTTGTCGGC
blaOXA-F	ATGCGTGTATTAGCCTTATCG
blaOXA-R	CTAGGGAATAATTTTTTCCTGTT
blaIMP-F	TGAGCAAGTTATCTGTATTC
blaIMP-R	TTAGTTGCTTAGTTTTGATGG
blaVIM-F	TAGTTTATTGGTCTACATGACCGC
blaVIM-R	CTACTCGGCGACTGAGCG
blaCYM-R	AGTTCTGGCCAGTATTTCG
Ompk35-F1	ATGAAGCGCAATATTCTGG	PCR amplification of membrane porin gene
Ompk35-R1	TTAGAACTGGTAAACGATACC
Ompk36-F1	ATGAAAGTTAAAGTACTGTCCC
Ompk36-R1	TTAGAACTGGTAAACCAGG
Ompk37-F1	ATGAAAAGAAAAGTACTGGCCC
Ompk37-R1	TCAGAACTGGTAAACCAGG
Ompk35-F	TATTCTGGCAGTGGTGAT	RT-qPCR analysis of OmpK35
Ompk35-R	GATACGGGCATAGGTGGT
Ompk36-F	GTCCTGGACCGACGTTCT	RT-qPCR analysis of OmpK36
Ompk36-R	GCCGTTTTTACCCTGATA
micF-F	AACTTTATTTATTACCGTCA	RT-qPCR analysis of sRNA
micF-R	GAGGCATCCGGTTGAAATAG
RybB-F	CTGCTTTTCTTTGATGTCCC
RybB-R	AGTGGCGGGGTTGATGGGCT
AcrA-F	AGGTCTGCTGGGAGTC	RT-qPCR analysis of efflux pump
AcrA-R	TCTGGATAATGTGGCG
rpoB-F	GGCGAAATGGCWGAGAACCA	Endogenous reference gene
rpoB-R	GAGTCTTCGAAGTTGTAACC
UP-F	CTTACTGATTACCCTTCTAATCAGTCGGCTATTTCATTGT	Knockout of IS sequence
UP-R	GATCCCAAGCTTCTTCTAGACATCACCCCCATTGTCGCCA
Down-F	TAAGTGACGTAAAATCGTGTCGCCGGTGTAGGTTTCAGCG
Down-R	CAGCACAATGAAATAGCCGACTGATTAGAAGGGTAATCAGTAA
Pre112-Vector-F	TGGCGACAATGGGGGTGATGTCTAGAAGAAGCTTGGGATC
Pre112-Vector-R	CGCTGAAACCTACACCGGCGACACGATTTTACGTCACTTA
pre112-verify-F	AGCGCTGATGCCATCATAGA	verify primer of IS1
pre112-verify-R	GCGTAATTTTTTTAAGGCAG
Pro-porin-F1	ACCATGATTACGCCAAGCTTAGCCGTAGCACAGATAAATT	contrust KP-469/pHSG396-IS-Ompk36
Ompk36-396-R1	GTGAATTCGAGCTCGGTACCTAGTTACGACCGTAGTCGAA
pHSG396-vec-F1	TTCGACTACGGTCGTAACTAGGTACCGAGCTCGAATTCAC
pHSG396-vec-R1	AATTTATCTGTGCTACGGCTAAGCTTGGCGTAATCATGGT
pro-verify-F	CCGGTTGAAATAGGGGTAAA	verify primer of pHSG396-IS-Ompk36
M13 fwd-R	GTAAAACGACGGCCAGT
Pro-porin-F2	ACCATGATTACGCCAAGCTTAGCCGTAGCACAGATAAATT	contrust KP-469/pHSG396-Ompk36
Ompk36-396-R2	GTGAATTCGAGCTCGGTACCTAGTTACGACCGTAGTCGAA
pHSG396-vec-F2	TTCGACTACGGTCGTAACTAGGTACCGAGCTCGAATTCAC
pHSG396-vec-R2	AATTTATCTGTGCTACGGCTAAGCTTGGCGTAATCATGGT
pro-verify-F	CCGGTTGAAATAGGGGTAAA	verify primer of pHSG396-Ompk36
M13 fwd-R	GTAAAACGACGGCCAGT
pBeloBAC-omp-F	CAGTGGTGGTGGTGGTGGTGGAACTGGTAAACCAGGCCCA	Purify Ompk36
pBeloBAC-pro-R	ATTTCACACAGGAAACAGCTAGCCGTAGCACAGATAAATT
pBeloBAC-F	AATTTATCTGTGCTACGGCTAGCTGTTTCCTGTGTGAAAT
pBeloBAC-R	TGGGCCTGGTTTACCAGTTCCACCACCACCACCACCACTG

## Sheet: Table S2
Table S2 Strains and plasmids used in this study
Strains and plasmids	Description	Sources
KP-469	Meropenem-resistant K.pneumoniae	Current study
KO-469	KP-469 with deleted IS1 sequence	Current study
KP-469/pHSG396-IS-Ompk36	complementation plasmids in KP-469	Current study
KP-469/pHSG396-Ompk36	complementation plasmids in KO-469	Current study
ATCC13883	Standard K.pneumoniae	Laboratory collection
ATCC25922	Quality control strain of K.pneumoniae for MIC testing	Laboratory collection
E.coil WM3064	E. coli defective type strains	Laboratory collection
BL-21	E. coli protein-expressing strain	Takara
pHSG396	Expression vector, chloramphenicol	Takara
pre112	Suicide plasmid	Laboratory collection
DH5α	E. Coli, a competent cell strain used for transformation	Laboratory collection
pBeloBAC11	Protein-expressing, kanamycin	Zeman Biotech

## Sheet: Table S3
Table S3 Susceptibility profiles of non-carbapenemase-producing K.pneumoniae strains
	Minimum inhibitory concentration (MIC) method														Kirby-Bauer (KB) method
isolation	TZP	CAZ	CSL	FEP	ATM	IMP	MEM	AN	TO	CIP	LEV	DO	MN	SXT	AMP	SAM	CZ	CXM	CXL	CTX	ESBL
KP-2	≥128	32	64	≥32	≥64	≤0.25	≤0.25	≤2	8	≥4	≥8	≥16	≥16	≥320	6mm	6mm	6mm	6mm	17mm	6mm	+
KP-3	≥128	32	16	≥32	≥64	≤0.25	≤0.25	≤2	≥16	≥4	≥8	≥16	≥16	40	6mm	6mm	6mm	6mm	6mm	8mm	+
KP-5	≤4	16	≤8	1	≤1	≤0.25	≤0.25	≤2	≤1	≤0.25	1	≥16	≥16	≥320	6mm	8mm	6mm	6mm	8mm	14mm	+
KP-6	≥128	≥64	16	≤0.12	≥64	1	≤0.25	4	≤1	0.5	1	-	-	≤20	6mm	10mm	6mm	6mm	6mm	19mm	+
KP-10	≥128	≥64	16	0.25	≥64	≤0.25	≤0.25	≤2	≤1	0.5	1	≥16	8	≥320	6mm	6mm	6mm	6mm	6mm	12mm	+
KP-11	≤4	≤0.12	≤8	≤0.12	≤1	≤0.25	≤0.25	≤2	≤1	≤0.25	≤0.12	1	2	≤20	6mm	18mm	23mm	21mm	21mm	26mm	-
KP-12	≤4	≤0.12	≤8	≤0.12	≤1	0.5	≤0.25	≤2	≤1	≤0.25	≤0.12	1	≤1	≤20	6mm	18mm	25mm	21mm	22mm	25mm	-
KP-14	≤4	≤0.12	≤8	≤0.12	≤1	0.5	≤0.25	≤2	≤1	≤0.25	≤0.12	1	2	≤20	6mm	18mm	25mm	22mm	22mm	28mm	-
KP-15	≤4	≤0.12	≤8	≤0.12	≤1	≤0.25	≤0.25	≤2	≤1	≤0.25	≤0.12	1	4	≤20	10mm	18mm	23mm	21mm	22mm	26mm	-
KP-20	≤4	0.25	≤8	≤0.12	≤1	≤0.25	≤0.25	≤2	≤1	0.5	≤0.12	1	4	≤20	6mm	18mm	25mm	20mm	21mm	28mm	-
KP-27	≥128	≥64	16	≥32	≥64	≤0.25	≤0.25	≤2	≤1	≥4	≥8	≥16	≥16	≤20	6mm	10mm	6mm	6mm	19mm	8mm	+
KP-28	8	32	≤8	≥32	≥64	≤0.25	≤0.25	4	≥16	≥4	4	≥16	≥16	≥320	6mm	14mm	6mm	6mm	19mm	8mm	+
KP-42	≤4	≤0.12	≤8	≤0.12	≤1	≤0.25	≤0.25	≤2	≤1	0.5	≤0.12	1	4	≤20	6mm	18mm	25mm	21mm	24mm	30mm	-
KP-43	8	4	≤8	≤0.12	≤1	0.5	≤0.25	≤2	8	1	1	≥16	8	≤20	6mm	6mm	6mm	6mm	6mm	28mm	-
KP-44	≥128	≥64	≥64	≥32	≥64	≤0.25	≤0.25	4	≥16	≥4	≥8	≥16	≥16	≥320	6mm	6mm	6mm	6mm	17mm	6mm	+
KP-45	16	≥64	≤8	8	≥64	≤0.25	≤0.25	≤2	8	≥4	≥8	≥16	≥16	≥320	6mm	12mm	6mm	6mm	20mm	6mm	+
KP-46	≤4	32	≤8	≥32	16	≤0.25	≤0.25	≤2	8	≤0.25	1	1	2	≥320	6mm	12mm	6mm	6mm	23mm	6mm	+
KP-50	≥128	8	≥64	≥32	16	≤0.25	≤0.25	≤2	≤1	≥4	≥8	≥16	≥16	≥320	6mm	6mm	6mm	6mm	17mm	6mm	+
KP-51	≤4	≤0.12	≤8	≤0.12	≤1	≤0.25	≤0.25	≤2	≤1	1	1	≥16	≥16	≤20	6mm	17mm	25mm	22mm	23mm	28mm	-
KP-87	8	0.5	≤8	≤0.12	≤1	0.5	≤0.25	≤2	≤1	1	4	≥16	≥16	≤20	6mm	15mm	22mm	18mm	18mm	26mm	-
KP-88	≥128	32	≥64	≥32	≥64	≤0.25	≤0.25	≤2	8	≥4	≥8	≥16	8	≥320	6mm	6mm	6mm	6mm	20mm	6mm	+
KP-89	≤4	≤0.12	≤8	≤0.12	≤1	≤0.25	≤0.25	≤2	≤1	≤0.25	≤0.12	1	≤1	≤20	6mm	16mm	24mm	21mm	21mm	26mm	-
KP-90	≤4	≤0.12	≤8	≤0.12	≤1	≤0.25	≤0.25	≤2	≤1	≤0.25	≤0.12		≤1	≤20	7mm	19mm	24mm	22mm	23mm	28mm	-
KP-91	≤4	≤0.12	≤8	≤0.12	≤1	≤0.25	≤0.25	≤2	≤1	≤0.25	≤0.12	1	≤1	≤20	6mm	18mm	25mm	21mm	22mm	28mm	-
KP-92	≤4	≤0.12	≤8	≤0.12	≤1	≤0.25	≤0.25	≤2	≤1	≤0.25	≤0.12	1	≤1	≤20	6mm	18mm	24mm	22mm	22mm	27mm	-
KP-93	≤4	4	≤8	≤0.12	≤1	1	≤0.25	≤2	≤1	≥4	≥8	≥16	8	≥320	6mm	6mm	6mm	11mm	7mm	25mm	-
KP-95	≤4	≤0.12	≤8	≤0.12	≤1	≤0.25	≤0.25	≤2	≤1	≤0.25	≤0.12	1	≤1	≤20	6mm	17mm	24mm	22mm	23mm	25mm	-
KP-96	≤4	≤0.12	≤8	≤0.12	≤1	≤0.25	≤0.25	≤2	≤1	≤0.25	≤0.12	1	≤1	≤20	8mm	18mm	25mm	26mm	16mm	28mm	-
KP-97	≥128	≥64	≥64	≥32	≥64	≤0.25	1	≤2	≥16	≥4			2	≥320	6mm	6mm	6mm	6mm	14mm	6mm	+
KP-101	≤4	≤0.12	≤8	≤0.12	≤1	≤0.25	≤0.25	≤2	≤1	≤0.25	≤0.12	1	2	≤20	6mm	16mm	23mm	21mm	24mm	28mm	-
KP-272	≥128	≥64	≥64	≥32	≥64	≤0.25	≤0.25	≤2	≤1	≥4	≥8	≥16	8	≤20	6mm	6mm	6mm	6mm	22mm	6mm	+
KP-277	≤4	≤0.12	≤8	≤0.12	≤1	≤0.25	≤0.25	≤2	≤1	≤0.25	≤0.12		≤1	≤20	6mm	17mm	29mm	25mm	25mm	26mm	-
KP-278	≤4	≤0.12	≤8	≤0.12	≤1	0.5	≤0.25	≤2	≤1	≤0.25	≤0.12	1	≤1	≤20	6mm	16mm	25mm	20mm	21mm	26mm	-
KP-281	16	32	16	≥32	≥64	≤0.25	≤0.25	≤2	4	≥4	≥8	≥16	≥16	≥320	6mm	10mm	6mm	6mm	18mm	6mm	+
KP-282	16	32	≤8	≥32	16	≤0.25	≤0.25	4	≥16	≥4	≥8	≥16	8	≥320	6mm	11mm	6mm	6mm	23mm	8mm	+
KP-284	8	≤0.12	≤8	≤0.12	≤1	≤0.25	≤0.25	≤2	≤1	≤0.25	≤0.12	1	≤1	≤20	6mm	18mm	26mm	23mm	25mm	30mm	-
KP-287	16	0.25	≤8	≤0.12	≤1	≤0.25	≤0.25	≤2	8	≥4	≥8	≥16	≥16	≥320	6mm	6mm	23mm	22mm	25mm	30mm	-
KP-290	32	≥64	16	≥32	≥64	≤0.25	≤0.25	≤2	≥16	≥4		2	2	40	6mm	6mm	6mm	6mm	6mm	6mm	+
KP-293	≤4	≤0.12	≤8	≤0.12	≤1	≤0.25	≤0.25	≤2	≤1	≤0.25	≤0.12	≥16	≥16	≥320	6mm	18mm	25mm	23mm	23mm	30mm	-
KP-297	≥128	8	≥64	≥32	16	≤0.25	≤0.25	≤2	8	≥4	≥8	≥16	≥16	≥320	6mm	6mm	6mm	6mm	22mm	6mm	+
KP-301	≤4	≤0.12	≤8	≤0.12	≤1	≤0.25	≤0.25	≤2	≤1	≤0.25	≤0.12	1	≤1	≤20	6mm	18mm	24mm	22mm	23mm	29mm	-
KP-307	≤4	4	16	≥32	16	≤0.25	≤0.25	≤2	8	≥4	≥8		8	≥320	6mm	8mm	6mm	6mm	23mm	6mm	+
KP-315	≤4	≤0.12	≤8	≤0.12	≤1	≤0.25	≤0.25	≤2	≤1	≤0.25	≤0.12	1	≤1	≤20	6mm	19mm	25mm	22mm	26mm	29mm	-
KP-323	≤4	≤0.12	≤8	≤0.12	≤1	≤0.25	≤0.25	≤2	≤1	≤0.25	≤0.12	1	2	≤20	6mm	18mm	25mm	23mm	24mm	29mm	-
KP-325	≤4	≤0.12	≤8	≤0.12	≤1	≤0.25	≤0.25	≤2	≤1	≤0.25	≤0.12	1	≤1	≤20	6mm	17mm	23mm	22mm	24mm	28mm	-
KP-326	≤4	8	32	≥32	≥64	1	≤0.25	≤2	≤1	≥4	≥8	≤20	8	≤20	6mm	17mm	23mm	22mm	24mm	28mm	-
KP-334	≤4	≤0.12	≤8	≤0.12	≤1	≤0.25	≤0.25	≤2	≤1	≤0.25	≤0.12	1	≤1	≤20	6mm	19mm	25mm	25mm	26mm	32mm	-
KP-337	8	0.25	≤8	≤0.12	≤1	≤0.25	≤0.25	≤2	≤1	≤0.25	≤0.12	1	≤1	≤20	6mm	18mm	25mm	25mm	26mm	32mm	-
KP-338	16	0.5	≤8	≤0.12	≤1	≤0.25	≤0.25	≤2	≤1	≤0.25	0.5	≥16	≥16	≥20	6mm	13mm	24mm	18mm	18mm	26mm	-
KP-339	≤4	≤0.12	≤8	≤0.12	≤1	≤0.25	≤0.25	≤2	≤1	≤0.25	≤0.12	1	≤1	≥320	6mm	18mm	24mm	24mm	25mm	30mm	-
KP-342	≥128	≥64	16	≥32	≥64	≤0.25	≤0.25	≥64	≥16	≥4	≥8	≥16	≥16	≥320	6mm	6mm	6mm	6mm	6mm	6mm	+
KP-344	≤4	≤0.12	≤8	≤0.12	≤1	≤0.25	≤0.25	≤2	≤1	≤0.25	≤0.12	1	≤1	≤20	8mm	17mm	25mm	23mm	24mm	28mm	-
KP-346	≤4	≤0.12	≤8	≤0.12	≤1	≤0.25	≤0.25	≤2	≤1	≥4	4	1	≤1	≤20	6mm	19mm	25mm	22mm	26mm	32mm	-
KP-401	≤4	4	16	8	2	≤0.25	≤0.25	≤2	≤1	1	≤0.25	≥16	4	≤20	6mm	12mm	6mm	6mm	25mm	10mm	+
KP-469	≥128	≥64	≥64	≥32	≥64	0.5	4	64	≥16	≥4	≥8	1	≤0.5(PB)	1(TIG)	6mm	6mm	6mm	6mm	12mm	6mm	+
KP-688	16	32	≤8	≥32	16	≤0.25	≤0.25	≤2	8	2	0.5	≥16	8	≤20	8mm	≥320	6mm	6mm	24mm	6mm	+
KP-689	≥128	8	≥64	≥32	≥64	0.5	0.5	≥64	≥16	≥4	≥8	≥16	≥16	≥320	6mm	9mm	6mm	6mm	6mm	6mm	+
KP-690	≤4	8	≤8	8	16	≤0.25	≤0.25	≤2	≤1	≤0.25	0.5	≥16	8	≥320	6mm	15mm	6mm	6mm	28mm	6mm	+
KP-691	8	8	≤8	≥32	16	≤0.25	≤0.25	≤2	8	≥4	≥8	≥16	≥16	≥320	6mm	15mm	6mm	6mm	21mm	6mm	+
KP-692	≤4	64	16	≥32	2	≤0.25	≤0.25	≤2	≤1	1	0.5	≥16	8	≤20	6mm	10mm	6mm	6mm	25mm	10mm	+
KP-694	8	4	≤8	1	≤1	≤0.25	≤0.25	≤2	≤1	1	0.5	2	4	≤20	6mm	16mm	8mm	16mm	26mm	19mm	+
KP-695	≤4	8	≤8	2	16	≤0.25	≤0.25	≤2	≤1	≤0.25	≥16	≥16	8	≥320	6mm	13mm	6mm	6mm	24mm	7mm	+
KP-696	≤4	4	16	2	16	≤0.25	≤0.25	≤2	≤1	≤0.25	≤0.12	2	4	≤20	6mm	13mm	6mm	6mm	24mm	7mm	+
KP-697	≤4	4	≤8	2	2	≤0.25	≤0.25	≤2	2	≤0.25	0.5	2	2	≤20	6mm	18mm	6mm	6mm	26mm	13mm	+
KP-698	32	4	32	≥32	8	≤0.25	≤0.25	≤2	≤16	≤0.25	≤0.12	2	4	≥320	6mm	20mm	6mm	6mm	22mm	10mm	+
KP-699	≤4	0.5	≤8	2	≤1	≤0.25	≤0.25	≤2	8	2	4	≥16	8	≥320	6mm	15mm	6mm	6mm	25mm	14mm	+
KP-700	64	≥64	≥64	≥32	≥64	≤0.25	≤0.25	≤2	≤1	≥4	≥8	8	≥16	≤20	6mm	15mm	6mm	6mm	22mm	6mm	+
KP-701	16	2	16	2	2	≤0.25	≤0.25	≤2	4	≥4	≥8	≥16	≥16	≥320	6mm	10mm	6mm	6mm	14mm	13mm	+
KP-702	≤4	0.5	≤8	2	≤1	≤0.25	≤0.25	≤2	≤1	1	1	≥16	8	≤20	6mm	13mm	6mm	6mm	24mm	13mm	+
KP-703	32	4	32	≥32	16	≤0.25	≤0.25	≤2	≥16	≤0.25	≤0.12	2	2	≥320	6mm	9mm	6mm	6mm	20mm	9mm	+
KP-704	32	≥64	16	≥32	≥64	≤0.25	≤0.25	≤2	≥16	≥4	≥8	≥16	≥16	160	6mm	6mm	6mm	6mm	6mm	6mm	+
KP-705	32	32	16	≥32	32	≤0.25	≤0.25	≤2	8	≥4	≥8	≥16	≥16	≥320	6mm	6mm	6mm	6mm	12mm	6mm	+
KP-706	≤4	2	≤8	1	≤1	≤0.25	≤0.25	≤2	8	≥4	≥8	≥16	≥16	≥320	6mm	13mm	11mm	16mm	23mm	20mm	+
KP-707	≥128	≥64	≤8	≤0.12	≥64	≤0.25	≤0.25	≤2	8	≥4	≥8	≥16	≥16	≥320	6mm	6mm	6mm	6mm	6mm	20mm	+
KP-708	≥128	≥64	≥64	≥32	≥64	≤0.25	0.5	≥64	≥16	≥4	≥8	≥16	≥16	≥320	6mm	6mm	6mm	6mm	8mm	6mm	+
KP-709	32	8	16	≥32	16	≤0.25	≤0.25	≤2	≤1	≥4	≥8	≥16	≥16	≥320	6mm	8mm	6mm	6mm	19mm	6mm	+
KP-710	≤4	4	≤8	2	2	≤0.25	≤0.25	≤2	2	≤0.25	0.5	2	2	≤20	6mm	18mm	6mm	6mm	26mm	13mm	+
KP-711	32	32	16	≥32	≥64	≤0.25	≤0.25	≤2	≥16	≥4	≥8	≥16	≥16	≤20	6mm	10mm	6mm	6mm	18mm	6mm	+
KP-712	≥128	≥64	32	≥32	≥64	≤0.25	≤0.25	≤2	8	≥4	≥8	≥16	≥16	≥320	6mm	6mm	6mm	6mm	12mm	6mm	+
KP-713	≥128	32	≥64	≥32	≥64	≤0.25	≤0.25	≤2	≤1	≤20	≥4	≥8	≥16	≥16	6mm	6mm	6mm	6mm	21mm	6mm	+
KP-714	16	8	≤8	≥32	16	≤0.25	≤0.25	≤2	≤1	≤0.25	≤0.12	≥16	8	≤20	6mm	12mm	6mm	6mm	22mm	8mm	+
KP-715	8	0.5	≤8	≤0.12	≤1	≤0.25	≤0.25	≤2	≤1	1	0.5	≥16	≥16	≥320	6mm	14mm	12mm	9mm	21mm	20mm	+
KP-716	≥128	≥64	≥64	≥32	≥64	0.5	0.5	≥64	≥16	≥4	≥8	≥16	≥16	≥320	6mm	6mm	6mm	6mm	6mm	6mm	+
KP-717	≥128	≥64	≥64	≥32	≥64	≤0.25	1	≤1	≥4	≥8	≥16	≥16	≥320	≥320	6mm	6mm	6mm	6mm	6mm	6mm	+
KP-718	16	≥64	≤8	2	≥64	≤0.25	≤0.25	≥64	≥16	≥4	≥8	≥16	≥16	≥320	6mm	9mm	6mm	6mm	6mm	10mm	+
KP-719	≤4	0.5	≤8	1	≤1	≤0.25	≤0.25	≤2	≤1	≥4	4	2	2	≤20	6mm	16mm	10mm	6mm	18mm	6mm	+
KP-720	≥128	≥64	32	≥32	≥64	≤0.25	≤0.25	≤2	≤1	≥8	≥16	≥16	≥16	≥320	6mm	9mm	6mm	6mm	16mm	6mm	+
KP-721	32	32	≥64	≥32	≥64	≤0.25	0.5	≤2	≤1	≥4	≥8	≥16	≥16	≥320	6mm	6mm	6mm	6mm	6mm	6mm	+
KP-745	≤4	0.25	≤8	≤0.12	≤1	≤0.25	≤0.25	≤2	8	≤0.25	0.25	1	≤1	≤20	6mm	15mm	18mm	14mm	11mm	30mm	-
KP-746	32	≥64	16	≥32	≥64	≤0.25	≤0.25	≤2	4	≥4	≥8	8	≥16	≤20	6mm	6mm	6mm	6mm	6mm	6mm	+
KP-747	≤4	4	≤8	2	4	≤0.25	≤0.25	≤2	≤1	≥4	4	1	2	≤20	6mm	16mm	6mm	6mm	24mm	10mm	+
KP-748	≥128	≥64	32	≥32	≥64	≤0.25	≤0.25	≤2	≤1	≥4	≥8	≥16	≥16	≥320	6mm	9mm	6mm	6mm	20mm	6mm	+
KP-749	64	4	16	16	16	≤0.25	≤0.25	≤2	≤1	≥4	≥8	≥16	≥16	≤20	6mm	8mm	6mm	6mm	15mm	6mm	+
KP-750	≥128	32	≥64	≥32	≥64	≤0.25	≤0.25	≤2	8	2	1	2	2	≥320	6mm	6mm	6mm	6mm	22mm	6mm	+
KP-751	≥128	≥64	≤8	2	≥64	≤0.25	≤0.25	≤2	8	≤0.25	0.5	≥16	≥16	≤20	6mm	9mm	6mm	8mm	14mm	18mm	+
KP-752	8	32	16	≥32	≥64	≤0.25	≤0.25	≤2	≤1	≥4	≥8	≥16	8	≤20	6mm	12mm	6mm	6mm	25mm	6mm	+
KP-753	≥128	32	≥64	≥32	≥64	0.5	≤0.25	≤2	8	≥4	4	≥16	≥16	≥320	6mm	6mm	6mm	6mm	20mm	6mm	+
KP-754	≥128	≥64	16	≥32	≥64	≤0.25	≤0.25	≤2	≤1	≥4	≥8	4	8	≤20	6mm	6mm	6mm	6mm	6mm	6mm	+
Antibiotics used in the Minimum Inhibitory Concentration (MIC) method
piperacillin-tazobactam:TZP
ceftazidime:CAZ
cefoperazone-sulbactam:CSL
cefepime:FEP
azithromycin:AZM
imipenem:IMP
meropenem:MEM
amikacin:AN
tobramycin:TO
ciprofloxacin:CIP
levofloxacin:LEV
doxycycline:DO
minocycline:MN
sulfamethoxazole:SXT
Antibiotics used in theKirby-Bauer (KB) method
ampicillin:AMP
aztreonam:AMS
ceftazidime:CZ
cefuroxime:CRM
cefoxitin:FOX
ceftazidime-avibactam:CAX

## Sheet: Table S4
Table S4 Collected non-carbapenemase-producing K.pneumoniae in this study
Isolation	CSKP/CRKP	Sources	Membrane porin genes	Beta-lactamase resistance genes	ESBLs
KP-2	CSKP	sputum	Ompk35/36/37	SHV/CTX-M	+
KP-3	CSKP	sputum	Ompk35/36/37	SHV/CTX-M	+
KP-5	CSKP	sputum	Ompk35/36/37	SHV	+
KP-6	CSKP	urine	Ompk35/36/37	SHV/CTX-M	+
KP-10	CSKP	blood	Ompk35/36/37	SHV/CTX-M	+
KP-11	CSKP	sputum	Ompk35/36/37	SHV/CTX-M	-
KP-12	CSKP	sputum	Ompk35/36/37	SHV	-
KP-14	CSKP	sputum	Ompk35/36/37	SHV	-
KP-15	CSKP	sputum	Ompk35/36/37	SHV	-
KP-20	CSKP	sputum	Ompk35/36/37	SHV	-
KP-27	CSKP	urine	Ompk36/37	SHV/CTX-M	+
KP-28	CSKP	urine	NA	SHV/CTX-M	+
KP-42	CSKP	sputum	Ompk35/36/37	SHV/CTX-M	-
KP-43	CSKP	sputum	Ompk35/36/37	SHV/CTX-M	-
KP-44	CSKP	sputum	Ompk35/36/37	SHV/CTX-M	+
KP-45	CSKP	sputum	Ompk35/36/37	SHV/CTX-M	+
KP-46	CSKP	sputum	NA	SHV/CTX-M	+
KP-50	CSKP	sputum	Ompk35/36/37	SHV/CTX-M	+
KP-51	CSKP	urine	Ompk35/36/37	SHV/CTX-M	-
KP-87	CSKP	sputum	Ompk35/36/37	SHV/CTX-M	-
KP-88	CSKP	sputum	Ompk35/36/37	SHV/CTX-M	+
KP-89	CSKP	sputum	Ompk35/36/37	SHV/CTX-M	-
KP-90	CSKP	sputum	Ompk35/36/37	SHV/CTX-M	-
KP-91	CSKP	drainage fluid	Ompk35/36/37	SHV	-
KP-92	CSKP	bronchoalveolar lavage fluid	Ompk35/36/37	SHV/CTX-M	-
KP-93	CSKP	sputum	Ompk35/36/37	SHV/CTX-M	-
KP-95	CSKP	sputum	Ompk35/36/37	SHV/CTX-M	-
KP-96	CSKP	sputum	Ompk35/36/37	SHV/CTX-M	-
KP-97	CSKP	sputum	Ompk35/36/37	CTX-M	+
KP-101	CSKP	sputum	Ompk35/36/37	SHV	-
KP-272	CSKP	sputum	Ompk35/36/37	SHV	+
KP-277	CSKP	blood	Ompk35/36	SHV/CTX-M	+
KP-278	CSKP	urine	Ompk35/36/37	SHV/CTX-M	-
KP-281	CSKP	sputum	Ompk35/36/37	SHV	-
KP-282	CSKP	urine	Ompk35/36/37	CTX-M	+
KP-284	CSKP	urine	Ompk35/36/37	SHV/CTX-M/TEM	+
KP-287	CSKP	sputum	Ompk35/36/37	SHV/TEM	-
KP-290	CSKP	urine	Ompk35/36/37	SHV/CTX-M	-
KP-293	CSKP	sputum	Ompk35/36/37	CTX-M	+
KP-297	CSKP	sputum	Ompk35/36/37	SHV/CTX-M	-
KP-301	CSKP	sputum	Ompk35/36/37	SHV/CTX-M/TEM	+
KP-308	CSKP	sputum	Ompk35/36/37	CTX-M	-
KP-315	CSKP	urine	Ompk35/36/37	SHV	+
KP-323	CSKP	sputum	Ompk35/36/37	SHV	-
KP-325	CSKP	Drainage fluid	Ompk35/36/37	SHV	-
KP-326	CSKP	sputum	Ompk35/36/37	SHV	-
KP-334	CSKP	urine	Ompk35/36/37	SHV	-
KP-337	CSKP	sputum	Ompk35/36/37	SHV	-
KP-338	CSKP	sputum	Ompk35/36/37	SHV	-
KP-339	CSKP	sputum	Ompk35/36/37	SHV	-
KP-342	CSKP	sputum	Ompk35/36/37	SHV	-
KP-344	CSKP	sputum	Ompk35/36/37	SHV/TEM	+
KP-346	CSKP	blood	Ompk36/37	SHV	-
KP-401	CSKP	urine	Ompk35/36/37	SHV	-
KP-469	CRKP	blood sample	Ompk35/36/37	SHV/CTX-M	+
KP-688	CSKP	blood	Ompk35/36	SHV/CTX-M	+
KP-689	CSKP	urine	Ompk35/37	CTX-M	+
KP-690	CSKP	sputum	Ompk35/37	CTX-M	+
KP-691	CSKP	sputum	NA	SHV/CTX-M	+
KP-692	CSKP	sputum	Ompk36	CTX-M	+
KP-694	CSKP	sputum	Ompk35	SHV	+
KP-695	CSKP	sputum	Ompk35/36/37	SHV	+
KP-696	CSKP	gall	Ompk35	SHV/CTX-M/TEM	+
KP-697	CSKP	urine	NA	SHV	+
KP-698	CSKP	Drainage fluid	Ompk35/36/37	SHV/CTX-M	+
KP-699	CSKP	urine	Ompk35/36/37	SHV/TEM	+
KP-700	CSKP	Drainage fluid	Ompk35/36/37	SHV	+
KP-701	CSKP	gall	NA	SHV/TEM	+
KP-702	CSKP	blood	NA	CTX-M	+
KP-703	CSKP	sputum	Ompk35/36/37	SHV/CTX-M	+
KP-704	CSKP	urine	Ompk35/36/37	SHV/TEM	+
KP-705	CSKP	urine	Ompk36/37	SHV/CTX-M	+
KP-706	CSKP	sputum	Ompk35/37	SHV/CTX-M/TEM	+
KP-707	CSKP	urine	Ompk35/36/37	CTX-M/TEM	+
KP-708	CSKP	sputum	Ompk37	SHV	+
KP-709	CSKP	sputum	Ompk35/36/37	SHV/CTX-M	+
KP-710	CSKP	urine	Ompk35/36/37	SHV/CTX-M/TEM	+
KP-711	CSKP	Drainage fluid	Ompk35/37	SHV/CTX-M	+
KP-712	CSKP	sputum	Ompk35/36/37	SHV/CTX-M/TEM	+
KP-713	CSKP	urine	Ompk35/36/37	SHV/CTX-M/TEM	+
KP-714	CSKP	sputum	Ompk35/36/37	SHV/CTX-M	+
KP-715	CSKP	urine	Ompk35/36/37	SHV/CTX-M	+
KP-716	CSKP	urine	Ompk35/36/37	CTX-M/TEM	+
KP-717	CSKP	urine	Ompk35/36/37	SHV/TEM	+
KP-718	CSKP	urine	Ompk35/36/37	CTX-M	+
KP-719	CSKP	sputum	Ompk35/36/37	SHV/CTX-M/TEM	+
KP-720	CSKP	sputum	Ompk35/36/37	SHV/CTX-M	+
KP-721	CSKP	sputum	Ompk35/36/37	SHV/CTX-M	+
KP-745	CSKP	urine	Ompk35/36/37	SHV/CTX-M	+
KP-746	CSKP	urine	Ompk35	SHV	-
KP-747	CSKP	sputum	Ompk35/36	SHV/CTX-M/TEM	+
KP-748	CSKP	sputum	Ompk35/36/37	SHV/CTX-M	+
KP-749	CSKP	sputum	Ompk35/36/37	SHV	+
KP-750	CSKP	Drainage fluid	Ompk35/36/37	SHV	+
KP-751	CSKP	Drainage fluid	Ompk35/36/37	SHV/CTX-M/TEM	+
KP-752	CSKP	sputum	Ompk35/36/37	SHV/TEM	+
KP-753	CSKP	Drainage fluid	Ompk35/36/37	SHV/CTX-M	+
KP-754	CSKP	sputum	Ompk35/36/37	SHV/CTX-M/TEM	+

## Sheet: Table S5
Table S5 Ompk35 gene deletions and mutations in non-carbapenemase-producing K.pneumoniae from the NCBI database
NCBI-ACC	seqnames	ID（top20）	ID(FETCH CDS SEQ)	mutation type	Amino acid	Position	ID(FETCH CDS SEQ)	FREQ
GCA_014359455.1	JACIZL010001473.1	lcl|JACIZL010001473.1_cds_MBC7178071.1_1121	lcl|JACIZL010001473.1_cds_MBC7178071.1_1121	non-synonymous mutation	Amino acid change: G -> V	Position 10: Codon GGC -> GTC	lcl|NZ_JAKZNU010000094.1_cds_MMO45_RS08300_1236	10
GCA_014359455.1	JACIZL010001473.1	lcl|JACIZL010001473.1_cds_MBC7178071.1_1121	lcl|JACIZL010001473.1_cds_MBC7178071.1_1121	synonymous mutation	Amino acid: Y	Position 13: Codon TAT -> TAC	lcl|NZ_JAKZNW010000097.1_cds_MMP88_RS08340_1176	10
GCA_014359455.1	JACIZL010001473.1	lcl|JACIZL010001473.1_cds_MBC7178071.1_1121	lcl|JACIZL010001473.1_cds_MBC7178071.1_1121	non-synonymous mutation	Amino acid change: T -> S	Position 19: Codon ACC -> TCC	lcl|NZ_MPCC01000001.1_cds_WP_071556647.1_1010	8
GCA_014359455.1	JACIZL010001473.1	lcl|JACIZL010001473.1_cds_MBC7178071.1_1121	lcl|JACIZL010001473.1_cds_MBC7178071.1_1121	synonymous mutation	Amino acid: H	Position 52: Codon CAT -> CAC	lcl|NZ_CABDVW010000001.1_cds_WP_228293400.1_3250	8
GCA_014359455.1	JACIZL010001473.1	lcl|JACIZL010001473.1_cds_MBC7178071.1_1121	lcl|JACIZL010001473.1_cds_MBC7178071.1_1121	synonymous mutation	Amino acid: V	Position 89: Codon GTC -> GTG	lcl|NZ_KK036945.1_cds_4494	7
GCA_014359455.1	JACIZL010001473.1	lcl|JACIZL010001473.1_cds_MBC7178071.1_1121	lcl|JACIZL010001473.1_cds_MBC7178071.1_1121	synonymous mutation	Amino acid: A	Position 135: Codon GCC -> GCT	lcl|NZ_JAJQVC010000001.1_cds_3204	7
GCA_022353725.1	CP054990.1	#N/A	lcl|CP054990.1_cds_HUZ58_11490_2223	non-synonymous mutation	Amino acid change: R -> W	Position 261: Codon CGG -> TGG	lcl|NZ_CP058869.1_cds_WP_064163013.1_3244	7
GCA_022494335.1	CP058765.1	lcl|CP058765.1_cds_HZT01_07490_1463	lcl|CP058765.1_cds_HZT01_07490_1463	synonymous mutation	Amino acid: I	Position 68: Codon ATC -> ATT	lcl|NZ_CAAHCK010000008.1_cds_WP_004141771.1_2677	7
GCA_022494335.1	CP058765.1	lcl|CP058765.1_cds_HZT01_07490_1463	lcl|CP058765.1_cds_HZT01_07490_1463	non-synonymous mutation	Amino acid change: A -> V	Position 76: Codon GCC -> GTC	lcl|NZ_CATIRL010000010.1_cds_QNA04_RS20455_4013	7
GCA_022494335.1	CP058765.1	lcl|CP058765.1_cds_HZT01_07490_1463	lcl|CP058765.1_cds_HZT01_07490_1463	non-synonymous mutation	Amino acid change: I -> T	Position 139: Codon ATA -> ACA	lcl|JACIZL010001473.1_cds_MBC7178071.1_1121	6
GCA_022494335.1	CP058765.1	lcl|CP058765.1_cds_HZT01_07490_1463	lcl|CP058765.1_cds_HZT01_07490_1463	non-synonymous mutation	Amino acid change: M -> T	Position 178: Codon ATG -> ACG	lcl|CP058765.1_cds_HZT01_07490_1463	6
GCA_022494335.1	CP058765.1	lcl|CP058765.1_cds_HZT01_07490_1463	lcl|CP058765.1_cds_HZT01_07490_1463	synonymous mutation	Amino acid: P	Position 228: Codon CCT -> CCC	lcl|NZ_KI535440.1_cds_988	6
GCA_022494335.1	CP058765.1	lcl|CP058765.1_cds_HZT01_07490_1463	lcl|CP058765.1_cds_HZT01_07490_1463	non-synonymous mutation	Amino acid change: P -> L	Position 261: Codon CCG -> CTG	lcl|NZ_KK036766.1_cds_2149	6
GCF_000009885.1	NC_012731.1	#N/A	lcl|NC_012731.1_cds_WP_004141771.1_1694	synonymous mutation	Amino acid: I	Position 68: Codon ATC -> ATT	lcl|NZ_CP025684.1_cds_WP_004141771.1_3271	6
GCF_000009885.1	NC_012731.1	#N/A	lcl|NC_012731.1_cds_WP_004141771.1_1694	synonymous mutation	Amino acid: Y	Position 139: Codon TAT -> TAC	lcl|NZ_CP049604.1_cds_WP_004141771.1_2613	6
GCF_000009885.1	NC_012731.1	#N/A	lcl|NC_012731.1_cds_WP_004141771.1_1694	synonymous mutation	Amino acid: H	Position 178: Codon CAT -> CAC	lcl|NZ_CP056432.1_cds_HV225_RS16830_3319	6
GCF_000219945.1	NZ_AFQK01000064.1	#N/A	lcl|NZ_AFQK01000064.1_cds_WP_004141771.1_576	synonymous mutation	Amino acid: S	Position 51: Codon AGC -> AGT	lcl|NZ_CP057722.1_cds_WP_004141771.1_3156	6
GCF_000219965.1	NZ_AFQL01000001.1	#N/A	lcl|NZ_AFQL01000001.1_cds_WP_004141771.1_5347	synonymous mutation	Amino acid: A	Position 100: Codon GCG -> GCA	lcl|NZ_AP021929.1_cds_WP_004141771.1_3179	6
GCF_000219965.1	NZ_AFQL01000001.1	#N/A	lcl|NZ_AFQL01000001.1_cds_WP_004141771.1_5347	synonymous mutation	Amino acid: A	Position 261: Codon GCC -> GCT	lcl|NZ_JAGSZT010000008.1_cds_WP_217621012.1_5018	6
GCF_000220485.1	NC_017540.1	#N/A	lcl|NC_017540.1_cds_WP_004141771.1_1564	synonymous mutation	Amino acid: L	Position 97: Codon CTG -> CTA	lcl|NZ_CP078764.1_cds_WP_004195943.1_3133	6
GCF_000220485.1	NC_017540.1	#N/A	lcl|NC_017540.1_cds_WP_004141771.1_1564	synonymous mutation	Amino acid: A	Position 100: Codon GCG -> GCA	lcl|NZ_CP081291.1_cds_WP_228739755.1_3239	6
GCF_000220485.1	NC_017540.1	#N/A	lcl|NC_017540.1_cds_WP_004141771.1_1564	synonymous mutation	Amino acid: A	Position 261: Codon GCC -> GCT	lcl|NZ_JAJHVI010000006.1_cds_WP_004141771.1_4268	6
GCF_000263095.1	NZ_AJVY01000113.1	#N/A	lcl|NZ_AJVY01000113.1_cds_WP_004141771.1_3033	synonymous mutation	Amino acid: A	Position 100: Codon GCG -> GCA	lcl|NZ_JAFCPD010000015.1_cds_WP_109226290.1_1817	6
GCF_000263095.1	NZ_AJVY01000113.1	#N/A	lcl|NZ_AJVY01000113.1_cds_WP_004141771.1_3033	synonymous mutation	Amino acid: A	Position 261: Codon GCC -> GCT	lcl|NZ_WPBU01000014.1_cds_WP_004141771.1_2038	6
GCF_000294365.1	NC_018522.1	#N/A	lcl|NC_018522.1_cds_WP_004141771.1_3308	synonymous mutation	Amino acid: I	Position 68: Codon ATC -> ATT	lcl|NZ_JAKJLP010000021.1_cds_WP_004141771.1_2561	6
GCF_000294365.1	NC_018522.1	#N/A	lcl|NC_018522.1_cds_WP_004141771.1_3308	synonymous mutation	Amino acid: Y	Position 139: Codon TAT -> TAC	lcl|NZ_JAJOHA010000001.1_cds_LRR66_RS02465_1695	6
GCF_000294365.1	NC_018522.1	#N/A	lcl|NC_018522.1_cds_WP_004141771.1_3308	synonymous mutation	Amino acid: H	Position 178: Codon CAT -> CAC	lcl|NZ_JAJOHB010000001.1_cds_LRR74_RS02465_1601	6
GCF_000350325.1	NZ_APFG01000208.1	#N/A	lcl|NZ_APFG01000208.1_cds_WP_004141771.1_5109	synonymous mutation	Amino acid: S	Position 51: Codon AGC -> AGT	lcl|NZ_JAJOHD010000001.1_cds_LRR63_RS01530_1562	6
GCF_000408985.1	NZ_ARVN01000050.1	#N/A	lcl|NZ_ARVN01000050.1_cds_HK59_RS17065_1830	non-synonymous mutation	Amino acid change: G -> S	Position 97: Codon GGC -> AGC	lcl|NZ_JAJOGZ010000001.1_cds_LRR70_RS02465_1609	6
GCF_000408985.1	NZ_ARVN01000050.1	#N/A	lcl|NZ_ARVN01000050.1_cds_HK59_RS17065_1830	non-synonymous mutation	Amino acid change: G -> R	Position 100: Codon GGG -> AGG	lcl|NZ_JAJOHC010000001.1_cds_LRR58_RS01530_1526	6
GCF_000408985.1	NZ_ARVN01000050.1	#N/A	lcl|NZ_ARVN01000050.1_cds_HK59_RS17065_1830	non-synonymous mutation	Amino acid change: R -> W	Position 261: Codon CGG -> TGG	lcl|NZ_UAWM01000009.1_cds_WP_004195943.1_3865	6
GCF_000409735.1	NZ_AQQI01000055.1	#N/A	lcl|NZ_AQQI01000055.1_cds_WP_004141771.1_3345	synonymous mutation	Amino acid: A	Position 100: Codon GCG -> GCA	lcl|NZ_UGLJ01000002.1_cds_1296	6
GCF_000409735.1	NZ_AQQI01000055.1	#N/A	lcl|NZ_AQQI01000055.1_cds_WP_004141771.1_3345	synonymous mutation	Amino acid: Y	Position 116: Codon TAC -> TAT	lcl|NZ_CAAGTO010000002.1_cds_WP_135730820.1_1355	6
GCF_000409735.1	NZ_AQQI01000055.1	#N/A	lcl|NZ_AQQI01000055.1_cds_WP_004141771.1_3345	synonymous mutation	Amino acid: Y	Position 139: Codon TAT -> TAC	lcl|NZ_CAAGUN010000001.1_cds_WP_114505118.1_90	6
GCF_000409735.1	NZ_AQQI01000055.1	#N/A	lcl|NZ_AQQI01000055.1_cds_WP_004141771.1_3345	synonymous mutation	Amino acid: S	Position 157: Codon TCC -> TCT	lcl|NZ_CAAGYK010000001.1_cds_WP_004141771.1_781	6
GCF_000409735.1	NZ_AQQI01000055.1	#N/A	lcl|NZ_AQQI01000055.1_cds_WP_004141771.1_3345	synonymous mutation	Amino acid: H	Position 178: Codon CAT -> CAC	lcl|NZ_CABDWG010000006.1_cds_WP_143945748.1_287	6
GCF_000417205.1	NZ_ARSB01000150.1	#N/A	lcl|NZ_ARSB01000150.1_cds_HK64_RS04285_4529	non-synonymous mutation	Amino acid change: G -> S	Position 97: Codon GGC -> AGC	lcl|NZ_CATIRH010000025.1_cds_QNA02_RS17205_3366	6
GCF_000417205.1	NZ_ARSB01000150.1	#N/A	lcl|NZ_ARSB01000150.1_cds_HK64_RS04285_4529	non-synonymous mutation	Amino acid change: G -> R	Position 100: Codon GGG -> AGG	lcl|NZ_AQQI01000055.1_cds_WP_004141771.1_3345	5
GCF_000417205.1	NZ_ARSB01000150.1	#N/A	lcl|NZ_ARSB01000150.1_cds_HK64_RS04285_4529	non-synonymous mutation	Amino acid change: R -> W	Position 261: Codon CGG -> TGG	lcl|NZ_KI535354.1_cds_WP_004195943.1_327	5
GCF_000444855.2	NZ_AUTW02000046.1	#N/A	lcl|NZ_AUTW02000046.1_cds_WP_021312907.1_2338	non-synonymous mutation	Amino acid change: E -> K	Position 131: Codon GAA -> AAA	lcl|NZ_KI535425.1_cds_WP_004195943.1_984	5
GCF_000444855.2	NZ_AUTW02000046.1	#N/A	lcl|NZ_AUTW02000046.1_cds_WP_021312907.1_2338	non-synonymous mutation	Amino acid change: T -> S	Position 264: Codon ACT -> TCT	lcl|NZ_KI535489.1_cds_WP_004195943.1_1012	5
GCF_000465975.2	NZ_CP012883.1	#N/A	lcl|NZ_CP012883.1_cds_WP_004141771.1_4223	synonymous mutation	Amino acid: A	Position 100: Codon GCG -> GCA	lcl|NZ_KI535497.1_cds_WP_004195943.1_3396	5
GCF_000465975.2	NZ_CP012883.1	#N/A	lcl|NZ_CP012883.1_cds_WP_004141771.1_4223	synonymous mutation	Amino acid: A	Position 261: Codon GCC -> GCT	lcl|NZ_KI535517.1_cds_WP_004195943.1_3482	5
GCF_000492215.1	NZ_KI535354.1	#N/A	lcl|NZ_KI535354.1_cds_WP_004195943.1_327	synonymous mutation	Amino acid: A	Position 100: Codon GCG -> GCA	lcl|NZ_KI535619.1_cds_WP_004195943.1_3493	5
GCF_000492215.1	NZ_KI535354.1	#N/A	lcl|NZ_KI535354.1_cds_WP_004195943.1_327	synonymous mutation	Amino acid: Y	Position 139: Codon TAT -> TAC	lcl|NZ_KI535623.1_cds_WP_004195943.1_3345	5
GCF_000492215.1	NZ_KI535354.1	#N/A	lcl|NZ_KI535354.1_cds_WP_004195943.1_327	synonymous mutation	Amino acid: H	Position 178: Codon CAT -> CAC	lcl|NZ_KI535663.1_cds_WP_004195943.1_1058	5
GCF_000492215.1	NZ_KI535354.1	#N/A	lcl|NZ_KI535354.1_cds_WP_004195943.1_327	synonymous mutation	Amino acid: V	Position 215: Codon GTC -> GTG	lcl|NZ_KI535679.1_cds_WP_004195943.1_3471	5
GCF_000492215.1	NZ_KI535354.1	#N/A	lcl|NZ_KI535354.1_cds_WP_004195943.1_327	synonymous mutation	Amino acid: A	Position 261: Codon GCC -> GCT	lcl|NZ_KI929271.1_cds_WP_004195943.1_1126	5
GCF_000492315.1	NZ_KI535414.1	#N/A	lcl|NZ_KI535414.1_cds_WP_004195943.1_1052	synonymous mutation	Amino acid: Y	Position 139: Codon TAT -> TAC	lcl|NZ_JDWO01000029.1_cds_WP_029497158.1_2989	5
GCF_000492315.1	NZ_KI535414.1	#N/A	lcl|NZ_KI535414.1_cds_WP_004195943.1_1052	synonymous mutation	Amino acid: H	Position 178: Codon CAT -> CAC	lcl|NZ_JDWM01000107.1_cds_WP_004141771.1_5112	5
GCF_000492315.1	NZ_KI535414.1	#N/A	lcl|NZ_KI535414.1_cds_WP_004195943.1_1052	synonymous mutation	Amino acid: A	Position 261: Codon GCC -> GCT	lcl|NZ_JNFE01000003.1_cds_WP_004141771.1_803	5
GCF_000492335.1	NZ_KI535420.1	#N/A	lcl|NZ_KI535420.1_cds_WP_004195943.1_1021	synonymous mutation	Amino acid: A	Position 100: Codon GCG -> GCA	lcl|NZ_CP011421.1_cds_WP_004195943.1_957	5
GCF_000492335.1	NZ_KI535420.1	#N/A	lcl|NZ_KI535420.1_cds_WP_004195943.1_1021	synonymous mutation	Amino acid: Y	Position 139: Codon TAT -> TAC	lcl|NZ_CXPD01000010.1_cds_WP_004141771.1_1234	5
GCF_000492335.1	NZ_KI535420.1	#N/A	lcl|NZ_KI535420.1_cds_WP_004195943.1_1021	synonymous mutation	Amino acid: H	Position 178: Codon CAT -> CAC	lcl|NZ_CP013711.1_cds_WP_004141771.1_3679	5
GCF_000492335.1	NZ_KI535420.1	#N/A	lcl|NZ_KI535420.1_cds_WP_004195943.1_1021	synonymous mutation	Amino acid: A	Position 261: Codon GCC -> GCT	lcl|NZ_KQ961019.1_cds_WP_004141771.1_1101	5
GCF_000492355.1	NZ_KI535425.1	#N/A	lcl|NZ_KI535425.1_cds_WP_004195943.1_984	synonymous mutation	Amino acid: A	Position 100: Codon GCG -> GCA	lcl|NZ_MPCK01000001.1_cds_1040	5
GCF_000492355.1	NZ_KI535425.1	#N/A	lcl|NZ_KI535425.1_cds_WP_004195943.1_984	synonymous mutation	Amino acid: Y	Position 139: Codon TAT -> TAC	lcl|NZ_CP025541.3_cds_WP_004195943.1_1789	5
GCF_000492355.1	NZ_KI535425.1	#N/A	lcl|NZ_KI535425.1_cds_WP_004195943.1_984	synonymous mutation	Amino acid: S	Position 157: Codon TCC -> TCT	lcl|NZ_PQIQ01000006.1_cds_WP_004141771.1_4426	5
GCF_000492355.1	NZ_KI535425.1	#N/A	lcl|NZ_KI535425.1_cds_WP_004195943.1_984	synonymous mutation	Amino acid: H	Position 178: Codon CAT -> CAC	lcl|NZ_PQJE01000009.1_cds_WP_004141771.1_5277	5
GCF_000492355.1	NZ_KI535425.1	#N/A	lcl|NZ_KI535425.1_cds_WP_004195943.1_984	synonymous mutation	Amino acid: V	Position 215: Codon GTC -> GTG	lcl|NZ_PQIL01000001.1_cds_WP_004141771.1_1362	5
GCF_000492375.1	NZ_KI535433.1	#N/A	lcl|NZ_KI535433.1_cds_WP_004195943.1_996	synonymous mutation	Amino acid: A	Position 261: Codon GCC -> GCT	lcl|NZ_PZML01000001.1_cds_WP_004141771.1_1761	5
GCF_000492395.1	NZ_KI535440.1	lcl|NZ_KI535440.1_cds_988	lcl|NZ_KI535440.1_cds_988	synonymous mutation	Amino acid: A	Position 100: Codon GCG -> GCA	lcl|NZ_PZMQ01000011.1_cds_WP_004141771.1_372	5
GCF_000492395.1	NZ_KI535440.1	lcl|NZ_KI535440.1_cds_988	lcl|NZ_KI535440.1_cds_988	synonymous mutation	Amino acid: Y	Position 139: Codon TAT -> TAC	lcl|NZ_PZMU01000011.1_cds_WP_004141771.1_372	5
GCF_000492395.1	NZ_KI535440.1	lcl|NZ_KI535440.1_cds_988	lcl|NZ_KI535440.1_cds_988	synonymous mutation	Amino acid: H	Position 178: Codon CAT -> CAC	lcl|NZ_PZMV01000012.1_cds_WP_004141771.1_604	5
GCF_000492395.1	NZ_KI535440.1	lcl|NZ_KI535440.1_cds_988	lcl|NZ_KI535440.1_cds_988	synonymous mutation	Amino acid: V	Position 215: Codon GTC -> GTG	lcl|NZ_PZNF01000011.1_cds_WP_004141771.1_372	5
GCF_000492395.1	NZ_KI535440.1	lcl|NZ_KI535440.1_cds_988	lcl|NZ_KI535440.1_cds_988	synonymous mutation	Amino acid: A	Position 261: Codon GCC -> GCT	lcl|NZ_PZNG01000012.1_cds_WP_004141771.1_604	5
GCF_000492395.1	NZ_KI535440.1	lcl|NZ_KI535440.1_cds_988	lcl|NZ_KI535440.1_cds_988	non-synonymous mutation	Amino acid change: E -> *	Position 311: Codon GAA -> TAA	lcl|NZ_PZNI01000012.1_cds_WP_004141771.1_604	5
GCF_000492515.1	NZ_KI535489.1	#N/A	lcl|NZ_KI535489.1_cds_WP_004195943.1_1012	synonymous mutation	Amino acid: A	Position 100: Codon GCG -> GCA	lcl|NZ_PZMM01000012.1_cds_WP_004141771.1_600	5
GCF_000492515.1	NZ_KI535489.1	#N/A	lcl|NZ_KI535489.1_cds_WP_004195943.1_1012	synonymous mutation	Amino acid: Y	Position 139: Codon TAT -> TAC	lcl|NZ_PZMN01000012.1_cds_WP_004141771.1_600	5
GCF_000492515.1	NZ_KI535489.1	#N/A	lcl|NZ_KI535489.1_cds_WP_004195943.1_1012	synonymous mutation	Amino acid: H	Position 178: Codon CAT -> CAC	lcl|NZ_PZMO01000011.1_cds_WP_004141771.1_373	5
GCF_000492515.1	NZ_KI535489.1	#N/A	lcl|NZ_KI535489.1_cds_WP_004195943.1_1012	synonymous mutation	Amino acid: V	Position 215: Codon GTC -> GTG	lcl|NZ_PZMS01000012.1_cds_WP_004141771.1_600	5
GCF_000492515.1	NZ_KI535489.1	#N/A	lcl|NZ_KI535489.1_cds_WP_004195943.1_1012	synonymous mutation	Amino acid: A	Position 261: Codon GCC -> GCT	lcl|NZ_PZMR01000001.1_cds_WP_004141771.1_1688	5
GCF_000492535.1	NZ_KI535497.1	#N/A	lcl|NZ_KI535497.1_cds_WP_004195943.1_3396	synonymous mutation	Amino acid: A	Position 100: Codon GCG -> GCA	lcl|NZ_PZMT01000011.1_cds_WP_004141771.1_373	5
GCF_000492535.1	NZ_KI535497.1	#N/A	lcl|NZ_KI535497.1_cds_WP_004195943.1_3396	synonymous mutation	Amino acid: Y	Position 139: Codon TAT -> TAC	lcl|NZ_PZNJ01000012.1_cds_WP_004141771.1_600	5
GCF_000492535.1	NZ_KI535497.1	#N/A	lcl|NZ_KI535497.1_cds_WP_004195943.1_3396	synonymous mutation	Amino acid: H	Position 178: Codon CAT -> CAC	lcl|NZ_PZNU01000012.1_cds_WP_004141771.1_600	5
GCF_000492535.1	NZ_KI535497.1	#N/A	lcl|NZ_KI535497.1_cds_WP_004195943.1_3396	synonymous mutation	Amino acid: V	Position 215: Codon GTC -> GTG	lcl|NZ_PZNT01000011.1_cds_WP_004141771.1_373	5
GCF_000492535.1	NZ_KI535497.1	#N/A	lcl|NZ_KI535497.1_cds_WP_004195943.1_3396	synonymous mutation	Amino acid: A	Position 261: Codon GCC -> GCT	lcl|NZ_PZNW01000011.1_cds_WP_004141771.1_373	5
GCF_000492555.1	NZ_KI535503.1	#N/A	lcl|NZ_KI535503.1_cds_WP_004195943.1_973	synonymous mutation	Amino acid: S	Position 51: Codon AGC -> AGT	lcl|NZ_PZNV01000011.1_cds_WP_004141771.1_375	5
GCF_000492555.1	NZ_KI535503.1	#N/A	lcl|NZ_KI535503.1_cds_WP_004195943.1_973	synonymous mutation	Amino acid: A	Position 261: Codon GCC -> GCT	lcl|NZ_PZNX01000012.1_cds_WP_004141771.1_600	5
GCF_000492635.1	NZ_KI535517.1	#N/A	lcl|NZ_KI535517.1_cds_WP_004195943.1_3482	synonymous mutation	Amino acid: A	Position 100: Codon GCG -> GCA	lcl|NZ_CP029738.1_cds_AM466_RS07020_1377	5
GCF_000492635.1	NZ_KI535517.1	#N/A	lcl|NZ_KI535517.1_cds_WP_004195943.1_3482	synonymous mutation	Amino acid: Y	Position 139: Codon TAT -> TAC	lcl|NZ_QKRK01000013.1_cds_WP_004141771.1_658	5
GCF_000492635.1	NZ_KI535517.1	#N/A	lcl|NZ_KI535517.1_cds_WP_004195943.1_3482	synonymous mutation	Amino acid: H	Position 178: Codon CAT -> CAC	lcl|NZ_QKRJ01000013.1_cds_WP_004141771.1_654	5
GCF_000492635.1	NZ_KI535517.1	#N/A	lcl|NZ_KI535517.1_cds_WP_004195943.1_3482	synonymous mutation	Amino acid: V	Position 215: Codon GTC -> GTG	lcl|NZ_QWVZ01000001.1_cds_WP_004141771.1_1459	5
GCF_000492635.1	NZ_KI535517.1	#N/A	lcl|NZ_KI535517.1_cds_WP_004195943.1_3482	synonymous mutation	Amino acid: A	Position 261: Codon GCC -> GCT	lcl|NZ_RCGM01000009.1_cds_WP_004141771.1_5220	5
GCF_000492695.1	NZ_KI535559.1	#N/A	lcl|NZ_KI535559.1_cds_WP_004195943.1_1046	synonymous mutation	Amino acid: A	Position 100: Codon GCG -> GCA	lcl|NZ_RCGN01000056.1_cds_WP_004195943.1_3896	5
GCF_000492695.1	NZ_KI535559.1	#N/A	lcl|NZ_KI535559.1_cds_WP_004195943.1_1046	synonymous mutation	Amino acid: Y	Position 139: Codon TAT -> TAC	lcl|NZ_RCGQ01000018.1_cds_WP_004141771.1_1154	5
GCF_000492695.1	NZ_KI535559.1	#N/A	lcl|NZ_KI535559.1_cds_WP_004195943.1_1046	synonymous mutation	Amino acid: H	Position 178: Codon CAT -> CAC	lcl|NZ_RCGL01000023.1_cds_WP_004141771.1_2127	5
GCF_000492695.1	NZ_KI535559.1	#N/A	lcl|NZ_KI535559.1_cds_WP_004195943.1_1046	synonymous mutation	Amino acid: A	Position 261: Codon GCC -> GCT	lcl|NZ_RDWM01000042.1_cds_WP_004141771.1_3753	5
GCF_000492735.1	NZ_KI535573.1	#N/A	lcl|NZ_KI535573.1_cds_WP_004141771.1_3435	synonymous mutation	Amino acid: A	Position 100: Codon GCG -> GCA	lcl|NZ_CP028478.1_cds_WP_004141771.1_3243	5
GCF_000492735.1	NZ_KI535573.1	#N/A	lcl|NZ_KI535573.1_cds_WP_004141771.1_3435	synonymous mutation	Amino acid: A	Position 261: Codon GCC -> GCT	lcl|NZ_CP033900.1_cds_WP_123811355.1_2153	5
GCF_000492755.1	NZ_KI535579.1	#N/A	lcl|NZ_KI535579.1_cds_WP_004195943.1_1004	synonymous mutation	Amino acid: Y	Position 139: Codon TAT -> TAC	lcl|NZ_RHTR01000017.1_cds_WP_004141771.1_1172	5
GCF_000492755.1	NZ_KI535579.1	#N/A	lcl|NZ_KI535579.1_cds_WP_004195943.1_1004	synonymous mutation	Amino acid: V	Position 215: Codon GTC -> GTG	lcl|NZ_RHTW01000017.1_cds_WP_004141771.1_1118	5
GCF_000492915.1	NZ_KI535619.1	#N/A	lcl|NZ_KI535619.1_cds_WP_004195943.1_3493	synonymous mutation	Amino acid: A	Position 100: Codon GCG -> GCA	lcl|NZ_RHTX01000016.1_cds_WP_004141771.1_968	5
GCF_000492915.1	NZ_KI535619.1	#N/A	lcl|NZ_KI535619.1_cds_WP_004195943.1_3493	synonymous mutation	Amino acid: Y	Position 139: Codon TAT -> TAC	lcl|NZ_RHTI01000010.1_cds_WP_004141771.1_29	5
GCF_000492915.1	NZ_KI535619.1	#N/A	lcl|NZ_KI535619.1_cds_WP_004195943.1_3493	synonymous mutation	Amino acid: S	Position 157: Codon TCC -> TCT	lcl|NZ_RHUG01000017.1_cds_WP_004141771.1_1239	5
GCF_000492915.1	NZ_KI535619.1	#N/A	lcl|NZ_KI535619.1_cds_WP_004195943.1_3493	synonymous mutation	Amino acid: H	Position 178: Codon CAT -> CAC	lcl|NZ_RHUJ01000014.1_cds_WP_004141771.1_719	5
GCF_000492915.1	NZ_KI535619.1	#N/A	lcl|NZ_KI535619.1_cds_WP_004195943.1_3493	synonymous mutation	Amino acid: V	Position 215: Codon GTC -> GTG	lcl|NZ_CP035531.1_cds_WP_004141771.1_1080	5
GCF_000492935.1	NZ_KI535623.1	#N/A	lcl|NZ_KI535623.1_cds_WP_004195943.1_3345	synonymous mutation	Amino acid: A	Position 100: Codon GCG -> GCA	lcl|NZ_MWQX02000011.1_cds_WP_004195943.1_644	5
GCF_000492935.1	NZ_KI535623.1	#N/A	lcl|NZ_KI535623.1_cds_WP_004195943.1_3345	synonymous mutation	Amino acid: Y	Position 139: Codon TAT -> TAC	lcl|NZ_VSRK01000012.1_cds_WP_004141771.1_711	5
GCF_000492935.1	NZ_KI535623.1	#N/A	lcl|NZ_KI535623.1_cds_WP_004195943.1_3345	synonymous mutation	Amino acid: H	Position 178: Codon CAT -> CAC	lcl|NZ_WERO01000005.1_cds_WP_004141771.1_4312	5
GCF_000492935.1	NZ_KI535623.1	#N/A	lcl|NZ_KI535623.1_cds_WP_004195943.1_3345	synonymous mutation	Amino acid: V	Position 215: Codon GTC -> GTG	lcl|NZ_WJBR01000001.1_cds_WP_004141771.1_1461	5
GCF_000492935.1	NZ_KI535623.1	#N/A	lcl|NZ_KI535623.1_cds_WP_004195943.1_3345	synonymous mutation	Amino acid: A	Position 261: Codon GCC -> GCT	lcl|NZ_WJRW01000014.1_cds_WP_004141771.1_776	5
GCF_000493075.1	NZ_KI535663.1	#N/A	lcl|NZ_KI535663.1_cds_WP_004195943.1_1058	synonymous mutation	Amino acid: A	Position 100: Codon GCG -> GCA	lcl|NZ_WVVY01000004.1_cds_WP_004141771.1_4040	5
GCF_000493075.1	NZ_KI535663.1	#N/A	lcl|NZ_KI535663.1_cds_WP_004195943.1_1058	synonymous mutation	Amino acid: Y	Position 139: Codon TAT -> TAC	lcl|NZ_WVWG01000004.1_cds_WP_004141771.1_3599	5
GCF_000493075.1	NZ_KI535663.1	#N/A	lcl|NZ_KI535663.1_cds_WP_004195943.1_1058	synonymous mutation	Amino acid: S	Position 157: Codon TCC -> TCT	lcl|NZ_WVWH01000004.1_cds_WP_004141771.1_3955	5
GCF_000493075.1	NZ_KI535663.1	#N/A	lcl|NZ_KI535663.1_cds_WP_004195943.1_1058	synonymous mutation	Amino acid: H	Position 178: Codon CAT -> CAC	lcl|NZ_WHZB01000008.1_cds_WP_004141771.1_4881	5
GCF_000493075.1	NZ_KI535663.1	#N/A	lcl|NZ_KI535663.1_cds_WP_004195943.1_1058	synonymous mutation	Amino acid: V	Position 215: Codon GTC -> GTG	lcl|NZ_WHZC01000009.1_cds_WP_004141771.1_5095	5
GCF_000493115.1	NZ_KI535678.1	#N/A	lcl|NZ_KI535678.1_cds_WP_004195943.1_959	synonymous mutation	Amino acid: H	Position 42: Codon CAC -> CAT	lcl|NZ_WHZJ01000031.1_cds_WP_004141771.1_3970	5
GCF_000493115.1	NZ_KI535678.1	#N/A	lcl|NZ_KI535678.1_cds_WP_004195943.1_959	synonymous mutation	Amino acid: I	Position 68: Codon ATC -> ATT	lcl|NZ_WHZI01000005.1_cds_WP_004141771.1_4626	5
GCF_000493115.1	NZ_KI535678.1	#N/A	lcl|NZ_KI535678.1_cds_WP_004195943.1_959	synonymous mutation	Amino acid: Y	Position 139: Codon TAT -> TAC	lcl|NZ_WHZH01000011.1_cds_WP_004141771.1_179	5
GCF_000493115.1	NZ_KI535678.1	#N/A	lcl|NZ_KI535678.1_cds_WP_004195943.1_959	synonymous mutation	Amino acid: H	Position 178: Codon CAT -> CAC	lcl|NZ_CP047633.1_cds_WP_004141771.1_3311	5
GCF_000493135.1	NZ_KI535679.1	#N/A	lcl|NZ_KI535679.1_cds_WP_004195943.1_3471	synonymous mutation	Amino acid: A	Position 100: Codon GCG -> GCA	lcl|NZ_JAANMN010000003.1_cds_WP_004141771.1_2620	5
GCF_000493135.1	NZ_KI535679.1	#N/A	lcl|NZ_KI535679.1_cds_WP_004195943.1_3471	synonymous mutation	Amino acid: Y	Position 139: Codon TAT -> TAC	lcl|NZ_CP050822.1_cds_WP_004141771.1_3173	5
GCF_000493135.1	NZ_KI535679.1	#N/A	lcl|NZ_KI535679.1_cds_WP_004195943.1_3471	synonymous mutation	Amino acid: H	Position 178: Codon CAT -> CAC	lcl|NZ_CP050845.1_cds_WP_004141771.1_3166	5
GCF_000493135.1	NZ_KI535679.1	#N/A	lcl|NZ_KI535679.1_cds_WP_004195943.1_3471	synonymous mutation	Amino acid: V	Position 215: Codon GTC -> GTG	lcl|NZ_WSLL01000007.1_cds_WP_004141771.1_4299	5
GCF_000493135.1	NZ_KI535679.1	#N/A	lcl|NZ_KI535679.1_cds_WP_004195943.1_3471	synonymous mutation	Amino acid: A	Position 261: Codon GCC -> GCT	lcl|NZ_CP042882.1_cds_WP_004195943.1_3336	5
GCF_000493155.1	NZ_KI535687.1	#N/A	lcl|NZ_KI535687.1_cds_WP_004195943.1_1068	synonymous mutation	Amino acid: S	Position 51: Codon AGC -> AGT	lcl|NZ_CP051161.1_cds_WP_004195943.1_3290	5
GCF_000521985.1	NZ_KI929271.1	#N/A	lcl|NZ_KI929271.1_cds_WP_004195943.1_1126	synonymous mutation	Amino acid: A	Position 100: Codon GCG -> GCA	lcl|NZ_CP058960.1_cds_3547	5
GCF_000521985.1	NZ_KI929271.1	#N/A	lcl|NZ_KI929271.1_cds_WP_004195943.1_1126	synonymous mutation	Amino acid: Y	Position 139: Codon TAT -> TAC	lcl|NZ_CP055593.1_cds_WP_004141771.1_3275	5
GCF_000521985.1	NZ_KI929271.1	#N/A	lcl|NZ_KI929271.1_cds_WP_004195943.1_1126	synonymous mutation	Amino acid: H	Position 178: Codon CAT -> CAC	lcl|NZ_CP056275.1_cds_WP_004141771.1_3213	5
GCF_000521985.1	NZ_KI929271.1	#N/A	lcl|NZ_KI929271.1_cds_WP_004195943.1_1126	synonymous mutation	Amino acid: V	Position 215: Codon GTC -> GTG	lcl|NZ_CP056372.1_cds_WP_004141771.1_3353	5
GCF_000521985.1	NZ_KI929271.1	#N/A	lcl|NZ_KI929271.1_cds_WP_004195943.1_1126	synonymous mutation	Amino acid: A	Position 261: Codon GCC -> GCT	lcl|NZ_CP056191.1_cds_WP_004141771.1_3248	5
GCF_000529425.1	NZ_CBWU010000691.1	#N/A	lcl|NZ_CBWU010000691.1_cds_WP_004141771.1_3807	synonymous mutation	Amino acid: A	Position 100: Codon GCG -> GCA	lcl|NZ_CP056854.1_cds_WP_004141771.1_3207	5
GCF_000529425.1	NZ_CBWU010000691.1	#N/A	lcl|NZ_CBWU010000691.1_cds_WP_004141771.1_3807	synonymous mutation	Amino acid: H	Position 178: Codon CAT -> CAC	lcl|NZ_CP056878.1_cds_WP_004141771.1_3314	5
GCF_000529705.1	NZ_HG518479.1	#N/A	lcl|NZ_HG518479.1_cds_WP_004195943.1_1913	synonymous mutation	Amino acid: L	Position 6: Codon CTG -> CTT	lcl|NZ_CP056883.1_cds_WP_004141771.1_3314	5
GCF_000529705.1	NZ_HG518479.1	#N/A	lcl|NZ_HG518479.1_cds_WP_004195943.1_1913	synonymous mutation	Amino acid: S	Position 51: Codon AGC -> AGT	lcl|NZ_JABXRQ010000001.1_cds_WP_004141771.1_5129	5
GCF_000529705.1	NZ_HG518479.1	#N/A	lcl|NZ_HG518479.1_cds_WP_004195943.1_1913	synonymous mutation	Amino acid: A	Position 261: Codon GCC -> GCT	lcl|NZ_JABXRS010000001.1_cds_WP_004141771.1_388	5
GCF_000529775.1	NZ_HG518478.1	#N/A	lcl|NZ_HG518478.1_cds_WP_004195943.1_2012	synonymous mutation	Amino acid: L	Position 97: Codon CTG -> CTA	lcl|NZ_JABXTR010000001.1_cds_WP_004141771.1_371	5
GCF_000529775.1	NZ_HG518478.1	#N/A	lcl|NZ_HG518478.1_cds_WP_004195943.1_2012	synonymous mutation	Amino acid: A	Position 100: Codon GCG -> GCA	lcl|NZ_AP022139.1_cds_WP_004141771.1_3310	5
GCF_000529775.1	NZ_HG518478.1	#N/A	lcl|NZ_HG518478.1_cds_WP_004195943.1_2012	synonymous mutation	Amino acid: A	Position 261: Codon GCC -> GCT	lcl|NZ_JACTNJ010000025.1_cds_WP_004141771.1_3402	5
GCF_000567285.1	NZ_KK036766.1	lcl|NZ_KK036766.1_cds_2149	lcl|NZ_KK036766.1_cds_2149	synonymous mutation	Amino acid: A	Position 100: Codon GCG -> GCA	lcl|NZ_JACTNI010000001.1_cds_WP_004141771.1_34	5
GCF_000567285.1	NZ_KK036766.1	lcl|NZ_KK036766.1_cds_2149	lcl|NZ_KK036766.1_cds_2149	synonymous mutation	Amino acid: Y	Position 139: Codon TAT -> TAC	lcl|NZ_JACEGX010000026.1_cds_WP_004141771.1_2719	5
GCF_000567285.1	NZ_KK036766.1	lcl|NZ_KK036766.1_cds_2149	lcl|NZ_KK036766.1_cds_2149	synonymous mutation	Amino acid: H	Position 178: Codon CAT -> CAC	lcl|NZ_JACEGO010000026.1_cds_WP_004141771.1_2801	5
GCF_000567285.1	NZ_KK036766.1	lcl|NZ_KK036766.1_cds_2149	lcl|NZ_KK036766.1_cds_2149	synonymous mutation	Amino acid: V	Position 215: Codon GTC -> GTG	lcl|NZ_JACEES010000028.1_cds_WP_004141771.1_2811	5
GCF_000567285.1	NZ_KK036766.1	lcl|NZ_KK036766.1_cds_2149	lcl|NZ_KK036766.1_cds_2149	synonymous mutation	Amino acid: A	Position 261: Codon GCC -> GCT	lcl|NZ_JADBJX010000023.1_cds_WP_004141771.1_4134	5
GCF_000567285.1	NZ_KK036766.1	lcl|NZ_KK036766.1_cds_2149	lcl|NZ_KK036766.1_cds_2149	non-synonymous mutation	Amino acid change: E -> *	Position 311: Codon GAA -> TAA	lcl|NZ_CP065034.1_cds_WP_004141771.1_3131	5
GCF_000567545.1	NZ_KK036908.1	#N/A	lcl|NZ_KK036908.1_cds_1561	non-synonymous mutation	Amino acid change: G -> S	Position 97: Codon GGC -> AGC	lcl|NZ_CP063865.1_cds_WP_004141771.1_4861	5
GCF_000567545.1	NZ_KK036908.1	#N/A	lcl|NZ_KK036908.1_cds_1561	non-synonymous mutation	Amino acid change: G -> R	Position 100: Codon GGG -> AGG	lcl|NZ_CP063885.1_cds_WP_004141771.1_3496	5
GCF_000567545.1	NZ_KK036908.1	#N/A	lcl|NZ_KK036908.1_cds_1561	non-synonymous mutation	Amino acid change: R -> W	Position 261: Codon CGG -> TGG	lcl|NZ_CP063930.1_cds_WP_004141771.1_725	5
GCF_000567645.1	NZ_KK036945.1	lcl|NZ_KK036945.1_cds_4494	lcl|NZ_KK036945.1_cds_4494	synonymous mutation	Amino acid: A	Position 100: Codon GCG -> GCA	lcl|NZ_CP063906.1_cds_WP_004141771.1_4373	5
GCF_000567645.1	NZ_KK036945.1	lcl|NZ_KK036945.1_cds_4494	lcl|NZ_KK036945.1_cds_4494	non-synonymous mutation	Amino acid change: E -> *	Position 123: Codon GAA -> TAA	lcl|NZ_CP063919.1_cds_WP_004141771.1_2979	5
GCF_000567645.1	NZ_KK036945.1	lcl|NZ_KK036945.1_cds_4494	lcl|NZ_KK036945.1_cds_4494	synonymous mutation	Amino acid: Y	Position 139: Codon TAT -> TAC	lcl|NZ_CP063934.1_cds_WP_004141771.1_4083	5
GCF_000567645.1	NZ_KK036945.1	lcl|NZ_KK036945.1_cds_4494	lcl|NZ_KK036945.1_cds_4494	synonymous mutation	Amino acid: H	Position 178: Codon CAT -> CAC	lcl|NZ_CP063943.1_cds_WP_004141771.1_2829	5
GCF_000567645.1	NZ_KK036945.1	lcl|NZ_KK036945.1_cds_4494	lcl|NZ_KK036945.1_cds_4494	synonymous mutation	Amino acid: V	Position 215: Codon GTC -> GTG	lcl|NZ_CP071385.1_cds_WP_004141771.1_3300	5
GCF_000567645.1	NZ_KK036945.1	lcl|NZ_KK036945.1_cds_4494	lcl|NZ_KK036945.1_cds_4494	synonymous mutation	Amino acid: A	Position 261: Codon GCC -> GCT	lcl|NZ_JAGIZD010000008.1_cds_WP_004141771.1_2937	5
GCF_000567645.1	NZ_KK036945.1	lcl|NZ_KK036945.1_cds_4494	lcl|NZ_KK036945.1_cds_4494	non-synonymous mutation	Amino acid change: T -> S	Position 346: Codon ACT -> TCT	lcl|NZ_JAGIZE010000007.1_cds_WP_004141771.1_2766	5
GCF_000567765.2	NZ_JCNX02000001.1	#N/A	lcl|NZ_JCNX02000001.1_cds_1084	non-synonymous mutation	Amino acid change: G -> S	Position 97: Codon GGC -> AGC	lcl|NZ_JAGIZC010000008.1_cds_WP_004141771.1_2866	5
GCF_000567765.2	NZ_JCNX02000001.1	#N/A	lcl|NZ_JCNX02000001.1_cds_1084	non-synonymous mutation	Amino acid change: G -> R	Position 100: Codon GGG -> AGG	lcl|NZ_CP058358.1_cds_WP_004141771.1_3444	5
GCF_000567765.2	NZ_JCNX02000001.1	#N/A	lcl|NZ_JCNX02000001.1_cds_1084	non-synonymous mutation	Amino acid change: R -> W	Position 261: Codon CGG -> TGG	lcl|NZ_CP058361.1_cds_WP_004141771.1_3349	5
GCF_000689275.1	NZ_HG970971.1	#N/A	lcl|NZ_HG970971.1_cds_WP_004141771.1_4115	synonymous mutation	Amino acid: Y	Position 139: Codon TAT -> TAC	lcl|NZ_CP078754.1_cds_WP_004195943.1_2997	5
GCF_000689275.1	NZ_HG970971.1	#N/A	lcl|NZ_HG970971.1_cds_WP_004141771.1_4115	synonymous mutation	Amino acid: H	Position 178: Codon CAT -> CAC	lcl|NZ_CP078762.1_cds_WP_004195943.1_3129	5
GCF_000689275.1	NZ_HG970971.1	#N/A	lcl|NZ_HG970971.1_cds_WP_004141771.1_4115	synonymous mutation	Amino acid: A	Position 261: Codon GCC -> GCT	lcl|NZ_CP078763.1_cds_WP_004195943.1_2984	5
GCF_000699325.1	NZ_JDWO01000029.1	#N/A	lcl|NZ_JDWO01000029.1_cds_WP_029497158.1_2989	non-synonymous mutation	Amino acid change: G -> S	Position 61: Codon GGC -> AGC	lcl|NZ_CP078767.1_cds_WP_004195943.1_2953	5
GCF_000699325.1	NZ_JDWO01000029.1	#N/A	lcl|NZ_JDWO01000029.1_cds_WP_029497158.1_2989	synonymous mutation	Amino acid: A	Position 100: Codon GCG -> GCA	lcl|NZ_CP078760.1_cds_WP_004195943.1_3029	5
GCF_000699325.1	NZ_JDWO01000029.1	#N/A	lcl|NZ_JDWO01000029.1_cds_WP_029497158.1_2989	synonymous mutation	Amino acid: Y	Position 139: Codon TAT -> TAC	lcl|NZ_JAHWWG010000002.1_cds_WP_004141771.1_1542	5
GCF_000699325.1	NZ_JDWO01000029.1	#N/A	lcl|NZ_JDWO01000029.1_cds_WP_029497158.1_2989	synonymous mutation	Amino acid: S	Position 157: Codon TCC -> TCT	lcl|NZ_NKTM01000008.1_cds_WP_004141771.1_5113	5
GCF_000699325.1	NZ_JDWO01000029.1	#N/A	lcl|NZ_JDWO01000029.1_cds_WP_029497158.1_2989	synonymous mutation	Amino acid: H	Position 178: Codon CAT -> CAC	lcl|NZ_PXJJ01000004.1_cds_WP_004141771.1_3390	5
GCF_000699405.1	NZ_JDWP01000021.1	#N/A	lcl|NZ_JDWP01000021.1_cds_WP_004141771.1_3749	synonymous mutation	Amino acid: A	Position 100: Codon GCG -> GCA	lcl|NZ_QYYQ01000010.1_cds_WP_004141771.1_875	5
GCF_000699405.1	NZ_JDWP01000021.1	#N/A	lcl|NZ_JDWP01000021.1_cds_WP_004141771.1_3749	synonymous mutation	Amino acid: Y	Position 139: Codon TAT -> TAC	lcl|NZ_JAIPRG010000013.1_cds_WP_004141771.1_3666	5
GCF_000699405.1	NZ_JDWP01000021.1	#N/A	lcl|NZ_JDWP01000021.1_cds_WP_004141771.1_3749	synonymous mutation	Amino acid: H	Position 178: Codon CAT -> CAC	lcl|NZ_CP083443.1_cds_WP_004141771.1_3474	5
GCF_000699405.1	NZ_JDWP01000021.1	#N/A	lcl|NZ_JDWP01000021.1_cds_WP_004141771.1_3749	synonymous mutation	Amino acid: A	Position 261: Codon GCC -> GCT	lcl|NZ_JAGWDZ010000054.1_cds_WP_004141771.1_4899	5
GCF_000699425.1	NZ_JDWM01000107.1	#N/A	lcl|NZ_JDWM01000107.1_cds_WP_004141771.1_5112	synonymous mutation	Amino acid: A	Position 100: Codon GCG -> GCA	lcl|NZ_JAGWEC010000063.1_cds_WP_004141771.1_5011	5
GCF_000699425.1	NZ_JDWM01000107.1	#N/A	lcl|NZ_JDWM01000107.1_cds_WP_004141771.1_5112	synonymous mutation	Amino acid: Y	Position 139: Codon TAT -> TAC	lcl|NZ_JAJHGW010000007.1_cds_WP_004141771.1_4690	5
GCF_000699425.1	NZ_JDWM01000107.1	#N/A	lcl|NZ_JDWM01000107.1_cds_WP_004141771.1_5112	synonymous mutation	Amino acid: H	Position 178: Codon CAT -> CAC	lcl|NZ_JAJHHD010000046.1_cds_WP_004195943.1_3387	5
GCF_000699425.1	NZ_JDWM01000107.1	#N/A	lcl|NZ_JDWM01000107.1_cds_WP_004141771.1_5112	synonymous mutation	Amino acid: V	Position 215: Codon GTC -> GTG	lcl|NZ_JAJHHH010000009.1_cds_WP_004141771.1_4975	5
GCF_000699425.1	NZ_JDWM01000107.1	#N/A	lcl|NZ_JDWM01000107.1_cds_WP_004141771.1_5112	synonymous mutation	Amino acid: A	Position 261: Codon GCC -> GCT	lcl|NZ_JAJQVB010000001.1_cds_WP_004195943.1_3267	5
GCF_000709225.1	NZ_JMSY01000001.1	#N/A	lcl|NZ_JMSY01000001.1_cds_5048	non-synonymous mutation	Amino acid change: G -> S	Position 97: Codon GGC -> AGC	lcl|NZ_JAKEWH010000021.1_cds_WP_004141771.1_3821	5
GCF_000709225.1	NZ_JMSY01000001.1	#N/A	lcl|NZ_JMSY01000001.1_cds_5048	non-synonymous mutation	Amino acid change: G -> R	Position 100: Codon GGG -> AGG	lcl|NZ_JAKEWI010000019.1_cds_WP_004141771.1_3811	5
GCF_000709225.1	NZ_JMSY01000001.1	#N/A	lcl|NZ_JMSY01000001.1_cds_5048	non-synonymous mutation	Amino acid change: R -> W	Position 261: Codon CGG -> TGG	lcl|NZ_JAJFVU010000008.1_cds_WP_004141771.1_5073	5
GCF_000710095.1	NZ_JNFE01000003.1	#N/A	lcl|NZ_JNFE01000003.1_cds_WP_004141771.1_803	synonymous mutation	Amino acid: A	Position 100: Codon GCG -> GCA	lcl|NZ_CP055003.1_cds_WP_004141771.1_3267	5
GCF_000710095.1	NZ_JNFE01000003.1	#N/A	lcl|NZ_JNFE01000003.1_cds_WP_004141771.1_803	synonymous mutation	Amino acid: Y	Position 139: Codon TAT -> TAC	lcl|NZ_CP055033.1_cds_WP_004141771.1_3291	5
GCF_000710095.1	NZ_JNFE01000003.1	#N/A	lcl|NZ_JNFE01000003.1_cds_WP_004141771.1_803	synonymous mutation	Amino acid: H	Position 178: Codon CAT -> CAC	lcl|NZ_CP055186.1_cds_WP_004141771.1_3347	5
GCF_000710095.1	NZ_JNFE01000003.1	#N/A	lcl|NZ_JNFE01000003.1_cds_WP_004141771.1_803	synonymous mutation	Amino acid: V	Position 215: Codon GTC -> GTG	lcl|NZ_JAJHUY010000006.1_cds_WP_004141771.1_4595	5
GCF_000710095.1	NZ_JNFE01000003.1	#N/A	lcl|NZ_JNFE01000003.1_cds_WP_004141771.1_803	synonymous mutation	Amino acid: A	Position 261: Codon GCC -> GCT	lcl|NZ_JAJHUW010000007.1_cds_WP_004141771.1_4719	5
GCF_000742755.1	NZ_CP009208.1	#N/A	lcl|NZ_CP009208.1_cds_WP_004141771.1_1513	synonymous mutation	Amino acid: H	Position 42: Codon CAC -> CAT	lcl|NZ_JAJHVA010000012.1_cds_WP_004141771.1_383	5
GCF_000742755.1	NZ_CP009208.1	#N/A	lcl|NZ_CP009208.1_cds_WP_004141771.1_1513	synonymous mutation	Amino acid: Y	Position 139: Codon TAT -> TAC	lcl|NZ_JAJHVB010000011.1_cds_WP_004141771.1_374	5
GCF_000766125.1	NZ_JQSE01000017.1	#N/A	lcl|NZ_JQSE01000017.1_cds_WP_004141771.1_1155	synonymous mutation	Amino acid: A	Position 100: Codon GCG -> GCA	lcl|NZ_JAJHVF010000006.1_cds_WP_004141771.1_3833	5
GCF_000766125.1	NZ_JQSE01000017.1	#N/A	lcl|NZ_JQSE01000017.1_cds_WP_004141771.1_1155	synonymous mutation	Amino acid: Y	Position 139: Codon TAT -> TAC	lcl|NZ_JAJHVK010000006.1_cds_WP_004141771.1_4205	5
GCF_000766125.1	NZ_JQSE01000017.1	#N/A	lcl|NZ_JQSE01000017.1_cds_WP_004141771.1_1155	synonymous mutation	Amino acid: S	Position 157: Codon TCC -> TCT	lcl|NZ_JAJHVJ010000016.1_cds_WP_004141771.1_1060	5
GCF_000766125.1	NZ_JQSE01000017.1	#N/A	lcl|NZ_JQSE01000017.1_cds_WP_004141771.1_1155	synonymous mutation	Amino acid: H	Position 178: Codon CAT -> CAC	lcl|NZ_CP058866.1_cds_WP_004141771.1_3307	5
GCF_000812525.1	NZ_JWPY01000002.1	#N/A	lcl|NZ_JWPY01000002.1_cds_WP_004141771.1_1233	synonymous mutation	Amino acid: S	Position 51: Codon AGC -> AGT	lcl|NZ_CP058743.1_cds_WP_004141771.1_3401	5
GCF_000812525.1	NZ_JWPY01000002.1	#N/A	lcl|NZ_JWPY01000002.1_cds_WP_004141771.1_1233	synonymous mutation	Amino acid: A	Position 261: Codon GCC -> GCT	lcl|NZ_CP058752.1_cds_WP_004141771.1_2059	5
GCF_000813205.1	NZ_CP006738.1	#N/A	lcl|NZ_CP006738.1_cds_WP_004195943.1_3259	synonymous mutation	Amino acid: S	Position 51: Codon AGC -> AGT	lcl|NZ_JAKZNG010000103.1_cds_WP_004141771.1_4616	5
GCF_000813205.1	NZ_CP006738.1	#N/A	lcl|NZ_CP006738.1_cds_WP_004195943.1_3259	synonymous mutation	Amino acid: A	Position 261: Codon GCC -> GCT	lcl|NZ_JAKZOE010000104.1_cds_WP_004141771.1_4430	5
GCF_000826585.2	NZ_LN681181.1	#N/A	lcl|NZ_LN681181.1_cds_WP_004141771.1_3791	synonymous mutation	Amino acid: I	Position 68: Codon ATC -> ATT	lcl|NZ_JAKZOK010000109.1_cds_WP_004141771.1_4620	5
GCF_000826585.2	NZ_LN681181.1	#N/A	lcl|NZ_LN681181.1_cds_WP_004141771.1_3791	synonymous mutation	Amino acid: G	Position 105: Codon GGC -> GGA	lcl|NZ_JAKZOM010000078.1_cds_WP_004141771.1_1230	5
GCF_000826585.2	NZ_LN681181.1	#N/A	lcl|NZ_LN681181.1_cds_WP_004141771.1_3791	synonymous mutation	Amino acid: Y	Position 139: Codon TAT -> TAC	lcl|NZ_WPAW01000010.1_cds_WP_004141771.1_1011	5
GCF_000826795.1	NZ_JRRF01000003.1	#N/A	lcl|NZ_JRRF01000003.1_cds_WP_004141771.1_2937	synonymous mutation	Amino acid: A	Position 100: Codon GCG -> GCA	lcl|NZ_WPBA01000004.1_cds_WP_004141771.1_3732	5
GCF_000826795.1	NZ_JRRF01000003.1	#N/A	lcl|NZ_JRRF01000003.1_cds_WP_004141771.1_2937	synonymous mutation	Amino acid: Y	Position 139: Codon TAT -> TAC	lcl|NZ_JAFCOC010000010.1_cds_WP_004141771.1_732	5
GCF_000826795.1	NZ_JRRF01000003.1	#N/A	lcl|NZ_JRRF01000003.1_cds_WP_004141771.1_2937	synonymous mutation	Amino acid: S	Position 157: Codon TCC -> TCT	lcl|NZ_JAFCOE010000009.1_cds_WP_004141771.1_5151	5
GCF_000826795.1	NZ_JRRF01000003.1	#N/A	lcl|NZ_JRRF01000003.1_cds_WP_004141771.1_2937	synonymous mutation	Amino acid: V	Position 215: Codon GTC -> GTG	lcl|NZ_JAFCOF010000011.1_cds_WP_004141771.1_1366	5
GCF_000827775.2	NZ_LN776221.1	#N/A	lcl|NZ_LN776221.1_cds_WP_004141771.1_42	synonymous mutation	Amino acid: A	Position 100: Codon GCG -> GCA	lcl|NZ_JAFCOD010000009.1_cds_WP_004141771.1_5281	5
GCF_000827775.2	NZ_LN776221.1	#N/A	lcl|NZ_LN776221.1_cds_WP_004141771.1_42	synonymous mutation	Amino acid: Y	Position 139: Codon TAT -> TAC	lcl|NZ_JAFCOH010000010.1_cds_WP_004141771.1_564	5
GCF_000827775.2	NZ_LN776221.1	#N/A	lcl|NZ_LN776221.1_cds_WP_004141771.1_42	synonymous mutation	Amino acid: S	Position 157: Codon TCC -> TCT	lcl|NZ_JAFCOL010000011.1_cds_WP_004141771.1_999	5
GCF_000827775.2	NZ_LN776221.1	#N/A	lcl|NZ_LN776221.1_cds_WP_004141771.1_42	synonymous mutation	Amino acid: H	Position 178: Codon CAT -> CAC	lcl|NZ_JAFCOP010000014.1_cds_WP_004141771.1_1360	5
GCF_000949515.1	NZ_JYBC01000011.1	#N/A	lcl|NZ_JYBC01000011.1_cds_WP_004141771.1_3322	synonymous mutation	Amino acid: L	Position 97: Codon CTG -> CTA	lcl|NZ_JAFCOO010000003.1_cds_WP_004141771.1_3383	5
GCF_000949515.1	NZ_JYBC01000011.1	#N/A	lcl|NZ_JYBC01000011.1_cds_WP_004141771.1_3322	synonymous mutation	Amino acid: A	Position 100: Codon GCG -> GCA	lcl|NZ_JAFCOS010000023.1_cds_WP_004141771.1_2461	5
GCF_000949515.1	NZ_JYBC01000011.1	#N/A	lcl|NZ_JYBC01000011.1_cds_WP_004141771.1_3322	synonymous mutation	Amino acid: A	Position 261: Codon GCC -> GCT	lcl|NZ_JAFCOW010000015.1_cds_WP_004141771.1_1361	5
GCF_000967845.1	NC_021232.1	#N/A	lcl|NC_021232.1_cds_WP_004141771.1_3658	synonymous mutation	Amino acid: A	Position 100: Codon GCG -> GCA	lcl|NZ_JAFCPF010000010.1_cds_WP_004141771.1_634	5
GCF_000967845.1	NC_021232.1	#N/A	lcl|NC_021232.1_cds_WP_004141771.1_3658	synonymous mutation	Amino acid: Y	Position 139: Codon TAT -> TAC	lcl|NZ_JAFCPK010000010.1_cds_WP_004141771.1_625	5
GCF_000967845.1	NC_021232.1	#N/A	lcl|NC_021232.1_cds_WP_004141771.1_3658	synonymous mutation	Amino acid: S	Position 157: Codon TCC -> TCT	lcl|NZ_JAFCPH010000012.1_cds_WP_004141771.1_1649	5
GCF_000967845.1	NC_021232.1	#N/A	lcl|NC_021232.1_cds_WP_004141771.1_3658	synonymous mutation	Amino acid: H	Position 178: Codon CAT -> CAC	lcl|NZ_JAFCPJ010000010.1_cds_WP_004141771.1_730	5
GCF_001006265.1	NZ_CP011421.1	#N/A	lcl|NZ_CP011421.1_cds_WP_004195943.1_957	synonymous mutation	Amino acid: A	Position 100: Codon GCG -> GCA	lcl|NZ_JAFCPL010000009.1_cds_WP_004141771.1_5185	5
GCF_001006265.1	NZ_CP011421.1	#N/A	lcl|NZ_CP011421.1_cds_WP_004195943.1_957	synonymous mutation	Amino acid: Y	Position 139: Codon TAT -> TAC	lcl|NZ_JAFCPV010000023.1_cds_WP_004141771.1_2683	5
GCF_001006265.1	NZ_CP011421.1	#N/A	lcl|NZ_CP011421.1_cds_WP_004195943.1_957	synonymous mutation	Amino acid: H	Position 178: Codon CAT -> CAC	lcl|NZ_JAFCQB010000013.1_cds_WP_004141771.1_1340	5
GCF_001006265.1	NZ_CP011421.1	#N/A	lcl|NZ_CP011421.1_cds_WP_004195943.1_957	synonymous mutation	Amino acid: V	Position 215: Codon GTC -> GTG	lcl|NZ_JAFCQA010000009.1_cds_WP_004141771.1_5257	5
GCF_001006265.1	NZ_CP011421.1	#N/A	lcl|NZ_CP011421.1_cds_WP_004195943.1_957	synonymous mutation	Amino acid: A	Position 261: Codon GCC -> GCT	lcl|NZ_JAFCQD010000011.1_cds_WP_004141771.1_957	5
GCF_001182445.1	NZ_CDFQ01000010.1	#N/A	lcl|NZ_CDFQ01000010.1_cds_AFJ56_RS09440_1814	non-synonymous mutation	Amino acid change: G -> S	Position 97: Codon GGC -> AGC	lcl|NZ_JAFCQC010000011.1_cds_WP_004141771.1_1287	5
GCF_001182445.1	NZ_CDFQ01000010.1	#N/A	lcl|NZ_CDFQ01000010.1_cds_AFJ56_RS09440_1814	non-synonymous mutation	Amino acid change: G -> R	Position 100: Codon GGG -> AGG	lcl|NZ_WPAQ01000019.1_cds_WP_004141771.1_1497	5
GCF_001182445.1	NZ_CDFQ01000010.1	#N/A	lcl|NZ_CDFQ01000010.1_cds_AFJ56_RS09440_1814	non-synonymous mutation	Amino acid change: R -> W	Position 261: Codon CGG -> TGG	lcl|NZ_WPAS01000010.1_cds_WP_004141771.1_1497	5
GCF_001404095.1	NZ_CXPD01000010.1	#N/A	lcl|NZ_CXPD01000010.1_cds_WP_004141771.1_1234	synonymous mutation	Amino acid: I	Position 68: Codon ATC -> ATT	lcl|NZ_WPAY01000021.1_cds_WP_004141771.1_2142	5
GCF_001404095.1	NZ_CXPD01000010.1	#N/A	lcl|NZ_CXPD01000010.1_cds_WP_004141771.1_1234	synonymous mutation	Amino acid: R	Position 96: Codon CGT -> CGA	lcl|NZ_WPBB01000001.1_cds_WP_004141771.1_29	5
GCF_001404095.1	NZ_CXPD01000010.1	#N/A	lcl|NZ_CXPD01000010.1_cds_WP_004141771.1_1234	synonymous mutation	Amino acid: F	Position 110: Codon TTC -> TTT	lcl|NZ_WPBC01000022.1_cds_WP_004141771.1_2303	5
GCF_001404095.1	NZ_CXPD01000010.1	#N/A	lcl|NZ_CXPD01000010.1_cds_WP_004141771.1_1234	synonymous mutation	Amino acid: H	Position 178: Codon CAT -> CAC	lcl|NZ_WPBP01000001.1_cds_WP_004141771.1_171	5
GCF_001404095.1	NZ_CXPD01000010.1	#N/A	lcl|NZ_CXPD01000010.1_cds_WP_004141771.1_1234	synonymous mutation	Amino acid: A	Position 261: Codon GCC -> GCT	lcl|NZ_CP094479.1_cds_WP_004141771.1_3264	5
GCF_001482345.1	NZ_CP013711.1	#N/A	lcl|NZ_CP013711.1_cds_WP_004141771.1_3679	synonymous mutation	Amino acid: A	Position 100: Codon GCG -> GCA	lcl|NZ_JALHBA010000012.1_cds_WP_004141771.1_691	5
GCF_001482345.1	NZ_CP013711.1	#N/A	lcl|NZ_CP013711.1_cds_WP_004141771.1_3679	synonymous mutation	Amino acid: Y	Position 139: Codon TAT -> TAC	lcl|NZ_JANARP010000004.1_cds_WP_004141771.1_3866	5
GCF_001482345.1	NZ_CP013711.1	#N/A	lcl|NZ_CP013711.1_cds_WP_004141771.1_3679	synonymous mutation	Amino acid: S	Position 157: Codon TCC -> TCT	lcl|NZ_JANARR010000011.1_cds_WP_004141771.1_1492	5
GCF_001482345.1	NZ_CP013711.1	#N/A	lcl|NZ_CP013711.1_cds_WP_004141771.1_3679	synonymous mutation	Amino acid: H	Position 178: Codon CAT -> CAC	lcl|NZ_JAKRMB010000014.1_cds_WP_009308277.1_1045	5
GCF_001482345.1	NZ_CP013711.1	#N/A	lcl|NZ_CP013711.1_cds_WP_004141771.1_3679	synonymous mutation	Amino acid: V	Position 215: Codon GTC -> GTG	lcl|NZ_JAOYFA010000002.1_cds_OH654_RS01725_2025	5
GCF_001557575.1	NZ_KQ961019.1	#N/A	lcl|NZ_KQ961019.1_cds_WP_004141771.1_1101	synonymous mutation	Amino acid: A	Position 100: Codon GCG -> GCA	lcl|NZ_CP113173.1_cds_WP_004195943.1_3391	5
GCF_001557575.1	NZ_KQ961019.1	#N/A	lcl|NZ_KQ961019.1_cds_WP_004141771.1_1101	synonymous mutation	Amino acid: Y	Position 139: Codon TAT -> TAC	lcl|NZ_CP113178.1_cds_3283	5
GCF_001557575.1	NZ_KQ961019.1	#N/A	lcl|NZ_KQ961019.1_cds_WP_004141771.1_1101	synonymous mutation	Amino acid: H	Position 178: Codon CAT -> CAC	lcl|NZ_CP113191.1_cds_1622	5
GCF_001557575.1	NZ_KQ961019.1	#N/A	lcl|NZ_KQ961019.1_cds_WP_004141771.1_1101	synonymous mutation	Amino acid: V	Position 215: Codon GTC -> GTG	lcl|NZ_JAIUJC010000012.1_cds_WP_004195943.1_986	5
GCF_001557575.1	NZ_KQ961019.1	#N/A	lcl|NZ_KQ961019.1_cds_WP_004141771.1_1101	synonymous mutation	Amino acid: A	Position 261: Codon GCC -> GCT	lcl|NZ_CP114391.1_cds_O0R54_RS16975_3336	5
GCF_001598715.1	NZ_BCZL01000009.1	#N/A	lcl|NZ_BCZL01000009.1_cds_WP_004141771.1_1252	synonymous mutation	Amino acid: I	Position 68: Codon ATC -> ATT	lcl|NZ_JAPWWB010000001.1_cds_WP_004141771.1_1573	5
GCF_001598715.1	NZ_BCZL01000009.1	#N/A	lcl|NZ_BCZL01000009.1_cds_WP_004141771.1_1252	synonymous mutation	Amino acid: G	Position 105: Codon GGC -> GGA	lcl|NZ_JAQIGG010000010.1_cds_WP_004141771.1_34	5
GCF_001598715.1	NZ_BCZL01000009.1	#N/A	lcl|NZ_BCZL01000009.1_cds_WP_004141771.1_1252	synonymous mutation	Amino acid: Y	Position 139: Codon TAT -> TAC	lcl|NZ_JAQIGO010000017.1_cds_WP_004141771.1_1699	5
GCF_001663435.1	NZ_CP015025.1	#N/A	lcl|NZ_CP015025.1_cds_WP_004195943.1_1708	synonymous mutation	Amino acid: A	Position 100: Codon GCG -> GCA	lcl|NZ_JAQIGN010000008.1_cds_WP_004141771.1_4971	5
GCF_001663435.1	NZ_CP015025.1	#N/A	lcl|NZ_CP015025.1_cds_WP_004195943.1_1708	synonymous mutation	Amino acid: A	Position 261: Codon GCC -> GCT	lcl|NZ_JAQIGS010000052.1_cds_WP_004141771.1_4807	5
GCF_001663455.1	NZ_CP015130.1	#N/A	lcl|NZ_CP015130.1_cds_WP_004141771.1_4875	synonymous mutation	Amino acid: A	Position 261: Codon GCC -> GCT	lcl|NZ_RYZQ01000006.1_cds_WP_004141771.1_4298	5
GCF_001676825.1	NZ_CP016159.1	#N/A	lcl|NZ_CP016159.1_cds_WP_004141771.1_648	synonymous mutation	Amino acid: Y	Position 139: Codon TAT -> TAC	lcl|NZ_JAKJLJ010000014.1_cds_WP_004141771.1_1410	5
GCF_001676825.1	NZ_CP016159.1	#N/A	lcl|NZ_CP016159.1_cds_WP_004141771.1_648	synonymous mutation	Amino acid: H	Position 178: Codon CAT -> CAC	lcl|NZ_JAKJLK010000003.1_cds_WP_004141771.1_3015	5
GCF_001676825.1	NZ_CP016159.1	#N/A	lcl|NZ_CP016159.1_cds_WP_004141771.1_648	synonymous mutation	Amino acid: A	Position 261: Codon GCC -> GCT	lcl|NZ_JAKKCZ010000002.1_cds_WP_004141771.1_2252	5
GCF_001720625.1	NZ_MCNN01000011.1	#N/A	lcl|NZ_MCNN01000011.1_cds_WP_004141771.1_1746	synonymous mutation	Amino acid: L	Position 97: Codon CTG -> CTA	lcl|NZ_JAKKDC010000002.1_cds_WP_004141771.1_2028	5
GCF_001720625.1	NZ_MCNN01000011.1	#N/A	lcl|NZ_MCNN01000011.1_cds_WP_004141771.1_1746	synonymous mutation	Amino acid: A	Position 100: Codon GCG -> GCA	lcl|NZ_CP089325.1_cds_WP_004141771.1_3294	5
GCF_001720625.1	NZ_MCNN01000011.1	#N/A	lcl|NZ_MCNN01000011.1_cds_WP_004141771.1_1746	synonymous mutation	Amino acid: A	Position 261: Codon GCC -> GCT	lcl|NZ_JAQAHL010000022.1_cds_WP_004141771.1_2120	5
GCF_001720635.1	NZ_MCNO01000045.1	#N/A	lcl|NZ_MCNO01000045.1_cds_WP_004141771.1_1143	synonymous mutation	Amino acid: I	Position 68: Codon ATC -> ATT	lcl|NZ_JAOEDK010000016.1_cds_WP_004141771.1_1280	5
GCF_001720635.1	NZ_MCNO01000045.1	#N/A	lcl|NZ_MCNO01000045.1_cds_WP_004141771.1_1143	synonymous mutation	Amino acid: Y	Position 139: Codon TAT -> TAC	lcl|NZ_JALGYI010000009.1_cds_WP_004141771.1_5071	5
GCF_001720635.1	NZ_MCNO01000045.1	#N/A	lcl|NZ_MCNO01000045.1_cds_WP_004141771.1_1143	synonymous mutation	Amino acid: H	Position 178: Codon CAT -> CAC	lcl|NZ_JAJOGY010000007.1_cds_WP_004141771.1_4500	5
GCF_001720645.1	NZ_MCNM01000053.1	#N/A	lcl|NZ_MCNM01000053.1_cds_WP_004141771.1_4771	synonymous mutation	Amino acid: A	Position 100: Codon GCG -> GCA	lcl|NZ_JAJOGS010000006.1_cds_WP_004141771.1_4748	5
GCF_001720645.1	NZ_MCNM01000053.1	#N/A	lcl|NZ_MCNM01000053.1_cds_WP_004141771.1_4771	synonymous mutation	Amino acid: A	Position 261: Codon GCC -> GCT	lcl|NZ_SSJN01000025.1_cds_WP_004141771.1_4364	5
GCF_001874715.1	NZ_MPCC01000001.1	lcl|NZ_MPCC01000001.1_cds_WP_071556647.1_1010	lcl|NZ_MPCC01000001.1_cds_WP_071556647.1_1010	non-synonymous mutation	Amino acid change: M -> V	Position 1: Codon ATG -> GTA	lcl|NZ_CP128487.1_cds_WP_004141771.1_3283	5
GCF_001874715.1	NZ_MPCC01000001.1	lcl|NZ_MPCC01000001.1_cds_WP_071556647.1_1010	lcl|NZ_MPCC01000001.1_cds_WP_071556647.1_1010	non-synonymous mutation	Amino acid change: K -> I	Position 2: Codon AAG -> ATA	lcl|NZ_JAUDOQ010000010.1_cds_WP_004141771.1_162	5
GCF_001874715.1	NZ_MPCC01000001.1	lcl|NZ_MPCC01000001.1_cds_WP_071556647.1_1010	lcl|NZ_MPCC01000001.1_cds_WP_071556647.1_1010	non-synonymous mutation	Amino acid change: R -> N	Position 3: Codon CGC -> AAT	lcl|NZ_JAUDOO010000023.1_cds_WP_004141771.1_1846	5
GCF_001874715.1	NZ_MPCC01000001.1	lcl|NZ_MPCC01000001.1_cds_WP_071556647.1_1010	lcl|NZ_MPCC01000001.1_cds_WP_071556647.1_1010	synonymous mutation	Amino acid: A	Position 100: Codon GCG -> GCA	lcl|NZ_JAUDOP010000010.1_cds_WP_004141771.1_29	5
GCF_001874715.1	NZ_MPCC01000001.1	lcl|NZ_MPCC01000001.1_cds_WP_071556647.1_1010	lcl|NZ_MPCC01000001.1_cds_WP_071556647.1_1010	synonymous mutation	Amino acid: Y	Position 139: Codon TAT -> TAC	lcl|NZ_JAUDNX010000017.1_cds_WP_004141771.1_1224	5
GCF_001874715.1	NZ_MPCC01000001.1	lcl|NZ_MPCC01000001.1_cds_WP_071556647.1_1010	lcl|NZ_MPCC01000001.1_cds_WP_071556647.1_1010	synonymous mutation	Amino acid: H	Position 178: Codon CAT -> CAC	lcl|NZ_JAUDNW010000019.1_cds_WP_004141771.1_1227	5
GCF_001874715.1	NZ_MPCC01000001.1	lcl|NZ_MPCC01000001.1_cds_WP_071556647.1_1010	lcl|NZ_MPCC01000001.1_cds_WP_071556647.1_1010	synonymous mutation	Amino acid: V	Position 215: Codon GTC -> GTG	lcl|NZ_JAUDLU010000018.1_cds_WP_004141771.1_1300	5
GCF_001874715.1	NZ_MPCC01000001.1	lcl|NZ_MPCC01000001.1_cds_WP_071556647.1_1010	lcl|NZ_MPCC01000001.1_cds_WP_071556647.1_1010	synonymous mutation	Amino acid: A	Position 261: Codon GCC -> GCT	lcl|NZ_JAUDKJ010000010.1_cds_WP_004141771.1_29	5
GCF_001874725.1	NZ_MPCJ01000002.1	#N/A	lcl|NZ_MPCJ01000002.1_cds_1094	non-synonymous mutation	Amino acid change: G -> S	Position 97: Codon GGC -> AGC	lcl|NZ_JAUDKH010000005.1_cds_WP_004141771.1_4617	5
GCF_001874725.1	NZ_MPCJ01000002.1	#N/A	lcl|NZ_MPCJ01000002.1_cds_1094	non-synonymous mutation	Amino acid change: G -> R	Position 100: Codon GGG -> AGG	lcl|NZ_FWGN01000009.1_cds_WP_004141771.1_439	5
GCF_001874725.1	NZ_MPCJ01000002.1	#N/A	lcl|NZ_MPCJ01000002.1_cds_1094	non-synonymous mutation	Amino acid change: R -> W	Position 261: Codon CGG -> TGG	lcl|NZ_FWGW01000001.1_cds_WP_004141771.1_3929	5
GCF_001874865.1	NZ_MPCK01000001.1	#N/A	lcl|NZ_MPCK01000001.1_cds_1040	synonymous mutation	Amino acid: D	Position 33: Codon GAC -> GAT	lcl|NZ_FWGZ01000001.1_cds_WP_004141771.1_4501	5
GCF_001874865.1	NZ_MPCK01000001.1	#N/A	lcl|NZ_MPCK01000001.1_cds_1040	non-synonymous mutation	Amino acid change: Y -> *	Position 35: Codon TAT -> TAA	lcl|NZ_FWGY01000001.1_cds_WP_004141771.1_4885	5
GCF_001874865.1	NZ_MPCK01000001.1	#N/A	lcl|NZ_MPCK01000001.1_cds_1040	synonymous mutation	Amino acid: H	Position 42: Codon CAC -> CAT	lcl|NZ_FWGK01000002.1_cds_WP_004141771.1_934	5
GCF_001874865.1	NZ_MPCK01000001.1	#N/A	lcl|NZ_MPCK01000001.1_cds_1040	synonymous mutation	Amino acid: Y	Position 139: Codon TAT -> TAC	lcl|NZ_FWGA01000002.1_cds_WP_004141771.1_4146	5
GCF_001874865.1	NZ_MPCK01000001.1	#N/A	lcl|NZ_MPCK01000001.1_cds_1040	synonymous mutation	Amino acid: A	Position 261: Codon GCC -> GCT	lcl|NZ_FWIP01000002.1_cds_WP_004141771.1_1744	5
GCF_001876675.1	NZ_MOXK01000004.1	#N/A	lcl|NZ_MOXK01000004.1_cds_WP_004141771.1_861	synonymous mutation	Amino acid: I	Position 68: Codon ATC -> ATT	lcl|NZ_UGLM01000003.1_cds_WP_004195943.1_3693	5
GCF_001876675.1	NZ_MOXK01000004.1	#N/A	lcl|NZ_MOXK01000004.1_cds_WP_004141771.1_861	synonymous mutation	Amino acid: Y	Position 139: Codon TAT -> TAC	lcl|NZ_UGMV01000001.1_cds_WP_004141771.1_3593	5
GCF_001876675.1	NZ_MOXK01000004.1	#N/A	lcl|NZ_MOXK01000004.1_cds_WP_004141771.1_861	synonymous mutation	Amino acid: H	Position 178: Codon CAT -> CAC	lcl|NZ_UGMU01000001.1_cds_WP_004141771.1_1355	5
GCF_002180075.1	NZ_CP021539.1	#N/A	lcl|NZ_CP021539.1_cds_AM426_RS11685_2190	non-synonymous mutation	Amino acid change: G -> S	Position 97: Codon GGC -> AGC	lcl|NZ_UGMP01000003.1_cds_WP_004195943.1_3246	5
GCF_002180075.1	NZ_CP021539.1	#N/A	lcl|NZ_CP021539.1_cds_AM426_RS11685_2190	non-synonymous mutation	Amino acid change: G -> R	Position 100: Codon GGG -> AGG	lcl|NZ_UGLW01000003.1_cds_3801	5
GCF_002180075.1	NZ_CP021539.1	#N/A	lcl|NZ_CP021539.1_cds_AM426_RS11685_2190	non-synonymous mutation	Amino acid change: R -> W	Position 261: Codon CGG -> TGG	lcl|NZ_UGMA01000005.1_cds_WP_004141771.1_3399	5
GCF_002211125.1	NZ_NIDM01000025.1	#N/A	lcl|NZ_NIDM01000025.1_cds_CDD88_RS23545_2668	synonymous mutation	Amino acid: Y	Position 139: Codon TAT -> TAC	lcl|NZ_UGNK01000003.1_cds_WP_004141771.1_3166	5
GCF_002211125.1	NZ_NIDM01000025.1	#N/A	lcl|NZ_NIDM01000025.1_cds_CDD88_RS23545_2668	synonymous mutation	Amino acid: H	Position 178: Codon CAT -> CAC	lcl|NZ_UGNF01000001.1_cds_WP_004195943.1_3570	5
GCF_002211125.1	NZ_NIDM01000025.1	#N/A	lcl|NZ_NIDM01000025.1_cds_CDD88_RS23545_2668	synonymous mutation	Amino acid: A	Position 261: Codon GCC -> GCT	lcl|NZ_UIEC01000012.1_cds_WP_004141771.1_2890	5
GCF_002610945.1	NZ_MAYK01000002.1	#N/A	lcl|NZ_MAYK01000002.1_cds_BBK45_RS06200_840	synonymous mutation	Amino acid: L	Position 96: Codon CTG -> CTA	lcl|NZ_UIDL01000007.1_cds_WP_004141771.1_5446	5
GCF_002610945.1	NZ_MAYK01000002.1	#N/A	lcl|NZ_MAYK01000002.1_cds_BBK45_RS06200_840	synonymous mutation	Amino acid: A	Position 99: Codon GCG -> GCA	lcl|NZ_UIDZ01000012.1_cds_WP_004141771.1_3174	5
GCF_002610945.1	NZ_MAYK01000002.1	#N/A	lcl|NZ_MAYK01000002.1_cds_BBK45_RS06200_840	synonymous mutation	Amino acid: A	Position 260: Codon GCC -> GCT	lcl|NZ_UIDR01000008.1_cds_WP_004141771.1_1317	5
GCF_002751325.1	NZ_MBMV01000002.1	#N/A	lcl|NZ_MBMV01000002.1_cds_804	synonymous mutation	Amino acid: L	Position 96: Codon CTG -> CTA	lcl|NZ_UIEE01000009.1_cds_WP_004141771.1_2311	5
GCF_002751325.1	NZ_MBMV01000002.1	#N/A	lcl|NZ_MBMV01000002.1_cds_804	synonymous mutation	Amino acid: A	Position 99: Codon GCG -> GCA	lcl|NZ_UIEI01000008.1_cds_WP_004141771.1_1111	5
GCF_002751325.1	NZ_MBMV01000002.1	#N/A	lcl|NZ_MBMV01000002.1_cds_804	synonymous mutation	Amino acid: A	Position 260: Codon GCC -> GCT	lcl|NZ_UIDX01000008.1_cds_WP_004141771.1_3781	5
GCF_002850275.3	NZ_CP025541.3	#N/A	lcl|NZ_CP025541.3_cds_WP_004195943.1_1789	synonymous mutation	Amino acid: A	Position 100: Codon GCG -> GCA	lcl|NZ_UIEG01000009.1_cds_WP_004141771.1_2063	5
GCF_002850275.3	NZ_CP025541.3	#N/A	lcl|NZ_CP025541.3_cds_WP_004195943.1_1789	synonymous mutation	Amino acid: Y	Position 139: Codon TAT -> TAC	lcl|NZ_UIED01000013.1_cds_WP_004141771.1_3333	5
GCF_002850275.3	NZ_CP025541.3	#N/A	lcl|NZ_CP025541.3_cds_WP_004195943.1_1789	synonymous mutation	Amino acid: S	Position 157: Codon TCC -> TCT	lcl|NZ_UIEK01000010.1_cds_WP_004141771.1_4141	5
GCF_002850275.3	NZ_CP025541.3	#N/A	lcl|NZ_CP025541.3_cds_WP_004195943.1_1789	synonymous mutation	Amino acid: H	Position 178: Codon CAT -> CAC	lcl|NZ_UIEL01000011.1_cds_WP_004141771.1_4960	5
GCF_002850275.3	NZ_CP025541.3	#N/A	lcl|NZ_CP025541.3_cds_WP_004195943.1_1789	synonymous mutation	Amino acid: V	Position 215: Codon GTC -> GTG	lcl|NZ_UIEY01000010.1_cds_WP_004141771.1_1669	5
GCF_002910165.1	NZ_PPZD01000008.1	#N/A	lcl|NZ_PPZD01000008.1_cds_C1677_RS13440_2566	non-synonymous mutation	Amino acid change: G -> S	Position 97: Codon GGC -> AGC	lcl|NZ_UIFT01000010.1_cds_WP_004141771.1_3288	5
GCF_002910165.1	NZ_PPZD01000008.1	#N/A	lcl|NZ_PPZD01000008.1_cds_C1677_RS13440_2566	non-synonymous mutation	Amino acid change: G -> R	Position 100: Codon GGG -> AGG	lcl|NZ_CAAGTD010000001.1_cds_WP_004141771.1_90	5
GCF_002910165.1	NZ_PPZD01000008.1	#N/A	lcl|NZ_PPZD01000008.1_cds_C1677_RS13440_2566	non-synonymous mutation	Amino acid change: R -> W	Position 261: Codon CGG -> TGG	lcl|NZ_CAAGTF010000006.1_cds_WP_004141771.1_2831	5
GCF_002910195.1	NZ_PPZH01000008.1	#N/A	lcl|NZ_PPZH01000008.1_cds_C1673_RS13975_2673	non-synonymous mutation	Amino acid change: G -> S	Position 97: Codon GGC -> AGC	lcl|NZ_CAAGTI010000007.1_cds_WP_004141771.1_4582	5
GCF_002910195.1	NZ_PPZH01000008.1	#N/A	lcl|NZ_PPZH01000008.1_cds_C1673_RS13975_2673	non-synonymous mutation	Amino acid change: G -> R	Position 100: Codon GGG -> AGG	lcl|NZ_CAAGTK010000001.1_cds_WP_004141771.1_346	5
GCF_002910195.1	NZ_PPZH01000008.1	#N/A	lcl|NZ_PPZH01000008.1_cds_C1673_RS13975_2673	non-synonymous mutation	Amino acid change: R -> W	Position 261: Codon CGG -> TGG	lcl|NZ_CAAGTY010000012.1_cds_WP_004141771.1_3738	5
GCF_002910235.1	NZ_PPZG01000007.1	#N/A	lcl|NZ_PPZG01000007.1_cds_C1674_RS10705_2042	non-synonymous mutation	Amino acid change: G -> S	Position 97: Codon GGC -> AGC	lcl|NZ_CAAGUH010000004.1_cds_WP_004141771.1_1792	5
GCF_002910235.1	NZ_PPZG01000007.1	#N/A	lcl|NZ_PPZG01000007.1_cds_C1674_RS10705_2042	non-synonymous mutation	Amino acid change: G -> R	Position 100: Codon GGG -> AGG	lcl|NZ_CAAGUI010000012.1_cds_WP_016529535.1_3543	5
GCF_002910235.1	NZ_PPZG01000007.1	#N/A	lcl|NZ_PPZG01000007.1_cds_C1674_RS10705_2042	non-synonymous mutation	Amino acid change: R -> W	Position 261: Codon CGG -> TGG	lcl|NZ_CAAGUQ010000002.1_cds_WP_004141771.1_2839	5
GCF_002910385.1	NZ_PPYJ01000007.1	#N/A	lcl|NZ_PPYJ01000007.1_cds_C1697_RS11565_2204	non-synonymous mutation	Amino acid change: G -> S	Position 97: Codon GGC -> AGC	lcl|NZ_CAAGUW010000009.1_cds_WP_004141771.1_4087	5
GCF_002910385.1	NZ_PPYJ01000007.1	#N/A	lcl|NZ_PPYJ01000007.1_cds_C1697_RS11565_2204	non-synonymous mutation	Amino acid change: G -> R	Position 100: Codon GGG -> AGG	lcl|NZ_CAAGUX010000002.1_cds_WP_004141771.1_1570	5
GCF_002910385.1	NZ_PPYJ01000007.1	#N/A	lcl|NZ_PPYJ01000007.1_cds_C1697_RS11565_2204	non-synonymous mutation	Amino acid change: R -> W	Position 261: Codon CGG -> TGG	lcl|NZ_CAAGVB010000007.1_cds_WP_004141771.1_4703	5
GCF_002911055.1	NZ_PPZE01000008.1	#N/A	lcl|NZ_PPZE01000008.1_cds_C1676_RS13835_2646	non-synonymous mutation	Amino acid change: G -> S	Position 97: Codon GGC -> AGC	lcl|NZ_CAAGVN010000009.1_cds_WP_004141771.1_3155	5
GCF_002911055.1	NZ_PPZE01000008.1	#N/A	lcl|NZ_PPZE01000008.1_cds_C1676_RS13835_2646	non-synonymous mutation	Amino acid change: G -> R	Position 100: Codon GGG -> AGG	lcl|NZ_CAAGVR010000003.1_cds_WP_004141771.1_2473	5
GCF_002911055.1	NZ_PPZE01000008.1	#N/A	lcl|NZ_PPZE01000008.1_cds_C1676_RS13835_2646	non-synonymous mutation	Amino acid change: R -> W	Position 261: Codon CGG -> TGG	lcl|NZ_CAAGVX010000014.1_cds_WP_004141771.1_4078	5
GCF_002911095.1	NZ_PPZF01000007.1	#N/A	lcl|NZ_PPZF01000007.1_cds_2403	non-synonymous mutation	Amino acid change: G -> S	Position 97: Codon GGC -> AGC	lcl|NZ_CAAGVZ010000013.1_cds_WP_004141771.1_3091	5
GCF_002911095.1	NZ_PPZF01000007.1	#N/A	lcl|NZ_PPZF01000007.1_cds_2403	non-synonymous mutation	Amino acid change: G -> R	Position 100: Codon GGG -> AGG	lcl|NZ_CAAGWC010000001.1_cds_WP_004141771.1_90	5
GCF_002911095.1	NZ_PPZF01000007.1	#N/A	lcl|NZ_PPZF01000007.1_cds_2403	non-synonymous mutation	Amino acid change: R -> W	Position 261: Codon CGG -> TGG	lcl|NZ_CAAGWA010000003.1_cds_WP_004141771.1_3243	5
GCF_002991725.1	NZ_PQIQ01000006.1	#N/A	lcl|NZ_PQIQ01000006.1_cds_WP_004141771.1_4426	synonymous mutation	Amino acid: A	Position 100: Codon GCG -> GCA	lcl|NZ_CAAGWE010000002.1_cds_WP_004141771.1_2034	5
GCF_002991725.1	NZ_PQIQ01000006.1	#N/A	lcl|NZ_PQIQ01000006.1_cds_WP_004141771.1_4426	synonymous mutation	Amino acid: Y	Position 139: Codon TAT -> TAC	lcl|NZ_CAAGWG010000010.1_cds_WP_004141771.1_3144	5
GCF_002991725.1	NZ_PQIQ01000006.1	#N/A	lcl|NZ_PQIQ01000006.1_cds_WP_004141771.1_4426	synonymous mutation	Amino acid: H	Position 178: Codon CAT -> CAC	lcl|NZ_CAAGWK010000001.1_cds_WP_004141771.1_90	5
GCF_002991725.1	NZ_PQIQ01000006.1	#N/A	lcl|NZ_PQIQ01000006.1_cds_WP_004141771.1_4426	synonymous mutation	Amino acid: V	Position 215: Codon GTC -> GTG	lcl|NZ_CAAGWR010000005.1_cds_WP_004141771.1_1537	5
GCF_002991725.1	NZ_PQIQ01000006.1	#N/A	lcl|NZ_PQIQ01000006.1_cds_WP_004141771.1_4426	synonymous mutation	Amino acid: A	Position 261: Codon GCC -> GCT	lcl|NZ_CAAGWZ010000013.1_cds_WP_004141771.1_2961	5
GCF_002991945.1	NZ_PQJE01000009.1	#N/A	lcl|NZ_PQJE01000009.1_cds_WP_004141771.1_5277	synonymous mutation	Amino acid: A	Position 100: Codon GCG -> GCA	lcl|NZ_CAAGXE010000006.1_cds_WP_004141771.1_1393	5
GCF_002991945.1	NZ_PQJE01000009.1	#N/A	lcl|NZ_PQJE01000009.1_cds_WP_004141771.1_5277	synonymous mutation	Amino acid: Y	Position 139: Codon TAT -> TAC	lcl|NZ_CAAGXS010000007.1_cds_WP_004141771.1_3227	5
GCF_002991945.1	NZ_PQJE01000009.1	#N/A	lcl|NZ_PQJE01000009.1_cds_WP_004141771.1_5277	synonymous mutation	Amino acid: H	Position 178: Codon CAT -> CAC	lcl|NZ_CAAGYD010000004.1_cds_WP_004141771.1_2796	5
GCF_002991945.1	NZ_PQJE01000009.1	#N/A	lcl|NZ_PQJE01000009.1_cds_WP_004141771.1_5277	synonymous mutation	Amino acid: V	Position 215: Codon GTC -> GTG	lcl|NZ_CAAGYO010000002.1_cds_WP_004141771.1_881	5
GCF_002991945.1	NZ_PQJE01000009.1	#N/A	lcl|NZ_PQJE01000009.1_cds_WP_004141771.1_5277	synonymous mutation	Amino acid: A	Position 261: Codon GCC -> GCT	lcl|NZ_CAAGYV010000001.1_cds_WP_004141771.1_90	5
GCF_002992025.1	NZ_PQIL01000001.1	#N/A	lcl|NZ_PQIL01000001.1_cds_WP_004141771.1_1362	synonymous mutation	Amino acid: A	Position 100: Codon GCG -> GCA	lcl|NZ_CAAGYZ010000006.1_cds_WP_004141771.1_2809	5
GCF_002992025.1	NZ_PQIL01000001.1	#N/A	lcl|NZ_PQIL01000001.1_cds_WP_004141771.1_1362	synonymous mutation	Amino acid: Y	Position 139: Codon TAT -> TAC	lcl|NZ_CAAGZB010000010.1_cds_WP_004141771.1_3467	5
GCF_002992025.1	NZ_PQIL01000001.1	#N/A	lcl|NZ_PQIL01000001.1_cds_WP_004141771.1_1362	synonymous mutation	Amino acid: H	Position 178: Codon CAT -> CAC	lcl|NZ_CAAGZD010000003.1_cds_WP_004141771.1_1486	5
GCF_002992025.1	NZ_PQIL01000001.1	#N/A	lcl|NZ_PQIL01000001.1_cds_WP_004141771.1_1362	synonymous mutation	Amino acid: V	Position 215: Codon GTC -> GTG	lcl|NZ_CAAGZH010000011.1_cds_WP_004141771.1_3451	5
GCF_002992025.1	NZ_PQIL01000001.1	#N/A	lcl|NZ_PQIL01000001.1_cds_WP_004141771.1_1362	synonymous mutation	Amino acid: A	Position 261: Codon GCC -> GCT	lcl|NZ_CAAGZJ010000008.1_cds_WP_004141771.1_4041	5
GCF_003062425.1	NZ_PZML01000001.1	#N/A	lcl|NZ_PZML01000001.1_cds_WP_004141771.1_1761	synonymous mutation	Amino acid: I	Position 68: Codon ATC -> ATT	lcl|NZ_CAAGZQ010000008.1_cds_WP_004141771.1_3094	5
GCF_003062425.1	NZ_PZML01000001.1	#N/A	lcl|NZ_PZML01000001.1_cds_WP_004141771.1_1761	synonymous mutation	Amino acid: G	Position 76: Codon GGC -> GGT	lcl|NZ_CAAGZU010000008.1_cds_WP_004141771.1_2860	5
GCF_003062425.1	NZ_PZML01000001.1	#N/A	lcl|NZ_PZML01000001.1_cds_WP_004141771.1_1761	synonymous mutation	Amino acid: Y	Position 139: Codon TAT -> TAC	lcl|NZ_CAAGZW010000001.1_cds_WP_004141771.1_244	5
GCF_003062425.1	NZ_PZML01000001.1	#N/A	lcl|NZ_PZML01000001.1_cds_WP_004141771.1_1761	synonymous mutation	Amino acid: H	Position 178: Codon CAT -> CAC	lcl|NZ_CAAHAC010000007.1_cds_WP_004141771.1_2921	5
GCF_003062425.1	NZ_PZML01000001.1	#N/A	lcl|NZ_PZML01000001.1_cds_WP_004141771.1_1761	synonymous mutation	Amino acid: A	Position 261: Codon GCC -> GCT	lcl|NZ_CAAHAH010000006.1_cds_WP_004141771.1_2976	5
GCF_003062435.1	NZ_PZMQ01000011.1	#N/A	lcl|NZ_PZMQ01000011.1_cds_WP_004141771.1_372	synonymous mutation	Amino acid: I	Position 68: Codon ATC -> ATT	lcl|NZ_CAAHBA010000002.1_cds_WP_004141771.1_2071	5
GCF_003062435.1	NZ_PZMQ01000011.1	#N/A	lcl|NZ_PZMQ01000011.1_cds_WP_004141771.1_372	synonymous mutation	Amino acid: G	Position 76: Codon GGC -> GGT	lcl|NZ_CAAHBC010000001.1_cds_WP_004141771.1_273	5
GCF_003062435.1	NZ_PZMQ01000011.1	#N/A	lcl|NZ_PZMQ01000011.1_cds_WP_004141771.1_372	synonymous mutation	Amino acid: Y	Position 139: Codon TAT -> TAC	lcl|NZ_CAAHBG010000008.1_cds_WP_004141771.1_3510	5
GCF_003062435.1	NZ_PZMQ01000011.1	#N/A	lcl|NZ_PZMQ01000011.1_cds_WP_004141771.1_372	synonymous mutation	Amino acid: H	Position 178: Codon CAT -> CAC	lcl|NZ_CAAHBE010000003.1_cds_WP_004141771.1_2066	5
GCF_003062435.1	NZ_PZMQ01000011.1	#N/A	lcl|NZ_PZMQ01000011.1_cds_WP_004141771.1_372	synonymous mutation	Amino acid: A	Position 261: Codon GCC -> GCT	lcl|NZ_CAAHBR010000004.1_cds_WP_004141771.1_2588	5
GCF_003062475.1	NZ_PZMU01000011.1	#N/A	lcl|NZ_PZMU01000011.1_cds_WP_004141771.1_372	synonymous mutation	Amino acid: I	Position 68: Codon ATC -> ATT	lcl|NZ_CAAHBY010000006.1_cds_WP_004141771.1_3421	5
GCF_003062475.1	NZ_PZMU01000011.1	#N/A	lcl|NZ_PZMU01000011.1_cds_WP_004141771.1_372	synonymous mutation	Amino acid: G	Position 76: Codon GGC -> GGT	lcl|NZ_CAAHCF010000003.1_cds_WP_004141771.1_1855	5
GCF_003062475.1	NZ_PZMU01000011.1	#N/A	lcl|NZ_PZMU01000011.1_cds_WP_004141771.1_372	synonymous mutation	Amino acid: Y	Position 139: Codon TAT -> TAC	lcl|NZ_CAAHCN010000002.1_cds_WP_004141771.1_1600	5
GCF_003062475.1	NZ_PZMU01000011.1	#N/A	lcl|NZ_PZMU01000011.1_cds_WP_004141771.1_372	synonymous mutation	Amino acid: H	Position 178: Codon CAT -> CAC	lcl|NZ_CAAHFS010000011.1_cds_WP_004141771.1_1247	5
GCF_003062475.1	NZ_PZMU01000011.1	#N/A	lcl|NZ_PZMU01000011.1_cds_WP_004141771.1_372	synonymous mutation	Amino acid: A	Position 261: Codon GCC -> GCT	lcl|NZ_CAAHFT010000004.1_cds_WP_004141771.1_869	5
GCF_003062525.1	NZ_PZMV01000012.1	#N/A	lcl|NZ_PZMV01000012.1_cds_WP_004141771.1_604	synonymous mutation	Amino acid: I	Position 68: Codon ATC -> ATT	lcl|NZ_CABDVG010000003.1_cds_WP_004141771.1_5160	5
GCF_003062525.1	NZ_PZMV01000012.1	#N/A	lcl|NZ_PZMV01000012.1_cds_WP_004141771.1_604	synonymous mutation	Amino acid: G	Position 76: Codon GGC -> GGT	lcl|NZ_CABDVK010000004.1_cds_WP_004141771.1_3351	5
GCF_003062525.1	NZ_PZMV01000012.1	#N/A	lcl|NZ_PZMV01000012.1_cds_WP_004141771.1_604	synonymous mutation	Amino acid: Y	Position 139: Codon TAT -> TAC	lcl|NZ_CABDWE010000002.1_cds_3394	5
GCF_003062525.1	NZ_PZMV01000012.1	#N/A	lcl|NZ_PZMV01000012.1_cds_WP_004141771.1_604	synonymous mutation	Amino acid: H	Position 178: Codon CAT -> CAC	lcl|NZ_LR588410.1_cds_WP_004141771.1_3202	5
GCF_003062525.1	NZ_PZMV01000012.1	#N/A	lcl|NZ_PZMV01000012.1_cds_WP_004141771.1_604	synonymous mutation	Amino acid: A	Position 261: Codon GCC -> GCT	lcl|NZ_LR588412.1_cds_WP_004141771.1_3184	5
GCF_003062585.1	NZ_PZNF01000011.1	#N/A	lcl|NZ_PZNF01000011.1_cds_WP_004141771.1_372	synonymous mutation	Amino acid: I	Position 68: Codon ATC -> ATT	lcl|NZ_CABVME010000004.1_cds_WP_004141771.1_1842	5
GCF_003062585.1	NZ_PZNF01000011.1	#N/A	lcl|NZ_PZNF01000011.1_cds_WP_004141771.1_372	synonymous mutation	Amino acid: G	Position 76: Codon GGC -> GGT	lcl|NZ_CABVMA010000004.1_cds_WP_004141771.1_1082	5
GCF_003062585.1	NZ_PZNF01000011.1	#N/A	lcl|NZ_PZNF01000011.1_cds_WP_004141771.1_372	synonymous mutation	Amino acid: Y	Position 139: Codon TAT -> TAC	lcl|NZ_CADDTR010000021.1_cds_WP_004141771.1_3263	5
GCF_003062585.1	NZ_PZNF01000011.1	#N/A	lcl|NZ_PZNF01000011.1_cds_WP_004141771.1_372	synonymous mutation	Amino acid: H	Position 178: Codon CAT -> CAC	lcl|NZ_CAJHQD010000005.1_cds_WP_004141771.1_1456	5
GCF_003062585.1	NZ_PZNF01000011.1	#N/A	lcl|NZ_PZNF01000011.1_cds_WP_004141771.1_372	synonymous mutation	Amino acid: A	Position 261: Codon GCC -> GCT	lcl|NZ_CAMRIF010000001.1_cds_WP_004141771.1_3245	5
GCF_003062605.1	NZ_PZNG01000012.1	#N/A	lcl|NZ_PZNG01000012.1_cds_WP_004141771.1_604	synonymous mutation	Amino acid: I	Position 68: Codon ATC -> ATT	lcl|NZ_CANLNC010000006.1_cds_WP_004141771.1_1181	5
GCF_003062605.1	NZ_PZNG01000012.1	#N/A	lcl|NZ_PZNG01000012.1_cds_WP_004141771.1_604	synonymous mutation	Amino acid: G	Position 76: Codon GGC -> GGT	lcl|NZ_CATHZE010000001.1_cds_WP_004141771.1_223	5
GCF_003062605.1	NZ_PZNG01000012.1	#N/A	lcl|NZ_PZNG01000012.1_cds_WP_004141771.1_604	synonymous mutation	Amino acid: Y	Position 139: Codon TAT -> TAC	lcl|NZ_CATIRB010000002.1_cds_WP_004141771.1_1012	5
GCF_003062605.1	NZ_PZNG01000012.1	#N/A	lcl|NZ_PZNG01000012.1_cds_WP_004141771.1_604	synonymous mutation	Amino acid: H	Position 178: Codon CAT -> CAC	lcl|NZ_CATIRE010000002.1_cds_WP_004141771.1_1009	5
GCF_003062605.1	NZ_PZNG01000012.1	#N/A	lcl|NZ_PZNG01000012.1_cds_WP_004141771.1_604	synonymous mutation	Amino acid: A	Position 261: Codon GCC -> GCT	lcl|NZ_KI535420.1_cds_WP_004195943.1_1021	4
GCF_003062665.1	NZ_PZNI01000012.1	#N/A	lcl|NZ_PZNI01000012.1_cds_WP_004141771.1_604	synonymous mutation	Amino acid: I	Position 68: Codon ATC -> ATT	lcl|NZ_KI535559.1_cds_WP_004195943.1_1046	4
GCF_003062665.1	NZ_PZNI01000012.1	#N/A	lcl|NZ_PZNI01000012.1_cds_WP_004141771.1_604	synonymous mutation	Amino acid: G	Position 76: Codon GGC -> GGT	lcl|NZ_KI535678.1_cds_WP_004195943.1_959	4
GCF_003062665.1	NZ_PZNI01000012.1	#N/A	lcl|NZ_PZNI01000012.1_cds_WP_004141771.1_604	synonymous mutation	Amino acid: Y	Position 139: Codon TAT -> TAC	lcl|NZ_JDWP01000021.1_cds_WP_004141771.1_3749	4
GCF_003062665.1	NZ_PZNI01000012.1	#N/A	lcl|NZ_PZNI01000012.1_cds_WP_004141771.1_604	synonymous mutation	Amino acid: H	Position 178: Codon CAT -> CAC	lcl|NZ_JQSE01000017.1_cds_WP_004141771.1_1155	4
GCF_003062665.1	NZ_PZNI01000012.1	#N/A	lcl|NZ_PZNI01000012.1_cds_WP_004141771.1_604	synonymous mutation	Amino acid: A	Position 261: Codon GCC -> GCT	lcl|NZ_JRRF01000003.1_cds_WP_004141771.1_2937	4
GCF_003062725.1	NZ_PZMM01000012.1	#N/A	lcl|NZ_PZMM01000012.1_cds_WP_004141771.1_600	synonymous mutation	Amino acid: I	Position 68: Codon ATC -> ATT	lcl|NZ_LN776221.1_cds_WP_004141771.1_42	4
GCF_003062725.1	NZ_PZMM01000012.1	#N/A	lcl|NZ_PZMM01000012.1_cds_WP_004141771.1_600	synonymous mutation	Amino acid: G	Position 76: Codon GGC -> GGT	lcl|NC_021232.1_cds_WP_004141771.1_3658	4
GCF_003062725.1	NZ_PZMM01000012.1	#N/A	lcl|NZ_PZMM01000012.1_cds_WP_004141771.1_600	synonymous mutation	Amino acid: Y	Position 139: Codon TAT -> TAC	lcl|NZ_QQOM01000002.1_cds_WP_004141771.1_3074	4
GCF_003062725.1	NZ_PZMM01000012.1	#N/A	lcl|NZ_PZMM01000012.1_cds_WP_004141771.1_600	synonymous mutation	Amino acid: H	Position 178: Codon CAT -> CAC	lcl|NZ_NWVG01000026.1_cds_WP_004195943.1_3263	4
GCF_003062725.1	NZ_PZMM01000012.1	#N/A	lcl|NZ_PZMM01000012.1_cds_WP_004141771.1_600	synonymous mutation	Amino acid: A	Position 261: Codon GCC -> GCT	lcl|NZ_RCGH01000036.1_cds_WP_121560307.1_2775	4
GCF_003062765.1	NZ_PZMN01000012.1	#N/A	lcl|NZ_PZMN01000012.1_cds_WP_004141771.1_600	synonymous mutation	Amino acid: I	Position 68: Codon ATC -> ATT	lcl|NZ_RCGF01000033.1_cds_4145	4
GCF_003062765.1	NZ_PZMN01000012.1	#N/A	lcl|NZ_PZMN01000012.1_cds_WP_004141771.1_600	synonymous mutation	Amino acid: G	Position 76: Codon GGC -> GGT	lcl|NZ_RCGK01000013.1_cds_WP_121560307.1_743	4
GCF_003062765.1	NZ_PZMN01000012.1	#N/A	lcl|NZ_PZMN01000012.1_cds_WP_004141771.1_600	synonymous mutation	Amino acid: Y	Position 139: Codon TAT -> TAC	lcl|NZ_RCGO01000035.1_cds_WP_016529535.1_3183	4
GCF_003062765.1	NZ_PZMN01000012.1	#N/A	lcl|NZ_PZMN01000012.1_cds_WP_004141771.1_600	synonymous mutation	Amino acid: H	Position 178: Codon CAT -> CAC	lcl|NZ_RDWU01000049.1_cds_WP_004141771.1_3201	4
GCF_003062765.1	NZ_PZMN01000012.1	#N/A	lcl|NZ_PZMN01000012.1_cds_WP_004141771.1_600	synonymous mutation	Amino acid: A	Position 261: Codon GCC -> GCT	lcl|NZ_SAIU01000110.1_cds_WP_004141771.1_146	4
GCF_003062785.1	NZ_PZMO01000011.1	#N/A	lcl|NZ_PZMO01000011.1_cds_WP_004141771.1_373	synonymous mutation	Amino acid: I	Position 68: Codon ATC -> ATT	lcl|NZ_CP036442.1_cds_WP_004141771.1_1845	4
GCF_003062785.1	NZ_PZMO01000011.1	#N/A	lcl|NZ_PZMO01000011.1_cds_WP_004141771.1_373	synonymous mutation	Amino acid: G	Position 76: Codon GGC -> GGT	lcl|NZ_SDUE01000007.1_cds_EUA13_RS12895_5065	4
GCF_003062785.1	NZ_PZMO01000011.1	#N/A	lcl|NZ_PZMO01000011.1_cds_WP_004141771.1_373	synonymous mutation	Amino acid: Y	Position 139: Codon TAT -> TAC	lcl|NZ_WERP01000015.1_cds_WP_075647578.1_1665	4
GCF_003062785.1	NZ_PZMO01000011.1	#N/A	lcl|NZ_PZMO01000011.1_cds_WP_004141771.1_373	synonymous mutation	Amino acid: H	Position 178: Codon CAT -> CAC	lcl|NZ_WMJC01000003.1_cds_WP_004141771.1_2664	4
GCF_003062785.1	NZ_PZMO01000011.1	#N/A	lcl|NZ_PZMO01000011.1_cds_WP_004141771.1_373	synonymous mutation	Amino acid: A	Position 261: Codon GCC -> GCT	lcl|NZ_WMJE01000009.1_cds_WP_004141771.1_2813	4
GCF_003062805.1	NZ_PZMS01000012.1	#N/A	lcl|NZ_PZMS01000012.1_cds_WP_004141771.1_600	synonymous mutation	Amino acid: I	Position 68: Codon ATC -> ATT	lcl|NZ_WMJN01000064.1_cds_WP_004141771.1_4878	4
GCF_003062805.1	NZ_PZMS01000012.1	#N/A	lcl|NZ_PZMS01000012.1_cds_WP_004141771.1_600	synonymous mutation	Amino acid: G	Position 76: Codon GGC -> GGT	lcl|NZ_JAAVSQ010000005.1_cds_WP_167812083.1_4684	4
GCF_003062805.1	NZ_PZMS01000012.1	#N/A	lcl|NZ_PZMS01000012.1_cds_WP_004141771.1_600	synonymous mutation	Amino acid: Y	Position 139: Codon TAT -> TAC	lcl|NZ_CP050840.1_cds_WP_004141771.1_3332	4
GCF_003062805.1	NZ_PZMS01000012.1	#N/A	lcl|NZ_PZMS01000012.1_cds_WP_004141771.1_600	synonymous mutation	Amino acid: H	Position 178: Codon CAT -> CAC	lcl|NZ_CP054063.1_cds_WP_004195943.1_3154	4
GCF_003062805.1	NZ_PZMS01000012.1	#N/A	lcl|NZ_PZMS01000012.1_cds_WP_004141771.1_600	synonymous mutation	Amino acid: A	Position 261: Codon GCC -> GCT	lcl|NZ_CP055509.1_cds_WP_009308277.1_3376	4
GCF_003062815.1	NZ_PZMR01000001.1	#N/A	lcl|NZ_PZMR01000001.1_cds_WP_004141771.1_1688	synonymous mutation	Amino acid: I	Position 68: Codon ATC -> ATT	lcl|NZ_CP056222.1_cds_WP_004141771.1_3410	4
GCF_003062815.1	NZ_PZMR01000001.1	#N/A	lcl|NZ_PZMR01000001.1_cds_WP_004141771.1_1688	synonymous mutation	Amino acid: G	Position 76: Codon GGC -> GGT	lcl|NZ_CP056301.1_cds_WP_004141771.1_3260	4
GCF_003062815.1	NZ_PZMR01000001.1	#N/A	lcl|NZ_PZMR01000001.1_cds_WP_004141771.1_1688	synonymous mutation	Amino acid: Y	Position 139: Codon TAT -> TAC	lcl|NZ_CP056307.1_cds_WP_009308277.1_3424	4
GCF_003062815.1	NZ_PZMR01000001.1	#N/A	lcl|NZ_PZMR01000001.1_cds_WP_004141771.1_1688	synonymous mutation	Amino acid: H	Position 178: Codon CAT -> CAC	lcl|NZ_CP056385.1_cds_WP_004141771.1_3296	4
GCF_003062815.1	NZ_PZMR01000001.1	#N/A	lcl|NZ_PZMR01000001.1_cds_WP_004141771.1_1688	synonymous mutation	Amino acid: A	Position 261: Codon GCC -> GCT	lcl|NZ_CP056830.1_cds_WP_004141771.1_3308	4
GCF_003062865.1	NZ_PZMT01000011.1	#N/A	lcl|NZ_PZMT01000011.1_cds_WP_004141771.1_373	synonymous mutation	Amino acid: I	Position 68: Codon ATC -> ATT	lcl|NZ_CP057069.1_cds_WP_004141771.1_3438	4
GCF_003062865.1	NZ_PZMT01000011.1	#N/A	lcl|NZ_PZMT01000011.1_cds_WP_004141771.1_373	synonymous mutation	Amino acid: G	Position 76: Codon GGC -> GGT	lcl|NZ_JABXUL010000006.1_cds_WP_004141771.1_4419	4
GCF_003062865.1	NZ_PZMT01000011.1	#N/A	lcl|NZ_PZMT01000011.1_cds_WP_004141771.1_373	synonymous mutation	Amino acid: Y	Position 139: Codon TAT -> TAC	lcl|NZ_CP063890.1_cds_WP_004141771.1_4193	4
GCF_003062865.1	NZ_PZMT01000011.1	#N/A	lcl|NZ_PZMT01000011.1_cds_WP_004141771.1_373	synonymous mutation	Amino acid: H	Position 178: Codon CAT -> CAC	lcl|NZ_JADIHJ010000017.1_cds_WP_004141771.1_1133	4
GCF_003062865.1	NZ_PZMT01000011.1	#N/A	lcl|NZ_PZMT01000011.1_cds_WP_004141771.1_373	synonymous mutation	Amino acid: A	Position 261: Codon GCC -> GCT	lcl|NZ_AP024173.1_cds_WP_004141771.1_3328	4
GCF_003062985.1	NZ_PZNJ01000012.1	#N/A	lcl|NZ_PZNJ01000012.1_cds_WP_004141771.1_600	synonymous mutation	Amino acid: I	Position 68: Codon ATC -> ATT	lcl|NZ_JAHTKK010000044.1_cds_WP_004141771.1_2750	4
GCF_003062985.1	NZ_PZNJ01000012.1	#N/A	lcl|NZ_PZNJ01000012.1_cds_WP_004141771.1_600	synonymous mutation	Amino acid: G	Position 76: Codon GGC -> GGT	lcl|NZ_CP078744.1_cds_WP_223364744.1_3203	4
GCF_003062985.1	NZ_PZNJ01000012.1	#N/A	lcl|NZ_PZNJ01000012.1_cds_WP_004141771.1_600	synonymous mutation	Amino acid: Y	Position 139: Codon TAT -> TAC	lcl|NZ_CP078753.1_cds_WP_004195943.1_3037	4
GCF_003062985.1	NZ_PZNJ01000012.1	#N/A	lcl|NZ_PZNJ01000012.1_cds_WP_004141771.1_600	synonymous mutation	Amino acid: H	Position 178: Codon CAT -> CAC	lcl|NZ_CP078765.1_cds_WP_074192219.1_3003	4
GCF_003062985.1	NZ_PZNJ01000012.1	#N/A	lcl|NZ_PZNJ01000012.1_cds_WP_004141771.1_600	synonymous mutation	Amino acid: A	Position 261: Codon GCC -> GCT	lcl|NZ_NMPC01000054.1_cds_WP_004141771.1_3844	4
GCF_003063105.1	NZ_PZNU01000012.1	#N/A	lcl|NZ_PZNU01000012.1_cds_WP_004141771.1_600	synonymous mutation	Amino acid: I	Position 68: Codon ATC -> ATT	lcl|NZ_PKPM01000001.1_cds_WP_004141771.1_165	4
GCF_003063105.1	NZ_PZNU01000012.1	#N/A	lcl|NZ_PZNU01000012.1_cds_WP_004141771.1_600	synonymous mutation	Amino acid: G	Position 76: Codon GGC -> GGT	lcl|NZ_JAGWED010000105.1_cds_WP_016529535.1_4540	4
GCF_003063105.1	NZ_PZNU01000012.1	#N/A	lcl|NZ_PZNU01000012.1_cds_WP_004141771.1_600	synonymous mutation	Amino acid: Y	Position 139: Codon TAT -> TAC	lcl|NZ_JAGWEG010000105.1_cds_WP_016529535.1_5125	4
GCF_003063105.1	NZ_PZNU01000012.1	#N/A	lcl|NZ_PZNU01000012.1_cds_WP_004141771.1_600	synonymous mutation	Amino acid: H	Position 178: Codon CAT -> CAC	lcl|NZ_JAJHGS010000002.1_cds_WP_004141771.1_2292	4
GCF_003063105.1	NZ_PZNU01000012.1	#N/A	lcl|NZ_PZNU01000012.1_cds_WP_004141771.1_600	synonymous mutation	Amino acid: A	Position 261: Codon GCC -> GCT	lcl|NZ_JAJHGT010000009.1_cds_WP_004141771.1_5290	4
GCF_003063125.1	NZ_PZNT01000011.1	#N/A	lcl|NZ_PZNT01000011.1_cds_WP_004141771.1_373	synonymous mutation	Amino acid: I	Position 68: Codon ATC -> ATT	lcl|NZ_JAJHHI010000003.1_cds_WP_004141771.1_3310	4
GCF_003063125.1	NZ_PZNT01000011.1	#N/A	lcl|NZ_PZNT01000011.1_cds_WP_004141771.1_373	synonymous mutation	Amino acid: G	Position 76: Codon GGC -> GGT	lcl|NZ_JAJQOX010000009.1_cds_WP_004141771.1_5233	4
GCF_003063125.1	NZ_PZNT01000011.1	#N/A	lcl|NZ_PZNT01000011.1_cds_WP_004141771.1_373	synonymous mutation	Amino acid: Y	Position 139: Codon TAT -> TAC	lcl|NZ_JAKEWP010000025.1_cds_WP_004141771.1_3799	4
GCF_003063125.1	NZ_PZNT01000011.1	#N/A	lcl|NZ_PZNT01000011.1_cds_WP_004141771.1_373	synonymous mutation	Amino acid: H	Position 178: Codon CAT -> CAC	lcl|NZ_JAKEWJ010000045.1_cds_WP_004195943.1_4544	4
GCF_003063125.1	NZ_PZNT01000011.1	#N/A	lcl|NZ_PZNT01000011.1_cds_WP_004141771.1_373	synonymous mutation	Amino acid: A	Position 261: Codon GCC -> GCT	lcl|NZ_CP054984.1_cds_WP_004141771.1_3282	4
GCF_003063145.1	NZ_PZNW01000011.1	#N/A	lcl|NZ_PZNW01000011.1_cds_WP_004141771.1_373	synonymous mutation	Amino acid: I	Position 68: Codon ATC -> ATT	lcl|NZ_CP055061.1_cds_WP_004141771.1_3291	4
GCF_003063145.1	NZ_PZNW01000011.1	#N/A	lcl|NZ_PZNW01000011.1_cds_WP_004141771.1_373	synonymous mutation	Amino acid: G	Position 76: Codon GGC -> GGT	lcl|NZ_JAJHVD010000001.1_cds_WP_004141771.1_1688	4
GCF_003063145.1	NZ_PZNW01000011.1	#N/A	lcl|NZ_PZNW01000011.1_cds_WP_004141771.1_373	synonymous mutation	Amino acid: Y	Position 139: Codon TAT -> TAC	lcl|NZ_JAKZOG010000083.1_cds_WP_004141771.1_591	4
GCF_003063145.1	NZ_PZNW01000011.1	#N/A	lcl|NZ_PZNW01000011.1_cds_WP_004141771.1_373	synonymous mutation	Amino acid: H	Position 178: Codon CAT -> CAC	lcl|NZ_JAKZNR010000079.1_cds_WP_004141771.1_4875	4
GCF_003063145.1	NZ_PZNW01000011.1	#N/A	lcl|NZ_PZNW01000011.1_cds_WP_004141771.1_373	synonymous mutation	Amino acid: A	Position 261: Codon GCC -> GCT	lcl|NZ_JAKZNS010000090.1_cds_WP_004141771.1_4693	4
GCF_003063185.1	NZ_PZNV01000011.1	#N/A	lcl|NZ_PZNV01000011.1_cds_WP_004141771.1_375	synonymous mutation	Amino acid: I	Position 68: Codon ATC -> ATT	lcl|NZ_JAKZOC010000089.1_cds_WP_004141771.1_5676	4
GCF_003063185.1	NZ_PZNV01000011.1	#N/A	lcl|NZ_PZNV01000011.1_cds_WP_004141771.1_375	synonymous mutation	Amino acid: G	Position 76: Codon GGC -> GGT	lcl|NZ_JAKZOD010000103.1_cds_WP_004141771.1_166	4
GCF_003063185.1	NZ_PZNV01000011.1	#N/A	lcl|NZ_PZNV01000011.1_cds_WP_004141771.1_375	synonymous mutation	Amino acid: Y	Position 139: Codon TAT -> TAC	lcl|NZ_JAKZNL010000096.1_cds_WP_004141771.1_5690	4
GCF_003063185.1	NZ_PZNV01000011.1	#N/A	lcl|NZ_PZNV01000011.1_cds_WP_004141771.1_375	synonymous mutation	Amino acid: H	Position 178: Codon CAT -> CAC	lcl|NZ_JAKZNM010000100.1_cds_WP_004141771.1_5695	4
GCF_003063185.1	NZ_PZNV01000011.1	#N/A	lcl|NZ_PZNV01000011.1_cds_WP_004141771.1_375	synonymous mutation	Amino acid: A	Position 261: Codon GCC -> GCT	lcl|NZ_JAKZNX010000108.1_cds_WP_004141771.1_5705	4
GCF_003063225.1	NZ_PZNX01000012.1	#N/A	lcl|NZ_PZNX01000012.1_cds_WP_004141771.1_600	synonymous mutation	Amino acid: I	Position 68: Codon ATC -> ATT	lcl|NZ_JAKZNY010000083.1_cds_WP_004141771.1_1138	4
GCF_003063225.1	NZ_PZNX01000012.1	#N/A	lcl|NZ_PZNX01000012.1_cds_WP_004141771.1_600	synonymous mutation	Amino acid: G	Position 76: Codon GGC -> GGT	lcl|NZ_JAKZOA010000094.1_cds_WP_004141771.1_165	4
GCF_003063225.1	NZ_PZNX01000012.1	#N/A	lcl|NZ_PZNX01000012.1_cds_WP_004141771.1_600	synonymous mutation	Amino acid: Y	Position 139: Codon TAT -> TAC	lcl|NZ_WPBE01000021.1_cds_WP_004141771.1_2651	4
GCF_003063225.1	NZ_PZNX01000012.1	#N/A	lcl|NZ_PZNX01000012.1_cds_WP_004141771.1_600	synonymous mutation	Amino acid: H	Position 178: Codon CAT -> CAC	lcl|NZ_JAFCOV010000001.1_cds_WP_004141771.1_390	4
GCF_003063225.1	NZ_PZNX01000012.1	#N/A	lcl|NZ_PZNX01000012.1_cds_WP_004141771.1_600	synonymous mutation	Amino acid: A	Position 261: Codon GCC -> GCT	lcl|NZ_JAFCPA010000004.1_cds_WP_009308277.1_3730	4
GCF_003073335.1	NZ_CP028994.1	#N/A	lcl|NZ_CP028994.1_cds_AM458_RS12055_2233	synonymous mutation	Amino acid: L	Position 97: Codon CTG -> CTA	lcl|NZ_JAFCPB010000003.1_cds_WP_009308277.1_2946	4
GCF_003073335.1	NZ_CP028994.1	#N/A	lcl|NZ_CP028994.1_cds_AM458_RS12055_2233	synonymous mutation	Amino acid: A	Position 100: Codon GCG -> GCA	lcl|NZ_JAFCPE010000010.1_cds_WP_004141771.1_719	4
GCF_003073335.1	NZ_CP028994.1	#N/A	lcl|NZ_CP028994.1_cds_AM458_RS12055_2233	synonymous mutation	Amino acid: A	Position 260: Codon GCC -> GCT	lcl|NZ_JAFCPR010000011.1_cds_WP_004141771.1_1132	4
GCF_003121425.1	NZ_QBUZ01000019.1	#N/A	lcl|NZ_QBUZ01000019.1_cds_WP_004141771.1_1180	synonymous mutation	Amino acid: Y	Position 139: Codon TAT -> TAC	lcl|NZ_JAFCQE010000009.1_cds_WP_004141771.1_5309	4
GCF_003121425.1	NZ_QBUZ01000019.1	#N/A	lcl|NZ_QBUZ01000019.1_cds_WP_004141771.1_1180	synonymous mutation	Amino acid: H	Position 178: Codon CAT -> CAC	lcl|NZ_WPAM01000002.1_cds_WP_009308277.1_1955	4
GCF_003121425.1	NZ_QBUZ01000019.1	#N/A	lcl|NZ_QBUZ01000019.1_cds_WP_004141771.1_1180	synonymous mutation	Amino acid: A	Position 261: Codon GCC -> GCT	lcl|NZ_WPBH01000033.1_cds_WP_016529535.1_2967	4
GCF_003171755.1	NZ_QGHI01000020.1	#N/A	lcl|NZ_QGHI01000020.1_cds_WP_004141771.1_2496	synonymous mutation	Amino acid: S	Position 51: Codon AGC -> AGT	lcl|NZ_JAKRMC010000006.1_cds_WP_004141771.1_4775	4
GCF_003173515.1	NZ_QGNV01000011.1	#N/A	lcl|NZ_QGNV01000011.1_cds_WP_004141771.1_1222	synonymous mutation	Amino acid: A	Position 100: Codon GCG -> GCA	lcl|NZ_CP113165.1_cds_3652	4
GCF_003173515.1	NZ_QGNV01000011.1	#N/A	lcl|NZ_QGNV01000011.1_cds_WP_004141771.1_1222	synonymous mutation	Amino acid: Y	Position 139: Codon TAT -> TAC	lcl|NZ_JAIUJB010000010.1_cds_WP_004195943.1_1101	4
GCF_003173515.1	NZ_QGNV01000011.1	#N/A	lcl|NZ_QGNV01000011.1_cds_WP_004141771.1_1222	synonymous mutation	Amino acid: H	Position 178: Codon CAT -> CAC	lcl|NZ_JAPMKM010000010.1_cds_OS113_RS17900_263	4
GCF_003194935.1	NZ_QIUI01000007.1	#N/A	lcl|NZ_QIUI01000007.1_cds_WP_004141771.1_4855	synonymous mutation	Amino acid: S	Position 51: Codon AGC -> AGT	lcl|NZ_JAPZNR010000002.1_cds_WP_004141771.1_2480	4
GCF_003194935.1	NZ_QIUI01000007.1	#N/A	lcl|NZ_QIUI01000007.1_cds_WP_004141771.1_4855	synonymous mutation	Amino acid: A	Position 261: Codon GCC -> GCT	lcl|NZ_JAKJLM010000006.1_cds_WP_004141771.1_4259	4
GCF_003194955.1	NZ_QIUL01000008.1	#N/A	lcl|NZ_QIUL01000008.1_cds_DMP39_RS09445_5580	synonymous mutation	Amino acid: Y	Position 139: Codon TAT -> TAC	lcl|NZ_JAUDLJ010000014.1_cds_WP_004141771.1_612	4
GCF_003194955.1	NZ_QIUL01000008.1	#N/A	lcl|NZ_QIUL01000008.1_cds_DMP39_RS09445_5580	synonymous mutation	Amino acid: H	Position 178: Codon CAT -> CAC	lcl|NZ_JAUDKT010000011.1_cds_WP_004141771.1_249	4
GCF_003194955.1	NZ_QIUL01000008.1	#N/A	lcl|NZ_QIUL01000008.1_cds_DMP39_RS09445_5580	synonymous mutation	Amino acid: A	Position 261: Codon GCC -> GCT	lcl|NZ_JAUDKR010000014.1_cds_WP_004141771.1_611	4
GCF_003194965.1	NZ_QIUK01000008.1	#N/A	lcl|NZ_QIUK01000008.1_cds_WP_004141771.1_5035	synonymous mutation	Amino acid: L	Position 97: Codon CTG -> CTA	lcl|NZ_FWGI01000011.1_cds_WP_004141771.1_4602	4
GCF_003194965.1	NZ_QIUK01000008.1	#N/A	lcl|NZ_QIUK01000008.1_cds_WP_004141771.1_5035	synonymous mutation	Amino acid: A	Position 100: Codon GCG -> GCA	lcl|NZ_FWOW01000008.1_cds_WP_004141771.1_198	4
GCF_003194965.1	NZ_QIUK01000008.1	#N/A	lcl|NZ_QIUK01000008.1_cds_WP_004141771.1_5035	synonymous mutation	Amino acid: A	Position 261: Codon GCC -> GCT	lcl|NZ_UGLN01000002.1_cds_WP_004141771.1_5444	4
GCF_003195015.1	NZ_QIUJ01000009.1	#N/A	lcl|NZ_QIUJ01000009.1_cds_WP_004141771.1_5050	synonymous mutation	Amino acid: S	Position 51: Codon AGC -> AGT	lcl|NZ_UGLH01000006.1_cds_WP_004141771.1_4701	4
GCF_003195015.1	NZ_QIUJ01000009.1	#N/A	lcl|NZ_QIUJ01000009.1_cds_WP_004141771.1_5050	synonymous mutation	Amino acid: A	Position 261: Codon GCC -> GCT	lcl|NZ_UGMK01000002.1_cds_WP_004195943.1_1727	4
GCF_003195035.1	NZ_QIUG01000029.1	#N/A	lcl|NZ_QIUG01000029.1_cds_WP_004141771.1_2033	synonymous mutation	Amino acid: S	Position 51: Codon AGC -> AGT	lcl|NZ_UGMQ01000003.1_cds_WP_004141771.1_74	4
GCF_003195035.1	NZ_QIUG01000029.1	#N/A	lcl|NZ_QIUG01000029.1_cds_WP_004141771.1_2033	synonymous mutation	Amino acid: A	Position 261: Codon GCC -> GCT	lcl|NZ_UGNJ01000001.1_cds_3528	4
GCF_003195115.1	NZ_QIUH01000001.1	#N/A	lcl|NZ_QIUH01000001.1_cds_WP_004141771.1_1239	synonymous mutation	Amino acid: S	Position 51: Codon AGC -> AGT	lcl|NZ_UIEH01000003.1_cds_DYZ11_RS10035_1658	4
GCF_003195115.1	NZ_QIUH01000001.1	#N/A	lcl|NZ_QIUH01000001.1_cds_WP_004141771.1_1239	synonymous mutation	Amino acid: A	Position 261: Codon GCC -> GCT	lcl|NZ_UIEO01000009.1_cds_WP_004141771.1_2251	4
GCF_003195135.1	NZ_QIUB01000008.1	#N/A	lcl|NZ_QIUB01000008.1_cds_DMP36_RS13655_4956	synonymous mutation	Amino acid: L	Position 97: Codon CTG -> CTA	lcl|NZ_UIFB01000009.1_cds_WP_004141771.1_4264	4
GCF_003195135.1	NZ_QIUB01000008.1	#N/A	lcl|NZ_QIUB01000008.1_cds_DMP36_RS13655_4956	synonymous mutation	Amino acid: A	Position 100: Codon GCG -> GCA	lcl|NZ_UIFH01000009.1_cds_WP_004141771.1_3807	4
GCF_003195135.1	NZ_QIUB01000008.1	#N/A	lcl|NZ_QIUB01000008.1_cds_DMP36_RS13655_4956	synonymous mutation	Amino acid: A	Position 257: Codon GCC -> GCT	lcl|NZ_UIFL01000012.1_cds_WP_004141771.1_834	4
GCF_003204175.1	NZ_CP029738.1	#N/A	lcl|NZ_CP029738.1_cds_AM466_RS07020_1377	synonymous mutation	Amino acid: A	Position 100: Codon GCG -> GCA	lcl|NZ_UIFV01000008.1_cds_WP_004141771.1_316	4
GCF_003204175.1	NZ_CP029738.1	#N/A	lcl|NZ_CP029738.1_cds_AM466_RS07020_1377	non-synonymous mutation	Amino acid change: Y -> H	Position 139: Codon TAC -> CAC	lcl|NZ_LR133964.1_cds_WP_004141771.1_3173	4
GCF_003204175.1	NZ_CP029738.1	#N/A	lcl|NZ_CP029738.1_cds_AM466_RS07020_1377	non-synonymous mutation	Amino acid change: * -> R	Position 178: Codon TGA -> CGA	lcl|NZ_LR134280.1_cds_WP_004141771.1_2097	4
GCF_003204175.1	NZ_CP029738.1	#N/A	lcl|NZ_CP029738.1_cds_AM466_RS07020_1377	non-synonymous mutation	Amino acid change: R -> G	Position 215: Codon CGA -> GGA	lcl|NZ_CAAGTA010000002.1_cds_WP_075647578.1_1286	4
GCF_003204175.1	NZ_CP029738.1	#N/A	lcl|NZ_CP029738.1_cds_AM466_RS07020_1377	non-synonymous mutation	Amino acid change: R -> W	Position 261: Codon CGG -> TGG	lcl|NZ_CAAGUU010000004.1_cds_WP_004141771.1_2280	4
GCF_003233835.1	NZ_QKRK01000013.1	#N/A	lcl|NZ_QKRK01000013.1_cds_WP_004141771.1_658	synonymous mutation	Amino acid: A	Position 100: Codon GCG -> GCA	lcl|NZ_CAAGVQ010000014.1_cds_WP_004141771.1_4613	4
GCF_003233835.1	NZ_QKRK01000013.1	#N/A	lcl|NZ_QKRK01000013.1_cds_WP_004141771.1_658	synonymous mutation	Amino acid: Y	Position 139: Codon TAT -> TAC	lcl|NZ_CAAGVY010000001.1_cds_WP_004141771.1_783	4
GCF_003233835.1	NZ_QKRK01000013.1	#N/A	lcl|NZ_QKRK01000013.1_cds_WP_004141771.1_658	synonymous mutation	Amino acid: H	Position 178: Codon CAT -> CAC	lcl|NZ_CAAGWJ010000004.1_cds_WP_004141771.1_1549	4
GCF_003233835.1	NZ_QKRK01000013.1	#N/A	lcl|NZ_QKRK01000013.1_cds_WP_004141771.1_658	synonymous mutation	Amino acid: V	Position 215: Codon GTC -> GTG	lcl|NZ_CAAGWY010000001.1_cds_WP_004141771.1_160	4
GCF_003233835.1	NZ_QKRK01000013.1	#N/A	lcl|NZ_QKRK01000013.1_cds_WP_004141771.1_658	synonymous mutation	Amino acid: A	Position 261: Codon GCC -> GCT	lcl|NZ_CAAGXD010000003.1_cds_WP_004141771.1_1318	4
GCF_003233875.1	NZ_QKRJ01000013.1	#N/A	lcl|NZ_QKRJ01000013.1_cds_WP_004141771.1_654	synonymous mutation	Amino acid: A	Position 100: Codon GCG -> GCA	lcl|NZ_CAAGYB010000001.1_cds_WP_004141771.1_85	4
GCF_003233875.1	NZ_QKRJ01000013.1	#N/A	lcl|NZ_QKRJ01000013.1_cds_WP_004141771.1_654	synonymous mutation	Amino acid: Y	Position 139: Codon TAT -> TAC	lcl|NZ_CAAGXY010000006.1_cds_WP_004141771.1_2136	4
GCF_003233875.1	NZ_QKRJ01000013.1	#N/A	lcl|NZ_QKRJ01000013.1_cds_WP_004141771.1_654	synonymous mutation	Amino acid: H	Position 178: Codon CAT -> CAC	lcl|NZ_CAAGYY010000001.1_cds_WP_004141771.1_165	4
GCF_003233875.1	NZ_QKRJ01000013.1	#N/A	lcl|NZ_QKRJ01000013.1_cds_WP_004141771.1_654	synonymous mutation	Amino acid: V	Position 215: Codon GTC -> GTG	lcl|NZ_CAAGZC010000004.1_cds_WP_004141771.1_1768	4
GCF_003233875.1	NZ_QKRJ01000013.1	#N/A	lcl|NZ_QKRJ01000013.1_cds_WP_004141771.1_654	synonymous mutation	Amino acid: A	Position 261: Codon GCC -> GCT	lcl|NZ_CAAHAD010000009.1_cds_WP_004141771.1_4277	4
GCF_003298585.1	NZ_QNQQ01000016.1	#N/A	lcl|NZ_QNQQ01000016.1_cds_WP_004195943.1_1900	synonymous mutation	Amino acid: A	Position 100: Codon GCG -> GCA	lcl|NZ_CABDVB010000005.1_cds_WP_004141771.1_2427	4
GCF_003298585.1	NZ_QNQQ01000016.1	#N/A	lcl|NZ_QNQQ01000016.1_cds_WP_004195943.1_1900	synonymous mutation	Amino acid: Y	Position 139: Codon TAT -> TAC	lcl|NZ_OV753987.1_cds_WP_004195943.1_3318	4
GCF_003298585.1	NZ_QNQQ01000016.1	#N/A	lcl|NZ_QNQQ01000016.1_cds_WP_004195943.1_1900	synonymous mutation	Amino acid: H	Position 178: Codon CAT -> CAC	lcl|NZ_OV754010.1_cds_WP_004195943.1_3320	4
GCF_003345475.1	NZ_QQOM01000002.1	#N/A	lcl|NZ_QQOM01000002.1_cds_WP_004141771.1_3074	synonymous mutation	Amino acid: A	Position 100: Codon GCG -> GCA	lcl|NZ_CATIHR010000016.1_cds_WP_004141771.1_2472	4
GCF_003345475.1	NZ_QQOM01000002.1	#N/A	lcl|NZ_QQOM01000002.1_cds_WP_004141771.1_3074	synonymous mutation	Amino acid: Y	Position 139: Codon TAT -> TAC	lcl|NZ_CATILU010000015.1_cds_WP_004141771.1_2126	4
GCF_003345475.1	NZ_QQOM01000002.1	#N/A	lcl|NZ_QQOM01000002.1_cds_WP_004141771.1_3074	synonymous mutation	Amino acid: H	Position 178: Codon CAT -> CAC	lcl|NZ_CATIRG010000002.1_cds_WP_016529535.1_1090	4
GCF_003345475.1	NZ_QQOM01000002.1	#N/A	lcl|NZ_QQOM01000002.1_cds_WP_004141771.1_3074	synonymous mutation	Amino acid: A	Position 261: Codon GCC -> GCT	lcl|NC_012731.1_cds_WP_004141771.1_1694	3
GCF_003346475.1	NZ_QQQR01000001.1	#N/A	lcl|NZ_QQQR01000001.1_cds_WP_004141771.1_165	synonymous mutation	Amino acid: A	Position 100: Codon GCG -> GCA	lcl|NC_017540.1_cds_WP_004141771.1_1564	3
GCF_003346475.1	NZ_QQQR01000001.1	#N/A	lcl|NZ_QQQR01000001.1_cds_WP_004141771.1_165	synonymous mutation	Amino acid: H	Position 178: Codon CAT -> CAC	lcl|NC_018522.1_cds_WP_004141771.1_3308	3
GCF_003346535.1	NZ_QQQM01000035.1	#N/A	lcl|NZ_QQQM01000035.1_cds_WP_004141771.1_3676	synonymous mutation	Amino acid: Y	Position 139: Codon TAT -> TAC	lcl|NZ_ARVN01000050.1_cds_HK59_RS17065_1830	3
GCF_003346535.1	NZ_QQQM01000035.1	#N/A	lcl|NZ_QQQM01000035.1_cds_WP_004141771.1_3676	synonymous mutation	Amino acid: H	Position 178: Codon CAT -> CAC	lcl|NZ_ARSB01000150.1_cds_HK64_RS04285_4529	3
GCF_003346535.1	NZ_QQQM01000035.1	#N/A	lcl|NZ_QQQM01000035.1_cds_WP_004141771.1_3676	synonymous mutation	Amino acid: A	Position 261: Codon GCC -> GCT	lcl|NZ_KI535414.1_cds_WP_004195943.1_1052	3
GCF_003346645.1	NZ_QQQI01000002.1	#N/A	lcl|NZ_QQQI01000002.1_cds_WP_004141771.1_1582	synonymous mutation	Amino acid: S	Position 51: Codon AGC -> AGT	lcl|NZ_HG518479.1_cds_WP_004195943.1_1913	3
GCF_003346675.1	NZ_QQQH01000010.1	#N/A	lcl|NZ_QQQH01000010.1_cds_WP_004141771.1_740	synonymous mutation	Amino acid: S	Position 51: Codon AGC -> AGT	lcl|NZ_HG518478.1_cds_WP_004195943.1_2012	3
GCF_003346685.1	NZ_QQQG01000005.1	#N/A	lcl|NZ_QQQG01000005.1_cds_WP_004141771.1_4353	synonymous mutation	Amino acid: S	Position 51: Codon AGC -> AGT	lcl|NZ_KK036908.1_cds_1561	3
GCF_003573715.1	NZ_QVNF01000016.1	#N/A	lcl|NZ_QVNF01000016.1_cds_WP_004141771.1_865	synonymous mutation	Amino acid: S	Position 51: Codon AGC -> AGT	lcl|NZ_JCNX02000001.1_cds_1084	3
GCF_003573715.1	NZ_QVNF01000016.1	#N/A	lcl|NZ_QVNF01000016.1_cds_WP_004141771.1_865	synonymous mutation	Amino acid: A	Position 261: Codon GCC -> GCT	lcl|NZ_HG970971.1_cds_WP_004141771.1_4115	3
GCF_003573725.1	NZ_QVNG01000020.1	#N/A	lcl|NZ_QVNG01000020.1_cds_WP_004141771.1_1864	synonymous mutation	Amino acid: S	Position 51: Codon AGC -> AGT	lcl|NZ_JMSY01000001.1_cds_5048	3
GCF_003573725.1	NZ_QVNG01000020.1	#N/A	lcl|NZ_QVNG01000020.1_cds_WP_004141771.1_1864	synonymous mutation	Amino acid: A	Position 261: Codon GCC -> GCT	lcl|NZ_LN681181.1_cds_WP_004141771.1_3791	3
GCF_003584045.1	NZ_QWVZ01000001.1	#N/A	lcl|NZ_QWVZ01000001.1_cds_WP_004141771.1_1459	synonymous mutation	Amino acid: A	Position 100: Codon GCG -> GCA	lcl|NZ_JYBC01000011.1_cds_WP_004141771.1_3322	3
GCF_003584045.1	NZ_QWVZ01000001.1	#N/A	lcl|NZ_QWVZ01000001.1_cds_WP_004141771.1_1459	synonymous mutation	Amino acid: Y	Position 139: Codon TAT -> TAC	lcl|NZ_CDFQ01000010.1_cds_AFJ56_RS09440_1814	3
GCF_003584045.1	NZ_QWVZ01000001.1	#N/A	lcl|NZ_QWVZ01000001.1_cds_WP_004141771.1_1459	synonymous mutation	Amino acid: H	Position 178: Codon CAT -> CAC	lcl|NZ_BCZL01000009.1_cds_WP_004141771.1_1252	3
GCF_003584045.1	NZ_QWVZ01000001.1	#N/A	lcl|NZ_QWVZ01000001.1_cds_WP_004141771.1_1459	synonymous mutation	Amino acid: V	Position 215: Codon GTC -> GTG	lcl|NZ_CP016159.1_cds_WP_004141771.1_648	3
GCF_003584045.1	NZ_QWVZ01000001.1	#N/A	lcl|NZ_QWVZ01000001.1_cds_WP_004141771.1_1459	synonymous mutation	Amino acid: A	Position 261: Codon GCC -> GCT	lcl|NZ_MCNN01000011.1_cds_WP_004141771.1_1746	3
GCF_003586205.1	NZ_NWVG01000026.1	#N/A	lcl|NZ_NWVG01000026.1_cds_WP_004195943.1_3263	synonymous mutation	Amino acid: A	Position 100: Codon GCG -> GCA	lcl|NZ_MCNO01000045.1_cds_WP_004141771.1_1143	3
GCF_003586205.1	NZ_NWVG01000026.1	#N/A	lcl|NZ_NWVG01000026.1_cds_WP_004195943.1_3263	synonymous mutation	Amino acid: Y	Position 139: Codon TAT -> TAC	lcl|NZ_MPCJ01000002.1_cds_1094	3
GCF_003586205.1	NZ_NWVG01000026.1	#N/A	lcl|NZ_NWVG01000026.1_cds_WP_004195943.1_3263	synonymous mutation	Amino acid: S	Position 157: Codon TCC -> TCT	lcl|NZ_MOXK01000004.1_cds_WP_004141771.1_861	3
GCF_003586205.1	NZ_NWVG01000026.1	#N/A	lcl|NZ_NWVG01000026.1_cds_WP_004195943.1_3263	synonymous mutation	Amino acid: H	Position 178: Codon CAT -> CAC	lcl|NZ_CP021539.1_cds_AM426_RS11685_2190	3
GCF_003664695.1	NZ_RCGH01000036.1	#N/A	lcl|NZ_RCGH01000036.1_cds_WP_121560307.1_2775	non-synonymous mutation	Amino acid change: V -> I	Position 43: Codon GTC -> ATC	lcl|NZ_NIDM01000025.1_cds_CDD88_RS23545_2668	3
GCF_003664695.1	NZ_RCGH01000036.1	#N/A	lcl|NZ_RCGH01000036.1_cds_WP_121560307.1_2775	synonymous mutation	Amino acid: Y	Position 139: Codon TAT -> TAC	lcl|NZ_MAYK01000002.1_cds_BBK45_RS06200_840	3
GCF_003664695.1	NZ_RCGH01000036.1	#N/A	lcl|NZ_RCGH01000036.1_cds_WP_121560307.1_2775	synonymous mutation	Amino acid: H	Position 178: Codon CAT -> CAC	lcl|NZ_MBMV01000002.1_cds_804	3
GCF_003664695.1	NZ_RCGH01000036.1	#N/A	lcl|NZ_RCGH01000036.1_cds_WP_121560307.1_2775	synonymous mutation	Amino acid: A	Position 261: Codon GCC -> GCT	lcl|NZ_PPZD01000008.1_cds_C1677_RS13440_2566	3
GCF_003664715.1	NZ_RCGF01000033.1	#N/A	lcl|NZ_RCGF01000033.1_cds_4145	non-synonymous mutation	Amino acid change: Q -> *	Position 67: Codon CAG -> TAG	lcl|NZ_PPZH01000008.1_cds_C1673_RS13975_2673	3
GCF_003664715.1	NZ_RCGF01000033.1	#N/A	lcl|NZ_RCGF01000033.1_cds_4145	synonymous mutation	Amino acid: L	Position 97: Codon CTG -> CTA	lcl|NZ_PPZG01000007.1_cds_C1674_RS10705_2042	3
GCF_003664715.1	NZ_RCGF01000033.1	#N/A	lcl|NZ_RCGF01000033.1_cds_4145	synonymous mutation	Amino acid: A	Position 100: Codon GCG -> GCA	lcl|NZ_PPYJ01000007.1_cds_C1697_RS11565_2204	3
GCF_003664715.1	NZ_RCGF01000033.1	#N/A	lcl|NZ_RCGF01000033.1_cds_4145	synonymous mutation	Amino acid: A	Position 261: Codon GCC -> GCT	lcl|NZ_PPZE01000008.1_cds_C1676_RS13835_2646	3
GCF_003664755.1	NZ_RCGM01000009.1	#N/A	lcl|NZ_RCGM01000009.1_cds_WP_004141771.1_5220	synonymous mutation	Amino acid: A	Position 100: Codon GCG -> GCA	lcl|NZ_PPZF01000007.1_cds_2403	3
GCF_003664755.1	NZ_RCGM01000009.1	#N/A	lcl|NZ_RCGM01000009.1_cds_WP_004141771.1_5220	synonymous mutation	Amino acid: Y	Position 139: Codon TAT -> TAC	lcl|NZ_CP028994.1_cds_AM458_RS12055_2233	3
GCF_003664755.1	NZ_RCGM01000009.1	#N/A	lcl|NZ_RCGM01000009.1_cds_WP_004141771.1_5220	synonymous mutation	Amino acid: S	Position 157: Codon TCC -> TCT	lcl|NZ_QBUZ01000019.1_cds_WP_004141771.1_1180	3
GCF_003664755.1	NZ_RCGM01000009.1	#N/A	lcl|NZ_RCGM01000009.1_cds_WP_004141771.1_5220	synonymous mutation	Amino acid: H	Position 178: Codon CAT -> CAC	lcl|NZ_QGNV01000011.1_cds_WP_004141771.1_1222	3
GCF_003664755.1	NZ_RCGM01000009.1	#N/A	lcl|NZ_RCGM01000009.1_cds_WP_004141771.1_5220	synonymous mutation	Amino acid: V	Position 215: Codon GTC -> GTG	lcl|NZ_QIUL01000008.1_cds_DMP39_RS09445_5580	3
GCF_003664765.1	NZ_RCGK01000013.1	#N/A	lcl|NZ_RCGK01000013.1_cds_WP_121560307.1_743	non-synonymous mutation	Amino acid change: V -> I	Position 43: Codon GTC -> ATC	lcl|NZ_QIUK01000008.1_cds_WP_004141771.1_5035	3
GCF_003664765.1	NZ_RCGK01000013.1	#N/A	lcl|NZ_RCGK01000013.1_cds_WP_121560307.1_743	synonymous mutation	Amino acid: Y	Position 139: Codon TAT -> TAC	lcl|NZ_QIUB01000008.1_cds_DMP36_RS13655_4956	3
GCF_003664765.1	NZ_RCGK01000013.1	#N/A	lcl|NZ_RCGK01000013.1_cds_WP_121560307.1_743	synonymous mutation	Amino acid: H	Position 178: Codon CAT -> CAC	lcl|NZ_QNQQ01000016.1_cds_WP_004195943.1_1900	3
GCF_003664765.1	NZ_RCGK01000013.1	#N/A	lcl|NZ_RCGK01000013.1_cds_WP_121560307.1_743	synonymous mutation	Amino acid: A	Position 261: Codon GCC -> GCT	lcl|NZ_QQQM01000035.1_cds_WP_004141771.1_3676	3
GCF_003664795.1	NZ_RCGN01000056.1	#N/A	lcl|NZ_RCGN01000056.1_cds_WP_004195943.1_3896	synonymous mutation	Amino acid: A	Position 100: Codon GCG -> GCA	lcl|NZ_RCGG01000033.1_cds_WP_004141771.1_3064	3
GCF_003664795.1	NZ_RCGN01000056.1	#N/A	lcl|NZ_RCGN01000056.1_cds_WP_004195943.1_3896	synonymous mutation	Amino acid: Y	Position 139: Codon TAT -> TAC	lcl|NZ_CP035383.1_cds_WP_004141771.1_3397	3
GCF_003664795.1	NZ_RCGN01000056.1	#N/A	lcl|NZ_RCGN01000056.1_cds_WP_004195943.1_3896	synonymous mutation	Amino acid: S	Position 157: Codon TCC -> TCT	lcl|NZ_VSMM01000003.1_cds_WP_004141771.1_3043	3
GCF_003664795.1	NZ_RCGN01000056.1	#N/A	lcl|NZ_RCGN01000056.1_cds_WP_004195943.1_3896	synonymous mutation	Amino acid: H	Position 178: Codon CAT -> CAC	lcl|NZ_WERN01000006.1_cds_WP_004141771.1_3860	3
GCF_003664795.1	NZ_RCGN01000056.1	#N/A	lcl|NZ_RCGN01000056.1_cds_WP_004195943.1_3896	synonymous mutation	Amino acid: V	Position 215: Codon GTC -> GTG	lcl|NZ_WHZD01000018.1_cds_GFB91_RS17160_1255	3
GCF_003664805.1	NZ_RCGO01000035.1	#N/A	lcl|NZ_RCGO01000035.1_cds_WP_016529535.1_3183	non-synonymous mutation	Amino acid change: E -> K	Position 131: Codon GAA -> AAA	lcl|NZ_WHZE01000017.1_cds_GFB92_RS16140_1183	3
GCF_003664805.1	NZ_RCGO01000035.1	#N/A	lcl|NZ_RCGO01000035.1_cds_WP_016529535.1_3183	synonymous mutation	Amino acid: Q	Position 173: Codon CAG -> CAA	lcl|NZ_WHZG01000018.1_cds_GFB88_RS17760_1323	3
GCF_003664805.1	NZ_RCGO01000035.1	#N/A	lcl|NZ_RCGO01000035.1_cds_WP_016529535.1_3183	synonymous mutation	Amino acid: D	Position 335: Codon GAC -> GAT	lcl|NZ_CP051160.1_cds_WP_004195943.1_3404	3
GCF_003664805.1	NZ_RCGO01000035.1	#N/A	lcl|NZ_RCGO01000035.1_cds_WP_016529535.1_3183	synonymous mutation	Amino acid: A	Position 341: Codon GCG -> GCT	lcl|NZ_CP042309.1_cds_FLM40_RS15035_2931	3
GCF_003664815.1	NZ_RCGP01000051.1	#N/A	lcl|NZ_RCGP01000051.1_cds_WP_004141771.1_4159	synonymous mutation	Amino acid: S	Position 51: Codon AGC -> AGT	lcl|NZ_CP042310.1_cds_FLM39_RS15050_2930	3
GCF_003664855.1	NZ_RCGQ01000018.1	#N/A	lcl|NZ_RCGQ01000018.1_cds_WP_004141771.1_1154	synonymous mutation	Amino acid: I	Position 68: Codon ATC -> ATT	lcl|NZ_CP042311.1_cds_FLM38_RS15040_2930	3
GCF_003664855.1	NZ_RCGQ01000018.1	#N/A	lcl|NZ_RCGQ01000018.1_cds_WP_004141771.1_1154	synonymous mutation	Amino acid: G	Position 76: Codon GGC -> GGT	lcl|NZ_CP042318.1_cds_FLM28_RS15050_2931	3
GCF_003664855.1	NZ_RCGQ01000018.1	#N/A	lcl|NZ_RCGQ01000018.1_cds_WP_004141771.1_1154	synonymous mutation	Amino acid: Y	Position 139: Codon TAT -> TAC	lcl|NZ_CP042321.1_cds_2938	3
GCF_003664855.1	NZ_RCGQ01000018.1	#N/A	lcl|NZ_RCGQ01000018.1_cds_WP_004141771.1_1154	synonymous mutation	Amino acid: H	Position 178: Codon CAT -> CAC	lcl|NZ_CP055553.1_cds_WP_016529535.1_3270	3
GCF_003664855.1	NZ_RCGQ01000018.1	#N/A	lcl|NZ_RCGQ01000018.1_cds_WP_004141771.1_1154	synonymous mutation	Amino acid: A	Position 261: Codon GCC -> GCT	lcl|NZ_CP056425.1_cds_WP_004141771.1_3558	3
GCF_003664865.1	NZ_RCGR01000001.1	#N/A	lcl|NZ_RCGR01000001.1_cds_WP_004141771.1_1289	synonymous mutation	Amino acid: A	Position 100: Codon GCG -> GCA	lcl|NZ_CP057034.1_cds_WP_004141771.1_3246	3
GCF_003664865.1	NZ_RCGR01000001.1	#N/A	lcl|NZ_RCGR01000001.1_cds_WP_004141771.1_1289	synonymous mutation	Amino acid: A	Position 261: Codon GCC -> GCT	lcl|NZ_CP057099.1_cds_WP_004141771.1_3321	3
GCF_003664895.1	NZ_RCGG01000033.1	#N/A	lcl|NZ_RCGG01000033.1_cds_WP_004141771.1_3064	synonymous mutation	Amino acid: I	Position 68: Codon ATC -> ATT	lcl|NZ_CP057313.1_cds_WP_004141771.1_3189	3
GCF_003664895.1	NZ_RCGG01000033.1	#N/A	lcl|NZ_RCGG01000033.1_cds_WP_004141771.1_3064	synonymous mutation	Amino acid: Y	Position 139: Codon TAT -> TAC	lcl|NZ_CP063856.1_cds_WP_004141771.1_1929	3
GCF_003664895.1	NZ_RCGG01000033.1	#N/A	lcl|NZ_RCGG01000033.1_cds_WP_004141771.1_3064	synonymous mutation	Amino acid: H	Position 178: Codon CAT -> CAC	lcl|NZ_CP063871.1_cds_WP_004141771.1_485	3
GCF_003664915.1	NZ_RCGL01000023.1	#N/A	lcl|NZ_RCGL01000023.1_cds_WP_004141771.1_2127	synonymous mutation	Amino acid: A	Position 100: Codon GCG -> GCA	lcl|NZ_CP063908.1_cds_WP_004141771.1_583	3
GCF_003664915.1	NZ_RCGL01000023.1	#N/A	lcl|NZ_RCGL01000023.1_cds_WP_004141771.1_2127	synonymous mutation	Amino acid: Y	Position 139: Codon TAT -> TAC	lcl|NZ_CP063925.1_cds_WP_004141771.1_3931	3
GCF_003664915.1	NZ_RCGL01000023.1	#N/A	lcl|NZ_RCGL01000023.1_cds_WP_004141771.1_2127	synonymous mutation	Amino acid: H	Position 178: Codon CAT -> CAC	lcl|NZ_CP064205.1_cds_WP_004141771.1_3416	3
GCF_003664915.1	NZ_RCGL01000023.1	#N/A	lcl|NZ_RCGL01000023.1_cds_WP_004141771.1_2127	synonymous mutation	Amino acid: V	Position 215: Codon GTC -> GTG	lcl|NZ_CP064208.1_cds_WP_004141771.1_3250	3
GCF_003664915.1	NZ_RCGL01000023.1	#N/A	lcl|NZ_RCGL01000023.1_cds_WP_004141771.1_2127	synonymous mutation	Amino acid: A	Position 261: Codon GCC -> GCT	lcl|NZ_BNJO01000008.1_cds_WP_004141771.1_1900	3
GCF_003688005.1	NZ_RDWU01000049.1	#N/A	lcl|NZ_RDWU01000049.1_cds_WP_004141771.1_3201	synonymous mutation	Amino acid: A	Position 100: Codon GCG -> GCA	lcl|NZ_CP065401.1_cds_WP_004141771.1_3224	3
GCF_003688005.1	NZ_RDWU01000049.1	#N/A	lcl|NZ_RDWU01000049.1_cds_WP_004141771.1_3201	synonymous mutation	Amino acid: Y	Position 139: Codon TAT -> TAC	lcl|NZ_VIRQ01000001.1_cds_FLM26_RS15100_2940	3
GCF_003688005.1	NZ_RDWU01000049.1	#N/A	lcl|NZ_RDWU01000049.1_cds_WP_004141771.1_3201	synonymous mutation	Amino acid: S	Position 157: Codon TCC -> TCT	lcl|NZ_CP075256.1_cds_KI741_RS09350_1812	3
GCF_003688005.1	NZ_RDWU01000049.1	#N/A	lcl|NZ_RDWU01000049.1_cds_WP_004141771.1_3201	synonymous mutation	Amino acid: H	Position 178: Codon CAT -> CAC	lcl|NZ_CP075286.1_cds_WP_004141771.1_3442	3
GCF_003688145.1	NZ_RDWM01000042.1	#N/A	lcl|NZ_RDWM01000042.1_cds_WP_004141771.1_3753	synonymous mutation	Amino acid: A	Position 100: Codon GCG -> GCA	lcl|NZ_JAHCQO010000009.1_cds_WP_004141771.1_5654	3
GCF_003688145.1	NZ_RDWM01000042.1	#N/A	lcl|NZ_RDWM01000042.1_cds_WP_004141771.1_3753	synonymous mutation	Amino acid: Y	Position 116: Codon TAC -> TAT	lcl|NZ_JAHCQP010000012.1_cds_WP_004141771.1_478	3
GCF_003688145.1	NZ_RDWM01000042.1	#N/A	lcl|NZ_RDWM01000042.1_cds_WP_004141771.1_3753	synonymous mutation	Amino acid: Y	Position 139: Codon TAT -> TAC	lcl|NZ_CP075452.1_cds_WP_004195943.1_3307	3
GCF_003688145.1	NZ_RDWM01000042.1	#N/A	lcl|NZ_RDWM01000042.1_cds_WP_004141771.1_3753	synonymous mutation	Amino acid: S	Position 157: Codon TCC -> TCT	lcl|NZ_CP075548.1_cds_WP_004141771.1_3312	3
GCF_003688145.1	NZ_RDWM01000042.1	#N/A	lcl|NZ_RDWM01000042.1_cds_WP_004141771.1_3753	synonymous mutation	Amino acid: H	Position 178: Codon CAT -> CAC	lcl|NZ_CP075251.1_cds_WP_004141771.1_3311	3
GCF_003692695.1	NZ_CP028478.1	#N/A	lcl|NZ_CP028478.1_cds_WP_004141771.1_3243	synonymous mutation	Amino acid: S	Position 51: Codon AGC -> AGT	lcl|NZ_CP075456.1_cds_WP_004195943.1_3307	3
GCF_003692695.1	NZ_CP028478.1	#N/A	lcl|NZ_CP028478.1_cds_WP_004141771.1_3243	synonymous mutation	Amino acid: I	Position 68: Codon ATC -> ATT	lcl|NZ_CP075262.1_cds_WP_004141771.1_3313	3
GCF_003692695.1	NZ_CP028478.1	#N/A	lcl|NZ_CP028478.1_cds_WP_004141771.1_3243	synonymous mutation	Amino acid: Y	Position 139: Codon TAT -> TAC	lcl|NZ_CP075270.1_cds_WP_004141771.1_3312	3
GCF_003692695.1	NZ_CP028478.1	#N/A	lcl|NZ_CP028478.1_cds_WP_004141771.1_3243	synonymous mutation	Amino acid: S	Position 157: Codon TCC -> TCT	lcl|NZ_CP075290.1_cds_WP_004141771.1_3312	3
GCF_003692695.1	NZ_CP028478.1	#N/A	lcl|NZ_CP028478.1_cds_WP_004141771.1_3243	synonymous mutation	Amino acid: H	Position 178: Codon CAT -> CAC	lcl|NZ_CP075295.1_cds_WP_004195943.1_3307	3
GCF_003815075.1	NZ_CP033900.1	#N/A	lcl|NZ_CP033900.1_cds_WP_123811355.1_2153	synonymous mutation	Amino acid: A	Position 100: Codon GCG -> GCA	lcl|NZ_CP075302.1_cds_WP_004195943.1_3306	3
GCF_003815075.1	NZ_CP033900.1	#N/A	lcl|NZ_CP033900.1_cds_WP_123811355.1_2153	synonymous mutation	Amino acid: Y	Position 139: Codon TAT -> TAC	lcl|NZ_CP075307.1_cds_WP_004141771.1_3290	3
GCF_003815075.1	NZ_CP033900.1	#N/A	lcl|NZ_CP033900.1_cds_WP_123811355.1_2153	synonymous mutation	Amino acid: H	Position 178: Codon CAT -> CAC	lcl|NZ_CP077763.1_cds_306	3
GCF_003815075.1	NZ_CP033900.1	#N/A	lcl|NZ_CP033900.1_cds_WP_123811355.1_2153	synonymous mutation	Amino acid: V	Position 215: Codon GTC -> GTG	lcl|NZ_CP078746.1_cds_WP_004195943.1_3041	3
GCF_003815075.1	NZ_CP033900.1	#N/A	lcl|NZ_CP033900.1_cds_WP_123811355.1_2153	non-synonymous mutation	Amino acid change: A -> S	Position 261: Codon GCC -> TCT	lcl|NZ_CP078768.1_cds_WP_004195943.1_3039	3
GCF_003936425.1	NZ_RHTQ01000011.1	#N/A	lcl|NZ_RHTQ01000011.1_cds_WP_016529535.1_255	non-synonymous mutation	Amino acid change: E -> K	Position 131: Codon GAA -> AAA	lcl|NZ_CP078774.1_cds_WP_004195943.1_3115	3
GCF_003936515.1	NZ_RHUK01000007.1	#N/A	lcl|NZ_RHUK01000007.1_cds_WP_016529535.1_4774	non-synonymous mutation	Amino acid change: E -> K	Position 131: Codon GAA -> AAA	lcl|NZ_CP078750.1_cds_WP_004195943.1_3139	3
GCF_003937075.1	NZ_RHTR01000017.1	#N/A	lcl|NZ_RHTR01000017.1_cds_WP_004141771.1_1172	synonymous mutation	Amino acid: A	Position 100: Codon GCG -> GCA	lcl|NZ_CP078766.1_cds_WP_004195943.1_3162	3
GCF_003937075.1	NZ_RHTR01000017.1	#N/A	lcl|NZ_RHTR01000017.1_cds_WP_004141771.1_1172	synonymous mutation	Amino acid: Y	Position 139: Codon TAT -> TAC	lcl|NZ_PEAT01000029.1_cds_WP_004141771.1_2637	3
GCF_003937075.1	NZ_RHTR01000017.1	#N/A	lcl|NZ_RHTR01000017.1_cds_WP_004141771.1_1172	synonymous mutation	Amino acid: H	Position 178: Codon CAT -> CAC	lcl|NZ_PEAS01000028.1_cds_WP_004141771.1_2597	3
GCF_003937075.1	NZ_RHTR01000017.1	#N/A	lcl|NZ_RHTR01000017.1_cds_WP_004141771.1_1172	synonymous mutation	Amino acid: V	Position 215: Codon GTC -> GTG	lcl|NZ_PUII01000001.1_cds_WP_004141771.1_473	3
GCF_003937075.1	NZ_RHTR01000017.1	#N/A	lcl|NZ_RHTR01000017.1_cds_WP_004141771.1_1172	synonymous mutation	Amino acid: A	Position 261: Codon GCC -> GCT	lcl|NZ_PUIJ01000001.1_cds_WP_016529535.1_825	3
GCF_003937125.1	NZ_RHTW01000017.1	#N/A	lcl|NZ_RHTW01000017.1_cds_WP_004141771.1_1118	synonymous mutation	Amino acid: A	Position 100: Codon GCG -> GCA	lcl|NZ_QYYM01000003.1_cds_WP_221020017.1_3309	3
GCF_003937125.1	NZ_RHTW01000017.1	#N/A	lcl|NZ_RHTW01000017.1_cds_WP_004141771.1_1118	synonymous mutation	Amino acid: Y	Position 139: Codon TAT -> TAC	lcl|NZ_QYYL01000010.1_cds_WP_004141771.1_612	3
GCF_003937125.1	NZ_RHTW01000017.1	#N/A	lcl|NZ_RHTW01000017.1_cds_WP_004141771.1_1118	synonymous mutation	Amino acid: H	Position 178: Codon CAT -> CAC	lcl|NZ_JAGWEL010000078.1_cds_WP_004141771.1_4884	3
GCF_003937125.1	NZ_RHTW01000017.1	#N/A	lcl|NZ_RHTW01000017.1_cds_WP_004141771.1_1118	synonymous mutation	Amino acid: V	Position 215: Codon GTC -> GTG	lcl|NZ_JAJHGR010000012.1_cds_WP_004141771.1_1375	3
GCF_003937125.1	NZ_RHTW01000017.1	#N/A	lcl|NZ_RHTW01000017.1_cds_WP_004141771.1_1118	synonymous mutation	Amino acid: A	Position 261: Codon GCC -> GCT	lcl|NZ_CP089097.1_cds_WP_004141771.1_3355	3
GCF_003937145.1	NZ_RHTX01000016.1	#N/A	lcl|NZ_RHTX01000016.1_cds_WP_004141771.1_968	synonymous mutation	Amino acid: A	Position 100: Codon GCG -> GCA	lcl|NZ_JAJQUZ010000003.1_cds_LUS58_RS10460_3273	3
GCF_003937145.1	NZ_RHTX01000016.1	#N/A	lcl|NZ_RHTX01000016.1_cds_WP_004141771.1_968	synonymous mutation	Amino acid: Y	Position 139: Codon TAT -> TAC	lcl|NZ_JAKEWE010000012.1_cds_WP_004141771.1_2556	3
GCF_003937145.1	NZ_RHTX01000016.1	#N/A	lcl|NZ_RHTX01000016.1_cds_WP_004141771.1_968	synonymous mutation	Amino acid: H	Position 178: Codon CAT -> CAC	lcl|NZ_JAJFVQ010000002.1_cds_WP_004141771.1_3265	3
GCF_003937145.1	NZ_RHTX01000016.1	#N/A	lcl|NZ_RHTX01000016.1_cds_WP_004141771.1_968	synonymous mutation	Amino acid: V	Position 215: Codon GTC -> GTG	lcl|NZ_JAJFVW010000002.1_cds_WP_004141771.1_2650	3
GCF_003937145.1	NZ_RHTX01000016.1	#N/A	lcl|NZ_RHTX01000016.1_cds_WP_004141771.1_968	synonymous mutation	Amino acid: A	Position 261: Codon GCC -> GCT	lcl|NZ_JAJFVS010000016.1_cds_WP_004141771.1_755	3
GCF_003937235.1	NZ_RHUE01000008.1	#N/A	lcl|NZ_RHUE01000008.1_cds_WP_016529535.1_5012	non-synonymous mutation	Amino acid change: E -> K	Position 131: Codon GAA -> AAA	lcl|NZ_JAJFVO010000002.1_cds_WP_004141771.1_2820	3
GCF_003937475.1	NZ_RHTI01000010.1	#N/A	lcl|NZ_RHTI01000010.1_cds_WP_004141771.1_29	synonymous mutation	Amino acid: A	Position 100: Codon GCG -> GCA	lcl|NZ_JAJFVV010000009.1_cds_WP_004141771.1_5088	3
GCF_003937475.1	NZ_RHTI01000010.1	#N/A	lcl|NZ_RHTI01000010.1_cds_WP_004141771.1_29	synonymous mutation	Amino acid: Y	Position 116: Codon TAC -> TAT	lcl|NZ_JAJFWA010000004.1_cds_WP_004141771.1_3443	3
GCF_003937475.1	NZ_RHTI01000010.1	#N/A	lcl|NZ_RHTI01000010.1_cds_WP_004141771.1_29	synonymous mutation	Amino acid: Y	Position 139: Codon TAT -> TAC	lcl|NZ_JAJFVY010000008.1_cds_WP_004141771.1_4705	3
GCF_003937475.1	NZ_RHTI01000010.1	#N/A	lcl|NZ_RHTI01000010.1_cds_WP_004141771.1_29	synonymous mutation	Amino acid: S	Position 157: Codon TCC -> TCT	lcl|NZ_JAJFWB010000004.1_cds_WP_004141771.1_3407	3
GCF_003937475.1	NZ_RHTI01000010.1	#N/A	lcl|NZ_RHTI01000010.1_cds_WP_004141771.1_29	synonymous mutation	Amino acid: H	Position 178: Codon CAT -> CAC	lcl|NZ_JAJFVX010000009.1_cds_WP_004141771.1_4971	3
GCF_003937525.1	NZ_RHUG01000017.1	#N/A	lcl|NZ_RHUG01000017.1_cds_WP_004141771.1_1239	synonymous mutation	Amino acid: A	Position 100: Codon GCG -> GCA	lcl|NZ_CP054972.1_cds_WP_004141771.1_3305	3
GCF_003937525.1	NZ_RHUG01000017.1	#N/A	lcl|NZ_RHUG01000017.1_cds_WP_004141771.1_1239	synonymous mutation	Amino acid: Y	Position 139: Codon TAT -> TAC	lcl|NZ_CP054997.1_cds_WP_004141771.1_3218	3
GCF_003937525.1	NZ_RHUG01000017.1	#N/A	lcl|NZ_RHUG01000017.1_cds_WP_004141771.1_1239	synonymous mutation	Amino acid: H	Position 178: Codon CAT -> CAC	lcl|NZ_CP055005.1_cds_WP_004141771.1_3375	3
GCF_003937525.1	NZ_RHUG01000017.1	#N/A	lcl|NZ_RHUG01000017.1_cds_WP_004141771.1_1239	synonymous mutation	Amino acid: V	Position 215: Codon GTC -> GTG	lcl|NZ_CP055119.1_cds_WP_004141771.1_3153	3
GCF_003937525.1	NZ_RHUG01000017.1	#N/A	lcl|NZ_RHUG01000017.1_cds_WP_004141771.1_1239	synonymous mutation	Amino acid: A	Position 261: Codon GCC -> GCT	lcl|NZ_JAJHVH010000008.1_cds_WP_004141771.1_4900	3
GCF_003938235.1	NZ_RHUJ01000014.1	#N/A	lcl|NZ_RHUJ01000014.1_cds_WP_004141771.1_719	synonymous mutation	Amino acid: A	Position 100: Codon GCG -> GCA	lcl|NZ_JAJHVL010000007.1_cds_WP_004141771.1_4240	3
GCF_003938235.1	NZ_RHUJ01000014.1	#N/A	lcl|NZ_RHUJ01000014.1_cds_WP_004141771.1_719	synonymous mutation	Amino acid: Y	Position 139: Codon TAT -> TAC	lcl|NZ_JAKZNK010000107.1_cds_WP_004141771.1_4300	3
GCF_003938235.1	NZ_RHUJ01000014.1	#N/A	lcl|NZ_RHUJ01000014.1_cds_WP_004141771.1_719	synonymous mutation	Amino acid: H	Position 178: Codon CAT -> CAC	lcl|NZ_JAKZON010000093.1_cds_WP_004141771.1_4802	3
GCF_003938235.1	NZ_RHUJ01000014.1	#N/A	lcl|NZ_RHUJ01000014.1_cds_WP_004141771.1_719	synonymous mutation	Amino acid: V	Position 215: Codon GTC -> GTG	lcl|NZ_WPAP01000004.1_cds_WP_004141771.1_3736	3
GCF_003938235.1	NZ_RHUJ01000014.1	#N/A	lcl|NZ_RHUJ01000014.1_cds_WP_004141771.1_719	synonymous mutation	Amino acid: A	Position 261: Codon GCC -> GCT	lcl|NZ_WPAR01000001.1_cds_WP_004141771.1_181	3
GCF_003939115.1	NZ_RHTV01000011.1	#N/A	lcl|NZ_RHTV01000011.1_cds_WP_016529535.1_360	non-synonymous mutation	Amino acid change: E -> K	Position 131: Codon GAA -> AAA	lcl|NZ_WPBF01000001.1_cds_WP_004141771.1_181	3
GCF_003965135.1	NZ_RXOY01000029.1	#N/A	lcl|NZ_RXOY01000029.1_cds_WP_016529535.1_2589	non-synonymous mutation	Amino acid change: E -> K	Position 131: Codon GAA -> AAA	lcl|NZ_JAFCOA010000001.1_cds_WP_004141771.1_171	3
GCF_004014965.1	NZ_CP025684.1	lcl|NZ_CP025684.1_cds_WP_004141771.1_3271	lcl|NZ_CP025684.1_cds_WP_004141771.1_3271	synonymous mutation	Amino acid: V	Position 15: Codon GTA -> GTT	lcl|NZ_JAFCOQ010000024.1_cds_WP_004141771.1_2919	3
GCF_004014965.1	NZ_CP025684.1	lcl|NZ_CP025684.1_cds_WP_004141771.1_3271	lcl|NZ_CP025684.1_cds_WP_004141771.1_3271	synonymous mutation	Amino acid: I	Position 68: Codon ATC -> ATT	lcl|NZ_JAFCOZ010000003.1_cds_WP_004141771.1_2948	3
GCF_004014965.1	NZ_CP025684.1	lcl|NZ_CP025684.1_cds_WP_004141771.1_3271	lcl|NZ_CP025684.1_cds_WP_004141771.1_3271	synonymous mutation	Amino acid: G	Position 76: Codon GGC -> GGT	lcl|NZ_JAFCPG010000011.1_cds_WP_004141771.1_1134	3
GCF_004014965.1	NZ_CP025684.1	lcl|NZ_CP025684.1_cds_WP_004141771.1_3271	lcl|NZ_CP025684.1_cds_WP_004141771.1_3271	synonymous mutation	Amino acid: Y	Position 139: Codon TAT -> TAC	lcl|NZ_JAFCPM010000001.1_cds_WP_004141771.1_711	3
GCF_004014965.1	NZ_CP025684.1	lcl|NZ_CP025684.1_cds_WP_004141771.1_3271	lcl|NZ_CP025684.1_cds_WP_004141771.1_3271	synonymous mutation	Amino acid: H	Position 178: Codon CAT -> CAC	lcl|NZ_JAFCPN010000011.1_cds_WP_004141771.1_1117	3
GCF_004014965.1	NZ_CP025684.1	lcl|NZ_CP025684.1_cds_WP_004141771.1_3271	lcl|NZ_CP025684.1_cds_WP_004141771.1_3271	synonymous mutation	Amino acid: A	Position 261: Codon GCC -> GCT	lcl|NZ_JAFCPP010000001.1_cds_WP_004141771.1_177	3
GCF_004118955.1	NZ_CP035383.1	#N/A	lcl|NZ_CP035383.1_cds_WP_004141771.1_3397	synonymous mutation	Amino acid: I	Position 68: Codon ATC -> ATT	lcl|NZ_JAFCPT010000005.1_cds_WP_004141771.1_4242	3
GCF_004118955.1	NZ_CP035383.1	#N/A	lcl|NZ_CP035383.1_cds_WP_004141771.1_3397	synonymous mutation	Amino acid: Y	Position 139: Codon TAT -> TAC	lcl|NZ_JAFCPW010000005.1_cds_WP_004141771.1_4335	3
GCF_004118955.1	NZ_CP035383.1	#N/A	lcl|NZ_CP035383.1_cds_WP_004141771.1_3397	synonymous mutation	Amino acid: H	Position 178: Codon CAT -> CAC	lcl|NZ_JAFCPZ010000002.1_cds_WP_004141771.1_1858	3
GCF_004137665.1	NZ_CP035531.1	#N/A	lcl|NZ_CP035531.1_cds_WP_004141771.1_1080	synonymous mutation	Amino acid: A	Position 100: Codon GCG -> GCA	lcl|NZ_WPAU01000009.1_cds_WP_004141771.1_4662	3
GCF_004137665.1	NZ_CP035531.1	#N/A	lcl|NZ_CP035531.1_cds_WP_004141771.1_1080	synonymous mutation	Amino acid: Y	Position 139: Codon TAT -> TAC	lcl|NZ_WPAV01000009.1_cds_WP_004141771.1_4794	3
GCF_004137665.1	NZ_CP035531.1	#N/A	lcl|NZ_CP035531.1_cds_WP_004141771.1_1080	synonymous mutation	Amino acid: H	Position 178: Codon CAT -> CAC	lcl|NZ_WPBI01000002.1_cds_WP_004141771.1_1874	3
GCF_004137665.1	NZ_CP035531.1	#N/A	lcl|NZ_CP035531.1_cds_WP_004141771.1_1080	synonymous mutation	Amino acid: V	Position 215: Codon GTC -> GTG	lcl|NZ_WPBJ01000002.1_cds_WP_004141771.1_1864	3
GCF_004137665.1	NZ_CP035531.1	#N/A	lcl|NZ_CP035531.1_cds_WP_004141771.1_1080	synonymous mutation	Amino acid: A	Position 261: Codon GCC -> GCT	lcl|NZ_WPBL01000020.1_cds_WP_004141771.1_2514	3
GCF_004296395.1	NZ_SAIU01000110.1	#N/A	lcl|NZ_SAIU01000110.1_cds_WP_004141771.1_146	synonymous mutation	Amino acid: N	Position 69: Codon AAC -> AAT	lcl|NZ_WPBN01000022.1_cds_WP_004141771.1_2591	3
GCF_004296395.1	NZ_SAIU01000110.1	#N/A	lcl|NZ_SAIU01000110.1_cds_WP_004141771.1_146	synonymous mutation	Amino acid: A	Position 100: Codon GCG -> GCA	lcl|NZ_WPBQ01000010.1_cds_WP_004141771.1_1054	3
GCF_004296395.1	NZ_SAIU01000110.1	#N/A	lcl|NZ_SAIU01000110.1_cds_WP_004141771.1_146	synonymous mutation	Amino acid: Y	Position 139: Codon TAT -> TAC	lcl|NZ_WPBT01000004.1_cds_WP_004141771.1_3766	3
GCF_004296395.1	NZ_SAIU01000110.1	#N/A	lcl|NZ_SAIU01000110.1_cds_WP_004141771.1_146	synonymous mutation	Amino acid: A	Position 261: Codon GCC -> GCT	lcl|NZ_WPBV01000011.1_cds_WP_004141771.1_691	3
GCF_004322955.1	NZ_CP036442.1	#N/A	lcl|NZ_CP036442.1_cds_WP_004141771.1_1845	synonymous mutation	Amino acid: A	Position 100: Codon GCG -> GCA	lcl|NZ_JALIIF010000045.1_cds_WP_004195943.1_3824	3
GCF_004322955.1	NZ_CP036442.1	#N/A	lcl|NZ_CP036442.1_cds_WP_004141771.1_1845	synonymous mutation	Amino acid: Y	Position 139: Codon TAT -> TAC	lcl|NZ_JANHBX010000006.1_cds_NO733_RS08435_1656	3
GCF_004322955.1	NZ_CP036442.1	#N/A	lcl|NZ_CP036442.1_cds_WP_004141771.1_1845	synonymous mutation	Amino acid: S	Position 157: Codon TCC -> TCT	lcl|NZ_JANHBY010000005.1_cds_NO743_RS06575_1299	3
GCF_004322955.1	NZ_CP036442.1	#N/A	lcl|NZ_CP036442.1_cds_WP_004141771.1_1845	synonymous mutation	Amino acid: V	Position 215: Codon GTC -> GTG	lcl|NZ_CP101726.1_cds_NPN21_RS17910_3525	3
GCF_004368375.2	NZ_MWQX02000011.1	#N/A	lcl|NZ_MWQX02000011.1_cds_WP_004195943.1_644	synonymous mutation	Amino acid: A	Position 100: Codon GCG -> GCA	lcl|NZ_JAMDFD010000007.1_cds_ORG42_RS10970_2144	3
GCF_004368375.2	NZ_MWQX02000011.1	#N/A	lcl|NZ_MWQX02000011.1_cds_WP_004195943.1_644	synonymous mutation	Amino acid: Y	Position 139: Codon TAT -> TAC	lcl|NZ_JAOYRY010000008.1_cds_WP_004141771.1_5044	3
GCF_004368375.2	NZ_MWQX02000011.1	#N/A	lcl|NZ_MWQX02000011.1_cds_WP_004195943.1_644	synonymous mutation	Amino acid: H	Position 178: Codon CAT -> CAC	lcl|NZ_JAPXAF010000002.1_cds_WP_004141771.1_2971	3
GCF_004368375.2	NZ_MWQX02000011.1	#N/A	lcl|NZ_MWQX02000011.1_cds_WP_004195943.1_644	synonymous mutation	Amino acid: V	Position 215: Codon GTC -> GTG	lcl|NZ_JAQIGJ010000019.1_cds_WP_004141771.1_3276	3
GCF_004368375.2	NZ_MWQX02000011.1	#N/A	lcl|NZ_MWQX02000011.1_cds_WP_004195943.1_644	synonymous mutation	Amino acid: A	Position 261: Codon GCC -> GCT	lcl|NZ_JAQIGK010000062.1_cds_OH803_RS18225_4736	3
GCF_004522415.1	NZ_SDUE01000007.1	#N/A	lcl|NZ_SDUE01000007.1_cds_EUA13_RS12895_5065	synonymous mutation	Amino acid: L	Position 94: Codon CTG -> CTA	lcl|NZ_JAQIGP010000093.1_cds_OH937_RS27935_2676	3
GCF_004522415.1	NZ_SDUE01000007.1	#N/A	lcl|NZ_SDUE01000007.1_cds_EUA13_RS12895_5065	synonymous mutation	Amino acid: A	Position 97: Codon GCG -> GCA	lcl|NZ_CP117481.1_cds_WP_004141771.1_3303	3
GCF_004522415.1	NZ_SDUE01000007.1	#N/A	lcl|NZ_SDUE01000007.1_cds_EUA13_RS12895_5065	non-synonymous mutation	Amino acid change: G -> C	Position 198: Codon GGT -> TGT	lcl|NZ_JARBDU010000016.1_cds_WP_004141771.1_679	3
GCF_004522415.1	NZ_SDUE01000007.1	#N/A	lcl|NZ_SDUE01000007.1_cds_EUA13_RS12895_5065	synonymous mutation	Amino acid: A	Position 258: Codon GCC -> GCT	lcl|NZ_JAKJLG010000003.1_cds_WP_004141771.1_2581	3
GCF_008107405.1	NZ_VSRK01000012.1	#N/A	lcl|NZ_VSRK01000012.1_cds_WP_004141771.1_711	synonymous mutation	Amino acid: A	Position 100: Codon GCG -> GCA	lcl|NZ_CP123430.1_cds_WP_004141771.1_3136	3
GCF_008107405.1	NZ_VSRK01000012.1	#N/A	lcl|NZ_VSRK01000012.1_cds_WP_004141771.1_711	synonymous mutation	Amino acid: Y	Position 116: Codon TAC -> TAT	lcl|NZ_JARJDM010000001.1_cds_WP_004141771.1_759	3
GCF_008107405.1	NZ_VSRK01000012.1	#N/A	lcl|NZ_VSRK01000012.1_cds_WP_004141771.1_711	synonymous mutation	Amino acid: Y	Position 139: Codon TAT -> TAC	lcl|NZ_JARQWO010000002.1_cds_WP_004141771.1_2381	3
GCF_008107405.1	NZ_VSRK01000012.1	#N/A	lcl|NZ_VSRK01000012.1_cds_WP_004141771.1_711	synonymous mutation	Amino acid: S	Position 157: Codon TCC -> TCT	lcl|NZ_JARQWN010000001.1_cds_WP_004141771.1_1422	3
GCF_008107405.1	NZ_VSRK01000012.1	#N/A	lcl|NZ_VSRK01000012.1_cds_WP_004141771.1_711	synonymous mutation	Amino acid: H	Position 178: Codon CAT -> CAC	lcl|NZ_JARQWH010000017.1_cds_WP_004141771.1_810	3
GCF_008107495.1	NZ_VSMO01000005.1	#N/A	lcl|NZ_VSMO01000005.1_cds_WP_004141771.1_3866	synonymous mutation	Amino acid: S	Position 51: Codon AGC -> AGT	lcl|NZ_JARQWG010000015.1_cds_WP_004141771.1_848	3
GCF_008107495.1	NZ_VSMO01000005.1	#N/A	lcl|NZ_VSMO01000005.1_cds_WP_004141771.1_3866	synonymous mutation	Amino acid: A	Position 261: Codon GCC -> GCT	lcl|NZ_JARQWI010000008.1_cds_WP_004141771.1_4983	3
GCF_008107535.1	NZ_VSMN01000006.1	#N/A	lcl|NZ_VSMN01000006.1_cds_WP_004141771.1_4160	synonymous mutation	Amino acid: S	Position 51: Codon AGC -> AGT	lcl|NZ_JAUDMD010000021.1_cds_WP_004141771.1_1810	3
GCF_008107535.1	NZ_VSMN01000006.1	#N/A	lcl|NZ_VSMN01000006.1_cds_WP_004141771.1_4160	synonymous mutation	Amino acid: A	Position 261: Codon GCC -> GCT	lcl|NZ_JAUDKN010000001.1_cds_WP_016529535.1_1730	3
GCF_008107555.1	NZ_VSMM01000003.1	#N/A	lcl|NZ_VSMM01000003.1_cds_WP_004141771.1_3043	synonymous mutation	Amino acid: I	Position 68: Codon ATC -> ATT	lcl|NZ_FLXF02000001.1_cds_WP_004141771.1_1985	3
GCF_008107555.1	NZ_VSMM01000003.1	#N/A	lcl|NZ_VSMM01000003.1_cds_WP_004141771.1_3043	synonymous mutation	Amino acid: Y	Position 139: Codon TAT -> TAC	lcl|NZ_FWIL01000005.1_cds_B7F35_RS06680_628	3
GCF_008107555.1	NZ_VSMM01000003.1	#N/A	lcl|NZ_VSMM01000003.1_cds_WP_004141771.1_3043	synonymous mutation	Amino acid: H	Position 178: Codon CAT -> CAC	lcl|NZ_FWMU01000015.1_cds_WP_004141771.1_4481	3
GCF_008364355.1	NZ_VTUL01000012.1	#N/A	lcl|NZ_VTUL01000012.1_cds_WP_004141771.1_839	synonymous mutation	Amino acid: S	Position 51: Codon AGC -> AGT	lcl|NZ_FWOB01000004.1_cds_WP_004141771.1_1838	3
GCF_009184435.1	NZ_WERP01000015.1	#N/A	lcl|NZ_WERP01000015.1_cds_WP_075647578.1_1665	synonymous mutation	Amino acid: A	Position 100: Codon GCG -> GCA	lcl|NZ_FWOD01000002.1_cds_WP_004141771.1_1958	3
GCF_009184435.1	NZ_WERP01000015.1	#N/A	lcl|NZ_WERP01000015.1_cds_WP_075647578.1_1665	synonymous mutation	Amino acid: H	Position 178: Codon CAT -> CAC	lcl|NZ_FWOC01000003.1_cds_WP_004141771.1_2018	3
GCF_009184435.1	NZ_WERP01000015.1	#N/A	lcl|NZ_WERP01000015.1_cds_WP_075647578.1_1665	synonymous mutation	Amino acid: A	Position 261: Codon GCC -> GCT	lcl|NZ_FWOJ01000002.1_cds_WP_004141771.1_3813	3
GCF_009184435.1	NZ_WERP01000015.1	#N/A	lcl|NZ_WERP01000015.1_cds_WP_075647578.1_1665	non-synonymous mutation	Amino acid change: G -> S	Position 301: Codon GGC -> AGC	lcl|NZ_FWOG01000002.1_cds_WP_004141771.1_3135	3
GCF_009184445.1	NZ_WERN01000006.1	#N/A	lcl|NZ_WERN01000006.1_cds_WP_004141771.1_3860	synonymous mutation	Amino acid: I	Position 68: Codon ATC -> ATT	lcl|NZ_FWOE01000001.1_cds_WP_004141771.1_3787	3
GCF_009184445.1	NZ_WERN01000006.1	#N/A	lcl|NZ_WERN01000006.1_cds_WP_004141771.1_3860	synonymous mutation	Amino acid: Y	Position 139: Codon TAT -> TAC	lcl|NZ_FWOF01000003.1_cds_WP_004141771.1_2262	3
GCF_009184445.1	NZ_WERN01000006.1	#N/A	lcl|NZ_WERN01000006.1_cds_WP_004141771.1_3860	synonymous mutation	Amino acid: H	Position 178: Codon CAT -> CAC	lcl|NZ_FWOL01000003.1_cds_WP_004141771.1_2831	3
GCF_009184455.1	NZ_WERO01000005.1	#N/A	lcl|NZ_WERO01000005.1_cds_WP_004141771.1_4312	synonymous mutation	Amino acid: A	Position 100: Codon GCG -> GCA	lcl|NZ_FWOS01000002.1_cds_WP_004141771.1_2859	3
GCF_009184455.1	NZ_WERO01000005.1	#N/A	lcl|NZ_WERO01000005.1_cds_WP_004141771.1_4312	synonymous mutation	Amino acid: Y	Position 139: Codon TAT -> TAC	lcl|NZ_FWON01000009.1_cds_WP_004141771.1_2941	3
GCF_009184455.1	NZ_WERO01000005.1	#N/A	lcl|NZ_WERO01000005.1_cds_WP_004141771.1_4312	synonymous mutation	Amino acid: S	Position 157: Codon TCC -> TCT	lcl|NZ_FWOK01000003.1_cds_WP_004141771.1_1182	3
GCF_009184455.1	NZ_WERO01000005.1	#N/A	lcl|NZ_WERO01000005.1_cds_WP_004141771.1_4312	synonymous mutation	Amino acid: H	Position 178: Codon CAT -> CAC	lcl|NZ_FWOM01000014.1_cds_WP_004141771.1_3414	3
GCF_009184455.1	NZ_WERO01000005.1	#N/A	lcl|NZ_WERO01000005.1_cds_WP_004141771.1_4312	synonymous mutation	Amino acid: A	Position 261: Codon GCC -> GCT	lcl|NZ_OAMP01000024.1_cds_WP_004141771.1_479	3
GCF_009646305.1	NZ_WJBR01000001.1	#N/A	lcl|NZ_WJBR01000001.1_cds_WP_004141771.1_1461	synonymous mutation	Amino acid: A	Position 100: Codon GCG -> GCA	lcl|NZ_UGKU01000002.1_cds_WP_151392743.1_3331	3
GCF_009646305.1	NZ_WJBR01000001.1	#N/A	lcl|NZ_WJBR01000001.1_cds_WP_004141771.1_1461	synonymous mutation	Amino acid: Y	Position 139: Codon TAT -> TAC	lcl|NZ_UGKO01000001.1_cds_WP_004195943.1_1716	3
GCF_009646305.1	NZ_WJBR01000001.1	#N/A	lcl|NZ_WJBR01000001.1_cds_WP_004141771.1_1461	synonymous mutation	Amino acid: S	Position 157: Codon TCC -> TCT	lcl|NZ_UGKA01000005.1_cds_WP_004195943.1_2040	3
GCF_009646305.1	NZ_WJBR01000001.1	#N/A	lcl|NZ_WJBR01000001.1_cds_WP_004141771.1_1461	synonymous mutation	Amino acid: A	Position 206: Codon GCA -> GCT	lcl|NZ_UASM01000006.1_cds_WP_004195943.1_3537	3
GCF_009646305.1	NZ_WJBR01000001.1	#N/A	lcl|NZ_WJBR01000001.1_cds_WP_004141771.1_1461	synonymous mutation	Amino acid: V	Position 215: Codon GTC -> GTG	lcl|NZ_UGKN01000001.1_cds_WP_004195943.1_2525	3
GCF_009648995.1	NZ_CP045782.1	#N/A	lcl|NZ_CP045782.1_cds_WP_004141771.1_4797	synonymous mutation	Amino acid: S	Position 51: Codon AGC -> AGT	lcl|NZ_UAWP01000011.1_cds_WP_004195943.1_1714	3
GCF_009659385.1	NZ_WJRW01000014.1	#N/A	lcl|NZ_WJRW01000014.1_cds_WP_004141771.1_776	synonymous mutation	Amino acid: A	Position 100: Codon GCG -> GCA	lcl|NZ_UGKI01000003.1_cds_WP_004195943.1_1392	3
GCF_009659385.1	NZ_WJRW01000014.1	#N/A	lcl|NZ_WJRW01000014.1_cds_WP_004141771.1_776	synonymous mutation	Amino acid: Y	Position 139: Codon TAT -> TAC	lcl|NZ_UGLO01000001.1_cds_WP_004195943.1_1077	3
GCF_009659385.1	NZ_WJRW01000014.1	#N/A	lcl|NZ_WJRW01000014.1_cds_WP_004141771.1_776	synonymous mutation	Amino acid: H	Position 178: Codon CAT -> CAC	lcl|NZ_UASO01000003.1_cds_3301	3
GCF_009659385.1	NZ_WJRW01000014.1	#N/A	lcl|NZ_WJRW01000014.1_cds_WP_004141771.1_776	synonymous mutation	Amino acid: V	Position 215: Codon GTC -> GTG	lcl|NZ_UGLU01000001.1_cds_WP_004195943.1_2239	3
GCF_009659385.1	NZ_WJRW01000014.1	#N/A	lcl|NZ_WJRW01000014.1_cds_WP_004141771.1_776	synonymous mutation	Amino acid: A	Position 261: Codon GCC -> GCT	lcl|NZ_UGLG01000003.1_cds_WP_004195943.1_3726	3
GCF_009710355.1	NZ_WMJC01000003.1	#N/A	lcl|NZ_WMJC01000003.1_cds_WP_004141771.1_2664	synonymous mutation	Amino acid: A	Position 100: Codon GCG -> GCA	lcl|NZ_UGMM01000004.1_cds_WP_004141771.1_3441	3
GCF_009710355.1	NZ_WMJC01000003.1	#N/A	lcl|NZ_WMJC01000003.1_cds_WP_004141771.1_2664	synonymous mutation	Amino acid: Y	Position 139: Codon TAT -> TAC	lcl|NZ_UGMB01000008.1_cds_WP_004141771.1_2540	3
GCF_009710355.1	NZ_WMJC01000003.1	#N/A	lcl|NZ_WMJC01000003.1_cds_WP_004141771.1_2664	synonymous mutation	Amino acid: H	Position 178: Codon CAT -> CAC	lcl|NZ_UGMN01000004.1_cds_WP_004141771.1_1693	3
GCF_009710355.1	NZ_WMJC01000003.1	#N/A	lcl|NZ_WMJC01000003.1_cds_WP_004141771.1_2664	synonymous mutation	Amino acid: A	Position 261: Codon GCC -> GCT	lcl|NZ_CABFNL020000002.1_cds_WP_016529535.1_3273	3
GCF_009710415.1	NZ_WMJE01000009.1	#N/A	lcl|NZ_WMJE01000009.1_cds_WP_004141771.1_2813	synonymous mutation	Amino acid: A	Position 100: Codon GCG -> GCA	lcl|NZ_UGMO01000002.1_cds_WP_004141771.1_3317	3
GCF_009710415.1	NZ_WMJE01000009.1	#N/A	lcl|NZ_WMJE01000009.1_cds_WP_004141771.1_2813	synonymous mutation	Amino acid: H	Position 178: Codon CAT -> CAC	lcl|NZ_UGNH01000001.1_cds_WP_004195943.1_4870	3
GCF_009710415.1	NZ_WMJE01000009.1	#N/A	lcl|NZ_WMJE01000009.1_cds_WP_004141771.1_2813	synonymous mutation	Amino acid: V	Position 215: Codon GTC -> GTG	lcl|NZ_UGNG01000003.1_cds_3304	3
GCF_009710415.1	NZ_WMJE01000009.1	#N/A	lcl|NZ_WMJE01000009.1_cds_WP_004141771.1_2813	synonymous mutation	Amino acid: A	Position 261: Codon GCC -> GCT	lcl|NZ_UGLZ01000005.1_cds_2343	3
GCF_009710565.1	NZ_WMJN01000064.1	#N/A	lcl|NZ_WMJN01000064.1_cds_WP_004141771.1_4878	synonymous mutation	Amino acid: A	Position 100: Codon GCG -> GCA	lcl|NZ_UIEV01000008.1_cds_WP_004141771.1_2579	3
GCF_009710565.1	NZ_WMJN01000064.1	#N/A	lcl|NZ_WMJN01000064.1_cds_WP_004141771.1_4878	synonymous mutation	Amino acid: Y	Position 139: Codon TAT -> TAC	lcl|NZ_UIEU01000010.1_cds_WP_004141771.1_5326	3
GCF_009710565.1	NZ_WMJN01000064.1	#N/A	lcl|NZ_WMJN01000064.1_cds_WP_004141771.1_4878	synonymous mutation	Amino acid: H	Position 178: Codon CAT -> CAC	lcl|NZ_UIFC01000011.1_cds_WP_004141771.1_873	3
GCF_009710565.1	NZ_WMJN01000064.1	#N/A	lcl|NZ_WMJN01000064.1_cds_WP_004141771.1_4878	synonymous mutation	Amino acid: A	Position 261: Codon GCC -> GCT	lcl|NZ_UIEN01000003.1_cds_WP_004141771.1_1254	3
GCF_009848365.1	NZ_WVVY01000004.1	#N/A	lcl|NZ_WVVY01000004.1_cds_WP_004141771.1_4040	synonymous mutation	Amino acid: A	Position 100: Codon GCG -> GCA	lcl|NZ_UIES01000012.1_cds_WP_004141771.1_3144	3
GCF_009848365.1	NZ_WVVY01000004.1	#N/A	lcl|NZ_WVVY01000004.1_cds_WP_004141771.1_4040	synonymous mutation	Amino acid: Y	Position 139: Codon TAT -> TAC	lcl|NZ_UIFW01000003.1_cds_WP_004141771.1_1800	3
GCF_009848365.1	NZ_WVVY01000004.1	#N/A	lcl|NZ_WVVY01000004.1_cds_WP_004141771.1_4040	synonymous mutation	Amino acid: H	Position 178: Codon CAT -> CAC	lcl|NZ_UIER01000003.1_cds_WP_004141771.1_1233	3
GCF_009848365.1	NZ_WVVY01000004.1	#N/A	lcl|NZ_WVVY01000004.1_cds_WP_004141771.1_4040	synonymous mutation	Amino acid: V	Position 215: Codon GTC -> GTG	lcl|NZ_UIEQ01000009.1_cds_WP_004141771.1_5336	3
GCF_009848365.1	NZ_WVVY01000004.1	#N/A	lcl|NZ_WVVY01000004.1_cds_WP_004141771.1_4040	synonymous mutation	Amino acid: A	Position 261: Codon GCC -> GCT	lcl|NZ_UIFE01000007.1_cds_WP_004141771.1_2336	3
GCF_009848425.1	NZ_WVWG01000004.1	#N/A	lcl|NZ_WVWG01000004.1_cds_WP_004141771.1_3599	synonymous mutation	Amino acid: A	Position 100: Codon GCG -> GCA	lcl|NZ_UIEW01000008.1_cds_WP_004141771.1_3780	3
GCF_009848425.1	NZ_WVWG01000004.1	#N/A	lcl|NZ_WVWG01000004.1_cds_WP_004141771.1_3599	synonymous mutation	Amino acid: Y	Position 139: Codon TAT -> TAC	lcl|NZ_UIFA01000003.1_cds_WP_004141771.1_2020	3
GCF_009848425.1	NZ_WVWG01000004.1	#N/A	lcl|NZ_WVWG01000004.1_cds_WP_004141771.1_3599	synonymous mutation	Amino acid: H	Position 178: Codon CAT -> CAC	lcl|NZ_UIFI01000008.1_cds_WP_004141771.1_4206	3
GCF_009848425.1	NZ_WVWG01000004.1	#N/A	lcl|NZ_WVWG01000004.1_cds_WP_004141771.1_3599	synonymous mutation	Amino acid: V	Position 215: Codon GTC -> GTG	lcl|NZ_UIEZ01000003.1_cds_WP_004141771.1_3048	3
GCF_009848425.1	NZ_WVWG01000004.1	#N/A	lcl|NZ_WVWG01000004.1_cds_WP_004141771.1_3599	synonymous mutation	Amino acid: A	Position 261: Codon GCC -> GCT	lcl|NZ_UIFP01000003.1_cds_WP_004141771.1_3328	3
GCF_009848485.1	NZ_WVWH01000004.1	#N/A	lcl|NZ_WVWH01000004.1_cds_WP_004141771.1_3955	synonymous mutation	Amino acid: A	Position 100: Codon GCG -> GCA	lcl|NZ_LR134213.1_cds_WP_004141771.1_3262	3
GCF_009848485.1	NZ_WVWH01000004.1	#N/A	lcl|NZ_WVWH01000004.1_cds_WP_004141771.1_3955	synonymous mutation	Amino acid: Y	Position 139: Codon TAT -> TAC	lcl|NZ_CAAGTU010000001.1_cds_WP_004141771.1_745	3
GCF_009848485.1	NZ_WVWH01000004.1	#N/A	lcl|NZ_WVWH01000004.1_cds_WP_004141771.1_3955	synonymous mutation	Amino acid: H	Position 178: Codon CAT -> CAC	lcl|NZ_CAAGUJ010000001.1_cds_WP_009308277.1_811	3
GCF_009848485.1	NZ_WVWH01000004.1	#N/A	lcl|NZ_WVWH01000004.1_cds_WP_004141771.1_3955	synonymous mutation	Amino acid: V	Position 215: Codon GTC -> GTG	lcl|NZ_CAAGUV010000001.1_cds_WP_016529535.1_369	3
GCF_009848485.1	NZ_WVWH01000004.1	#N/A	lcl|NZ_WVWH01000004.1_cds_WP_004141771.1_3955	synonymous mutation	Amino acid: A	Position 261: Codon GCC -> GCT	lcl|NZ_CAAGVC010000003.1_cds_WP_004141771.1_2486	3
GCF_009925245.1	NZ_WHZB01000008.1	#N/A	lcl|NZ_WHZB01000008.1_cds_WP_004141771.1_4881	synonymous mutation	Amino acid: A	Position 100: Codon GCG -> GCA	lcl|NZ_CAAGVH010000006.1_cds_WP_004141771.1_3511	3
GCF_009925245.1	NZ_WHZB01000008.1	#N/A	lcl|NZ_WHZB01000008.1_cds_WP_004141771.1_4881	synonymous mutation	Amino acid: Y	Position 139: Codon TAT -> TAC	lcl|NZ_CAAGVM010000006.1_cds_WP_004141771.1_2477	3
GCF_009925245.1	NZ_WHZB01000008.1	#N/A	lcl|NZ_WHZB01000008.1_cds_WP_004141771.1_4881	synonymous mutation	Amino acid: H	Position 178: Codon CAT -> CAC	lcl|NZ_CAAGVP010000006.1_cds_WP_004141771.1_2425	3
GCF_009925245.1	NZ_WHZB01000008.1	#N/A	lcl|NZ_WHZB01000008.1_cds_WP_004141771.1_4881	synonymous mutation	Amino acid: V	Position 215: Codon GTC -> GTG	lcl|NZ_CAAGWF010000002.1_cds_WP_004141771.1_1104	3
GCF_009925245.1	NZ_WHZB01000008.1	#N/A	lcl|NZ_WHZB01000008.1_cds_WP_004141771.1_4881	synonymous mutation	Amino acid: A	Position 261: Codon GCC -> GCT	lcl|NZ_CAAGXV010000003.1_cds_E7W95_RS05745_1101	3
GCF_009925295.1	NZ_WHZC01000009.1	#N/A	lcl|NZ_WHZC01000009.1_cds_WP_004141771.1_5095	synonymous mutation	Amino acid: A	Position 100: Codon GCG -> GCA	lcl|NZ_CAAGYI010000001.1_cds_WP_004141771.1_1339	3
GCF_009925295.1	NZ_WHZC01000009.1	#N/A	lcl|NZ_WHZC01000009.1_cds_WP_004141771.1_5095	synonymous mutation	Amino acid: Y	Position 139: Codon TAT -> TAC	lcl|NZ_CAAGYT010000005.1_cds_WP_004141771.1_2984	3
GCF_009925295.1	NZ_WHZC01000009.1	#N/A	lcl|NZ_WHZC01000009.1_cds_WP_004141771.1_5095	synonymous mutation	Amino acid: H	Position 178: Codon CAT -> CAC	lcl|NZ_CAAHAA010000004.1_cds_WP_004141771.1_1619	3
GCF_009925295.1	NZ_WHZC01000009.1	#N/A	lcl|NZ_WHZC01000009.1_cds_WP_004141771.1_5095	synonymous mutation	Amino acid: V	Position 215: Codon GTC -> GTG	lcl|NZ_CAAHCL010000001.1_cds_WP_004141771.1_1998	3
GCF_009925295.1	NZ_WHZC01000009.1	#N/A	lcl|NZ_WHZC01000009.1_cds_WP_004141771.1_5095	synonymous mutation	Amino acid: A	Position 261: Codon GCC -> GCT	lcl|NZ_CAAHGC010000001.1_cds_WP_004141771.1_2121	3
GCF_009925305.1	NZ_WHZD01000018.1	#N/A	lcl|NZ_WHZD01000018.1_cds_GFB91_RS17160_1255	synonymous mutation	Amino acid: L	Position 73: Codon CTG -> CTA	lcl|NZ_CAAHGI010000040.1_cds_WP_004141771.1_5121	3
GCF_009925305.1	NZ_WHZD01000018.1	#N/A	lcl|NZ_WHZD01000018.1_cds_GFB91_RS17160_1255	synonymous mutation	Amino acid: A	Position 76: Codon GCG -> GCA	lcl|NZ_CABDVA010000001.1_cds_WP_004195943.1_3331	3
GCF_009925305.1	NZ_WHZD01000018.1	#N/A	lcl|NZ_WHZD01000018.1_cds_GFB91_RS17160_1255	synonymous mutation	Amino acid: A	Position 237: Codon GCC -> GCT	lcl|NZ_CABDVY010000003.1_cds_WP_072269332.1_3446	3
GCF_009925345.1	NZ_WHZE01000017.1	#N/A	lcl|NZ_WHZE01000017.1_cds_GFB92_RS16140_1183	synonymous mutation	Amino acid: L	Position 73: Codon CTG -> CTA	lcl|NZ_CABEEL010000003.1_cds_WP_004195943.1_3400	3
GCF_009925345.1	NZ_WHZE01000017.1	#N/A	lcl|NZ_WHZE01000017.1_cds_GFB92_RS16140_1183	synonymous mutation	Amino acid: A	Position 76: Codon GCG -> GCA	lcl|NZ_CABVMG010000017.1_cds_WP_004141771.1_4013	3
GCF_009925345.1	NZ_WHZE01000017.1	#N/A	lcl|NZ_WHZE01000017.1_cds_GFB92_RS16140_1183	synonymous mutation	Amino acid: A	Position 237: Codon GCC -> GCT	lcl|NZ_CABVMH010000003.1_cds_WP_004141771.1_1042	3
GCF_009925385.1	NZ_WHZJ01000031.1	#N/A	lcl|NZ_WHZJ01000031.1_cds_WP_004141771.1_3970	synonymous mutation	Amino acid: A	Position 100: Codon GCG -> GCA	lcl|NZ_CAJHPS010000022.1_cds_JX329_RS24255_4784	3
GCF_009925385.1	NZ_WHZJ01000031.1	#N/A	lcl|NZ_WHZJ01000031.1_cds_WP_004141771.1_3970	synonymous mutation	Amino acid: Y	Position 139: Codon TAT -> TAC	lcl|NZ_CATIRC010000002.1_cds_WP_004141771.1_922	3
GCF_009925385.1	NZ_WHZJ01000031.1	#N/A	lcl|NZ_WHZJ01000031.1_cds_WP_004141771.1_3970	synonymous mutation	Amino acid: H	Position 178: Codon CAT -> CAC	lcl|NZ_CATIRN010000010.1_cds_WP_004141771.1_2929	3
GCF_009925385.1	NZ_WHZJ01000031.1	#N/A	lcl|NZ_WHZJ01000031.1_cds_WP_004141771.1_3970	synonymous mutation	Amino acid: V	Position 215: Codon GTC -> GTG	lcl|NZ_CATIRK010000007.1_cds_QM563_RS18990_3726	3
GCF_009925385.1	NZ_WHZJ01000031.1	#N/A	lcl|NZ_WHZJ01000031.1_cds_WP_004141771.1_3970	synonymous mutation	Amino acid: A	Position 261: Codon GCC -> GCT	lcl|NZ_CATIRM010000010.1_cds_WP_004141771.1_3421	3
GCF_009925405.1	NZ_WHZI01000005.1	#N/A	lcl|NZ_WHZI01000005.1_cds_WP_004141771.1_4626	synonymous mutation	Amino acid: A	Position 100: Codon GCG -> GCA	lcl|NZ_AFQL01000001.1_cds_WP_004141771.1_5347	2
GCF_009925405.1	NZ_WHZI01000005.1	#N/A	lcl|NZ_WHZI01000005.1_cds_WP_004141771.1_4626	synonymous mutation	Amino acid: Y	Position 139: Codon TAT -> TAC	lcl|NZ_AJVY01000113.1_cds_WP_004141771.1_3033	2
GCF_009925405.1	NZ_WHZI01000005.1	#N/A	lcl|NZ_WHZI01000005.1_cds_WP_004141771.1_4626	synonymous mutation	Amino acid: S	Position 157: Codon TCC -> TCT	lcl|NZ_AUTW02000046.1_cds_WP_021312907.1_2338	2
GCF_009925405.1	NZ_WHZI01000005.1	#N/A	lcl|NZ_WHZI01000005.1_cds_WP_004141771.1_4626	synonymous mutation	Amino acid: H	Position 178: Codon CAT -> CAC	lcl|NZ_CP012883.1_cds_WP_004141771.1_4223	2
GCF_009925405.1	NZ_WHZI01000005.1	#N/A	lcl|NZ_WHZI01000005.1_cds_WP_004141771.1_4626	synonymous mutation	Amino acid: V	Position 215: Codon GTC -> GTG	lcl|NZ_KI535503.1_cds_WP_004195943.1_973	2
GCF_009925415.1	NZ_WHZG01000018.1	#N/A	lcl|NZ_WHZG01000018.1_cds_GFB88_RS17760_1323	synonymous mutation	Amino acid: L	Position 73: Codon CTG -> CTA	lcl|NZ_KI535573.1_cds_WP_004141771.1_3435	2
GCF_009925415.1	NZ_WHZG01000018.1	#N/A	lcl|NZ_WHZG01000018.1_cds_GFB88_RS17760_1323	synonymous mutation	Amino acid: A	Position 76: Codon GCG -> GCA	lcl|NZ_KI535579.1_cds_WP_004195943.1_1004	2
GCF_009925415.1	NZ_WHZG01000018.1	#N/A	lcl|NZ_WHZG01000018.1_cds_GFB88_RS17760_1323	synonymous mutation	Amino acid: A	Position 237: Codon GCC -> GCT	lcl|NZ_CBWU010000691.1_cds_WP_004141771.1_3807	2
GCF_009925425.1	NZ_WHZH01000011.1	#N/A	lcl|NZ_WHZH01000011.1_cds_WP_004141771.1_179	synonymous mutation	Amino acid: A	Position 100: Codon GCG -> GCA	lcl|NZ_CP009208.1_cds_WP_004141771.1_1513	2
GCF_009925425.1	NZ_WHZH01000011.1	#N/A	lcl|NZ_WHZH01000011.1_cds_WP_004141771.1_179	synonymous mutation	Amino acid: Y	Position 139: Codon TAT -> TAC	lcl|NZ_JWPY01000002.1_cds_WP_004141771.1_1233	2
GCF_009925425.1	NZ_WHZH01000011.1	#N/A	lcl|NZ_WHZH01000011.1_cds_WP_004141771.1_179	synonymous mutation	Amino acid: S	Position 157: Codon TCC -> TCT	lcl|NZ_CP006738.1_cds_WP_004195943.1_3259	2
GCF_009925425.1	NZ_WHZH01000011.1	#N/A	lcl|NZ_WHZH01000011.1_cds_WP_004141771.1_179	synonymous mutation	Amino acid: H	Position 178: Codon CAT -> CAC	lcl|NZ_CP015025.1_cds_WP_004195943.1_1708	2
GCF_009925425.1	NZ_WHZH01000011.1	#N/A	lcl|NZ_WHZH01000011.1_cds_WP_004141771.1_179	synonymous mutation	Amino acid: V	Position 215: Codon GTC -> GTG	lcl|NZ_MCNM01000053.1_cds_WP_004141771.1_4771	2
GCF_010374775.1	NZ_VLSW01000017.1	#N/A	lcl|NZ_VLSW01000017.1_cds_WP_004141771.1_4582	synonymous mutation	Amino acid: S	Position 51: Codon AGC -> AGT	lcl|NZ_QIUI01000007.1_cds_WP_004141771.1_4855	2
GCF_010374775.1	NZ_VLSW01000017.1	#N/A	lcl|NZ_VLSW01000017.1_cds_WP_004141771.1_4582	synonymous mutation	Amino acid: A	Position 261: Codon GCC -> GCT	lcl|NZ_QIUJ01000009.1_cds_WP_004141771.1_5050	2
GCF_010374845.1	NZ_VLSX01000015.1	#N/A	lcl|NZ_VLSX01000015.1_cds_WP_004141771.1_4541	synonymous mutation	Amino acid: S	Position 51: Codon AGC -> AGT	lcl|NZ_QIUG01000029.1_cds_WP_004141771.1_2033	2
GCF_010374845.1	NZ_VLSX01000015.1	#N/A	lcl|NZ_VLSX01000015.1_cds_WP_004141771.1_4541	synonymous mutation	Amino acid: A	Position 261: Codon GCC -> GCT	lcl|NZ_QIUH01000001.1_cds_WP_004141771.1_1239	2
GCF_010374885.1	NZ_VLSZ01000018.1	#N/A	lcl|NZ_VLSZ01000018.1_cds_WP_004141771.1_4572	synonymous mutation	Amino acid: S	Position 51: Codon AGC -> AGT	lcl|NZ_QQQR01000001.1_cds_WP_004141771.1_165	2
GCF_010374885.1	NZ_VLSZ01000018.1	#N/A	lcl|NZ_VLSZ01000018.1_cds_WP_004141771.1_4572	synonymous mutation	Amino acid: A	Position 261: Codon GCC -> GCT	lcl|NZ_QVNF01000016.1_cds_WP_004141771.1_865	2
GCF_010586985.1	NZ_CP040861.1	#N/A	lcl|NZ_CP040861.1_cds_WP_004141771.1_988	synonymous mutation	Amino acid: S	Position 51: Codon AGC -> AGT	lcl|NZ_QVNG01000020.1_cds_WP_004141771.1_1864	2
GCF_010586985.1	NZ_CP040861.1	#N/A	lcl|NZ_CP040861.1_cds_WP_004141771.1_988	synonymous mutation	Amino acid: A	Position 261: Codon GCC -> GCT	lcl|NZ_RCGR01000001.1_cds_WP_004141771.1_1289	2
GCF_011006575.1	NZ_CP047633.1	#N/A	lcl|NZ_CP047633.1_cds_WP_004141771.1_3311	synonymous mutation	Amino acid: A	Position 100: Codon GCG -> GCA	lcl|NZ_VSMO01000005.1_cds_WP_004141771.1_3866	2
GCF_011006575.1	NZ_CP047633.1	#N/A	lcl|NZ_CP047633.1_cds_WP_004141771.1_3311	synonymous mutation	Amino acid: Y	Position 139: Codon TAT -> TAC	lcl|NZ_VSMN01000006.1_cds_WP_004141771.1_4160	2
GCF_011006575.1	NZ_CP047633.1	#N/A	lcl|NZ_CP047633.1_cds_WP_004141771.1_3311	synonymous mutation	Amino acid: S	Position 157: Codon TCC -> TCT	lcl|NZ_VLSW01000017.1_cds_WP_004141771.1_4582	2
GCF_011006575.1	NZ_CP047633.1	#N/A	lcl|NZ_CP047633.1_cds_WP_004141771.1_3311	synonymous mutation	Amino acid: H	Position 178: Codon CAT -> CAC	lcl|NZ_VLSX01000015.1_cds_WP_004141771.1_4541	2
GCF_011006575.1	NZ_CP047633.1	#N/A	lcl|NZ_CP047633.1_cds_WP_004141771.1_3311	synonymous mutation	Amino acid: A	Position 261: Codon GCC -> GCT	lcl|NZ_VLSZ01000018.1_cds_WP_004141771.1_4572	2
GCF_011068365.1	NZ_CP049604.1	lcl|NZ_CP049604.1_cds_WP_004141771.1_2613	lcl|NZ_CP049604.1_cds_WP_004141771.1_2613	synonymous mutation	Amino acid: V	Position 8: Codon GTG -> GTA	lcl|NZ_CP040861.1_cds_WP_004141771.1_988	2
GCF_011068365.1	NZ_CP049604.1	lcl|NZ_CP049604.1_cds_WP_004141771.1_2613	lcl|NZ_CP049604.1_cds_WP_004141771.1_2613	synonymous mutation	Amino acid: A	Position 100: Codon GCG -> GCA	lcl|NZ_JAANCX010000021.1_cds_G8990_RS22690_4385	2
GCF_011068365.1	NZ_CP049604.1	lcl|NZ_CP049604.1_cds_WP_004141771.1_2613	lcl|NZ_CP049604.1_cds_WP_004141771.1_2613	synonymous mutation	Amino acid: Y	Position 139: Codon TAT -> TAC	lcl|NZ_JAAQON010000024.1_cds_WP_004141771.1_2486	2
GCF_011068365.1	NZ_CP049604.1	lcl|NZ_CP049604.1_cds_WP_004141771.1_2613	lcl|NZ_CP049604.1_cds_WP_004141771.1_2613	synonymous mutation	Amino acid: H	Position 178: Codon CAT -> CAC	lcl|NZ_CP050843.1_cds_WP_004141771.1_3365	2
GCF_011068365.1	NZ_CP049604.1	lcl|NZ_CP049604.1_cds_WP_004141771.1_2613	lcl|NZ_CP049604.1_cds_WP_004141771.1_2613	synonymous mutation	Amino acid: V	Position 215: Codon GTC -> GTG	lcl|NZ_CP052036.1_cds_WP_004195943.1_4172	2
GCF_011068365.1	NZ_CP049604.1	lcl|NZ_CP049604.1_cds_WP_004141771.1_2613	lcl|NZ_CP049604.1_cds_WP_004141771.1_2613	synonymous mutation	Amino acid: A	Position 261: Codon GCC -> GCT	lcl|NZ_CP042307.1_cds_WP_004141771.1_2695	2
GCF_011174735.1	NZ_JAANMN010000003.1	#N/A	lcl|NZ_JAANMN010000003.1_cds_WP_004141771.1_2620	synonymous mutation	Amino acid: I	Position 68: Codon ATC -> ATT	lcl|NZ_CP042308.1_cds_WP_004141771.1_2688	2
GCF_011174735.1	NZ_JAANMN010000003.1	#N/A	lcl|NZ_JAANMN010000003.1_cds_WP_004141771.1_2620	synonymous mutation	Amino acid: G	Position 76: Codon GGC -> GGT	lcl|NZ_CP042315.1_cds_WP_004141771.1_2724	2
GCF_011174735.1	NZ_JAANMN010000003.1	#N/A	lcl|NZ_JAANMN010000003.1_cds_WP_004141771.1_2620	synonymous mutation	Amino acid: Y	Position 139: Codon TAT -> TAC	lcl|NZ_CP042316.1_cds_WP_179396404.1_2620	2
GCF_011174735.1	NZ_JAANMN010000003.1	#N/A	lcl|NZ_JAANMN010000003.1_cds_WP_004141771.1_2620	synonymous mutation	Amino acid: H	Position 178: Codon CAT -> CAC	lcl|NZ_CP042317.1_cds_WP_004141771.1_2683	2
GCF_011174735.1	NZ_JAANMN010000003.1	#N/A	lcl|NZ_JAANMN010000003.1_cds_WP_004141771.1_2620	synonymous mutation	Amino acid: A	Position 261: Codon GCC -> GCT	lcl|NZ_CP056530.1_cds_WP_004141771.1_3334	2
GCF_011603065.1	NZ_JAANCX010000021.1	#N/A	lcl|NZ_JAANCX010000021.1_cds_G8990_RS22690_4385	synonymous mutation	Amino acid: S	Position 51: Codon AGC -> AGT	lcl|NZ_CP056329.1_cds_WP_004141771.1_3285	2
GCF_011603065.1	NZ_JAANCX010000021.1	#N/A	lcl|NZ_JAANCX010000021.1_cds_G8990_RS22690_4385	non-synonymous mutation	Amino acid change: P -> L	Position 261: Codon CCG -> CTG	lcl|NZ_AP022157.1_cds_WP_004141771.1_3183	2
GCF_011684055.1	NZ_JAAQON010000024.1	#N/A	lcl|NZ_JAAQON010000024.1_cds_WP_004141771.1_2486	synonymous mutation	Amino acid: A	Position 100: Codon GCG -> GCA	lcl|NZ_JACORD010000015.1_cds_WP_004195943.1_2402	2
GCF_011684055.1	NZ_JAAQON010000024.1	#N/A	lcl|NZ_JAAQON010000024.1_cds_WP_004141771.1_2486	synonymous mutation	Amino acid: A	Position 261: Codon GCC -> GCT	lcl|NZ_CP063863.1_cds_WP_016529535.1_4716	2
GCF_012102535.1	NZ_JAAVSQ010000005.1	#N/A	lcl|NZ_JAAVSQ010000005.1_cds_WP_167812083.1_4684	synonymous mutation	Amino acid: I	Position 68: Codon ATC -> ATT	lcl|NZ_CP063904.1_cds_WP_004141771.1_2100	2
GCF_012102535.1	NZ_JAAVSQ010000005.1	#N/A	lcl|NZ_JAAVSQ010000005.1_cds_WP_167812083.1_4684	synonymous mutation	Amino acid: Y	Position 139: Codon TAT -> TAC	lcl|NZ_CP063939.1_cds_WP_004141771.1_1899	2
GCF_012102535.1	NZ_JAAVSQ010000005.1	#N/A	lcl|NZ_JAAVSQ010000005.1_cds_WP_167812083.1_4684	synonymous mutation	Amino acid: H	Position 178: Codon CAT -> CAC	lcl|NZ_CP067255.1_cds_WP_004141771.1_3267	2
GCF_012102535.1	NZ_JAAVSQ010000005.1	#N/A	lcl|NZ_JAAVSQ010000005.1_cds_WP_167812083.1_4684	non-synonymous mutation	Amino acid change: A -> V	Position 297: Codon GCT -> GTT	lcl|NZ_JAGIZF010000001.1_cds_WP_004141771.1_235	2
GCF_012113615.1	NZ_CP050822.1	#N/A	lcl|NZ_CP050822.1_cds_WP_004141771.1_3173	synonymous mutation	Amino acid: A	Position 100: Codon GCG -> GCA	lcl|NZ_CP075552.1_cds_WP_004195943.1_3186	2
GCF_012113615.1	NZ_CP050822.1	#N/A	lcl|NZ_CP050822.1_cds_WP_004141771.1_3173	synonymous mutation	Amino acid: Y	Position 139: Codon TAT -> TAC	lcl|NZ_CP075275.1_cds_WP_004195943.1_3186	2
GCF_012113615.1	NZ_CP050822.1	#N/A	lcl|NZ_CP050822.1_cds_WP_004141771.1_3173	synonymous mutation	Amino acid: H	Position 178: Codon CAT -> CAC	lcl|NZ_JAHKFH010000009.1_cds_WP_024623110.1_1618	2
GCF_012113615.1	NZ_CP050822.1	#N/A	lcl|NZ_CP050822.1_cds_WP_004141771.1_3173	synonymous mutation	Amino acid: V	Position 215: Codon GTC -> GTG	lcl|NZ_JAHKFL010000012.1_cds_WP_024623110.1_1936	2
GCF_012113615.1	NZ_CP050822.1	#N/A	lcl|NZ_CP050822.1_cds_WP_004141771.1_3173	synonymous mutation	Amino acid: A	Position 261: Codon GCC -> GCT	lcl|NZ_JAGSXY010000018.1_cds_WP_004141771.1_1190	2
GCF_012113635.1	NZ_CP050826.1	#N/A	lcl|NZ_CP050826.1_cds_WP_004141771.1_3237	synonymous mutation	Amino acid: S	Position 51: Codon AGC -> AGT	lcl|NZ_CP078773.1_cds_WP_004195943.1_3068	2
GCF_012113655.1	NZ_CP050829.1	#N/A	lcl|NZ_CP050829.1_cds_WP_004141771.1_3395	synonymous mutation	Amino acid: S	Position 51: Codon AGC -> AGT	lcl|NZ_NPON01000002.1_cds_WP_004141771.1_2663	2
GCF_012167075.1	NZ_CP050840.1	#N/A	lcl|NZ_CP050840.1_cds_WP_004141771.1_3332	synonymous mutation	Amino acid: Y	Position 139: Codon TAT -> TAC	lcl|NZ_JAIBHK010000003.1_cds_WP_004141771.1_3696	2
GCF_012167075.1	NZ_CP050840.1	#N/A	lcl|NZ_CP050840.1_cds_WP_004141771.1_3332	synonymous mutation	Amino acid: H	Position 178: Codon CAT -> CAC	lcl|NZ_NOWQ01000056.1_cds_WP_004141771.1_3690	2
GCF_012167075.1	NZ_CP050840.1	#N/A	lcl|NZ_CP050840.1_cds_WP_004141771.1_3332	synonymous mutation	Amino acid: G	Position 187: Codon GGC -> GGT	lcl|NZ_PKPN01000001.1_cds_WP_004141771.1_35	2
GCF_012167075.1	NZ_CP050840.1	#N/A	lcl|NZ_CP050840.1_cds_WP_004141771.1_3332	synonymous mutation	Amino acid: A	Position 261: Codon GCC -> GCT	lcl|NZ_PPTD01000003.1_cds_WP_004141771.1_3359	2
GCF_012167215.1	NZ_CP050843.1	#N/A	lcl|NZ_CP050843.1_cds_WP_004141771.1_3365	synonymous mutation	Amino acid: S	Position 51: Codon AGC -> AGT	lcl|NZ_PUIK01000014.1_cds_WP_004141771.1_1315	2
GCF_012167215.1	NZ_CP050843.1	#N/A	lcl|NZ_CP050843.1_cds_WP_004141771.1_3365	synonymous mutation	Amino acid: A	Position 261: Codon GCC -> GCT	lcl|NZ_PXJK01000050.1_cds_WP_004141771.1_3759	2
GCF_012167385.1	NZ_CP050845.1	#N/A	lcl|NZ_CP050845.1_cds_WP_004141771.1_3166	synonymous mutation	Amino acid: A	Position 100: Codon GCG -> GCA	lcl|NZ_CP082290.1_cds_WP_004195943.1_3270	2
GCF_012167385.1	NZ_CP050845.1	#N/A	lcl|NZ_CP050845.1_cds_WP_004141771.1_3166	synonymous mutation	Amino acid: Y	Position 139: Codon TAT -> TAC	lcl|NZ_JAGWDY010000145.1_cds_WP_004141771.1_4285	2
GCF_012167385.1	NZ_CP050845.1	#N/A	lcl|NZ_CP050845.1_cds_WP_004141771.1_3166	synonymous mutation	Amino acid: H	Position 178: Codon CAT -> CAC	lcl|NZ_JAGWDX010000102.1_cds_WP_004141771.1_4455	2
GCF_012167385.1	NZ_CP050845.1	#N/A	lcl|NZ_CP050845.1_cds_WP_004141771.1_3166	synonymous mutation	Amino acid: V	Position 215: Codon GTC -> GTG	lcl|NZ_JAGWEE010000050.1_cds_WP_016529535.1_4771	2
GCF_012167385.1	NZ_CP050845.1	#N/A	lcl|NZ_CP050845.1_cds_WP_004141771.1_3166	synonymous mutation	Amino acid: A	Position 261: Codon GCC -> GCT	lcl|NZ_JAGWEI010000052.1_cds_WP_004141771.1_4237	2
GCF_012944055.1	NZ_CP052036.1	#N/A	lcl|NZ_CP052036.1_cds_WP_004195943.1_4172	synonymous mutation	Amino acid: S	Position 51: Codon AGC -> AGT	lcl|NZ_JAGWEJ010000046.1_cds_WP_016529535.1_3771	2
GCF_012944055.1	NZ_CP052036.1	#N/A	lcl|NZ_CP052036.1_cds_WP_004195943.1_4172	synonymous mutation	Amino acid: A	Position 261: Codon GCC -> GCT	lcl|NZ_JAJQVA010000001.1_cds_WP_004141771.1_3431	2
GCF_013029545.1	NZ_WSLL01000007.1	#N/A	lcl|NZ_WSLL01000007.1_cds_WP_004141771.1_4299	synonymous mutation	Amino acid: A	Position 100: Codon GCG -> GCA	lcl|NZ_JAJQVG010000001.1_cds_WP_004195943.1_3222	2
GCF_013029545.1	NZ_WSLL01000007.1	#N/A	lcl|NZ_WSLL01000007.1_cds_WP_004141771.1_4299	synonymous mutation	Amino acid: Y	Position 139: Codon TAT -> TAC	lcl|NZ_JAJQVF010000001.1_cds_WP_004141771.1_2889	2
GCF_013029545.1	NZ_WSLL01000007.1	#N/A	lcl|NZ_WSLL01000007.1_cds_WP_004141771.1_4299	synonymous mutation	Amino acid: H	Position 178: Codon CAT -> CAC	lcl|NZ_JAJQVH010000001.1_cds_WP_004141771.1_3376	2
GCF_013029545.1	NZ_WSLL01000007.1	#N/A	lcl|NZ_WSLL01000007.1_cds_WP_004141771.1_4299	synonymous mutation	Amino acid: V	Position 215: Codon GTC -> GTG	lcl|NZ_JAKEWL010000014.1_cds_WP_024623110.1_3206	2
GCF_013029545.1	NZ_WSLL01000007.1	#N/A	lcl|NZ_WSLL01000007.1_cds_WP_004141771.1_4299	synonymous mutation	Amino acid: A	Position 261: Codon GCC -> GCT	lcl|NZ_AP024568.1_cds_WP_016529535.1_3213	2
GCF_013282295.1	NZ_CP042882.1	#N/A	lcl|NZ_CP042882.1_cds_WP_004195943.1_3336	synonymous mutation	Amino acid: A	Position 100: Codon GCG -> GCA	lcl|NZ_AP024570.1_cds_WP_016529535.1_3213	2
GCF_013282295.1	NZ_CP042882.1	#N/A	lcl|NZ_CP042882.1_cds_WP_004195943.1_3336	synonymous mutation	Amino acid: Y	Position 139: Codon TAT -> TAC	lcl|NZ_AP024572.1_cds_WP_016529535.1_3214	2
GCF_013282295.1	NZ_CP042882.1	#N/A	lcl|NZ_CP042882.1_cds_WP_004195943.1_3336	synonymous mutation	Amino acid: S	Position 157: Codon TCC -> TCT	lcl|NZ_AP024576.1_cds_WP_016529535.1_3219	2
GCF_013282295.1	NZ_CP042882.1	#N/A	lcl|NZ_CP042882.1_cds_WP_004195943.1_3336	synonymous mutation	Amino acid: H	Position 178: Codon CAT -> CAC	lcl|NZ_AP024579.1_cds_WP_016529535.1_3312	2
GCF_013282295.1	NZ_CP042882.1	#N/A	lcl|NZ_CP042882.1_cds_WP_004195943.1_3336	synonymous mutation	Amino acid: V	Position 215: Codon GTC -> GTG	lcl|NZ_CP063992.1_cds_WP_004141771.1_2609	2
GCF_013283935.1	NZ_CP054063.1	#N/A	lcl|NZ_CP054063.1_cds_WP_004195943.1_3154	synonymous mutation	Amino acid: A	Position 100: Codon GCG -> GCA	lcl|NZ_JAJFVZ010000016.1_cds_WP_274522710.1_855	2
GCF_013283935.1	NZ_CP054063.1	#N/A	lcl|NZ_CP054063.1_cds_WP_004195943.1_3154	synonymous mutation	Amino acid: Y	Position 139: Codon TAT -> TAC	lcl|NZ_JAJFWC010000010.1_cds_WP_004141771.1_145	2
GCF_013283935.1	NZ_CP054063.1	#N/A	lcl|NZ_CP054063.1_cds_WP_004195943.1_3154	synonymous mutation	Amino acid: H	Position 178: Codon CAT -> CAC	lcl|NZ_CP054967.1_cds_WP_004141771.1_3234	2
GCF_013283935.1	NZ_CP054063.1	#N/A	lcl|NZ_CP054063.1_cds_WP_004195943.1_3154	synonymous mutation	Amino acid: A	Position 261: Codon GCC -> GCT	lcl|NZ_JAJHVC010000017.1_cds_WP_004141771.1_1099	2
GCF_013376555.1	NZ_CP051160.1	#N/A	lcl|NZ_CP051160.1_cds_WP_004195943.1_3404	synonymous mutation	Amino acid: L	Position 97: Codon CTG -> CTA	lcl|NZ_JAKZNN010000056.1_cds_WP_004141771.1_4862	2
GCF_013376555.1	NZ_CP051160.1	#N/A	lcl|NZ_CP051160.1_cds_WP_004195943.1_3404	synonymous mutation	Amino acid: A	Position 100: Codon GCG -> GCA	lcl|NZ_JAKZNO010000110.1_cds_WP_004141771.1_1059	2
GCF_013376555.1	NZ_CP051160.1	#N/A	lcl|NZ_CP051160.1_cds_WP_004195943.1_3404	synonymous mutation	Amino acid: A	Position 261: Codon GCC -> GCT	lcl|NZ_JAKZNV010000061.1_cds_WP_004141771.1_2439	2
GCF_013376595.1	NZ_CP051161.1	#N/A	lcl|NZ_CP051161.1_cds_WP_004195943.1_3290	synonymous mutation	Amino acid: A	Position 100: Codon GCG -> GCA	lcl|NZ_JAKZOJ010000121.1_cds_WP_004141771.1_489	2
GCF_013376595.1	NZ_CP051161.1	#N/A	lcl|NZ_CP051161.1_cds_WP_004195943.1_3290	synonymous mutation	Amino acid: Y	Position 139: Codon TAT -> TAC	lcl|NZ_JAKZOL010000059.1_cds_WP_004141771.1_4961	2
GCF_013376595.1	NZ_CP051161.1	#N/A	lcl|NZ_CP051161.1_cds_WP_004195943.1_3290	synonymous mutation	Amino acid: H	Position 178: Codon CAT -> CAC	lcl|NZ_JAFCOG010000014.1_cds_WP_004141771.1_1376	2
GCF_013376595.1	NZ_CP051161.1	#N/A	lcl|NZ_CP051161.1_cds_WP_004195943.1_3290	synonymous mutation	Amino acid: V	Position 215: Codon GTC -> GTG	lcl|NZ_JAFCPU010000004.1_cds_WP_004141771.1_3870	2
GCF_013376595.1	NZ_CP051161.1	#N/A	lcl|NZ_CP051161.1_cds_WP_004195943.1_3290	synonymous mutation	Amino acid: A	Position 261: Codon GCC -> GCT	lcl|NZ_WPBK01000013.1_cds_WP_004141771.1_1163	2
GCF_013407495.1	NZ_CP042307.1	#N/A	lcl|NZ_CP042307.1_cds_WP_004141771.1_2695	synonymous mutation	Amino acid: S	Position 51: Codon AGC -> AGT	lcl|NZ_JANARO010000010.1_cds_NLO57_RS13450_604	2
GCF_013407495.1	NZ_CP042307.1	#N/A	lcl|NZ_CP042307.1_cds_WP_004141771.1_2695	synonymous mutation	Amino acid: A	Position 261: Codon GCC -> GCT	lcl|NZ_JANARQ010000011.1_cds_NLO58_RS14135_930	2
GCF_013407605.1	NZ_CP042309.1	#N/A	lcl|NZ_CP042309.1_cds_FLM40_RS15035_2931	non-synonymous mutation	Amino acid change: G -> S	Position 97: Codon GGC -> AGC	lcl|NZ_JAHNEN010000001.1_cds_KR837_RS00840_245	2
GCF_013407605.1	NZ_CP042309.1	#N/A	lcl|NZ_CP042309.1_cds_FLM40_RS15035_2931	non-synonymous mutation	Amino acid change: G -> R	Position 100: Codon GGG -> AGG	lcl|NZ_JAHNEU010000001.1_cds_KR823_RS02495_484	2
GCF_013407605.1	NZ_CP042309.1	#N/A	lcl|NZ_CP042309.1_cds_FLM40_RS15035_2931	non-synonymous mutation	Amino acid change: R -> W	Position 261: Codon CGG -> TGG	lcl|NZ_CP109772.1_cds_WP_004141771.1_3333	2
GCF_013407685.1	NZ_CP042308.1	#N/A	lcl|NZ_CP042308.1_cds_WP_004141771.1_2688	synonymous mutation	Amino acid: S	Position 51: Codon AGC -> AGT	lcl|NZ_CP113168.1_cds_3247	2
GCF_013407685.1	NZ_CP042308.1	#N/A	lcl|NZ_CP042308.1_cds_WP_004141771.1_2688	synonymous mutation	Amino acid: A	Position 261: Codon GCC -> GCT	lcl|NZ_JAPXEE010000002.1_cds_WP_004141771.1_2214	2
GCF_013407715.1	NZ_CP042310.1	#N/A	lcl|NZ_CP042310.1_cds_FLM39_RS15050_2930	non-synonymous mutation	Amino acid change: G -> S	Position 97: Codon GGC -> AGC	lcl|NZ_JAQIGM010000039.1_cds_WP_004141771.1_4424	2
GCF_013407715.1	NZ_CP042310.1	#N/A	lcl|NZ_CP042310.1_cds_FLM39_RS15050_2930	non-synonymous mutation	Amino acid change: G -> R	Position 100: Codon GGG -> AGG	lcl|NZ_JAKJLH010000012.1_cds_WP_004141771.1_955	2
GCF_013407715.1	NZ_CP042310.1	#N/A	lcl|NZ_CP042310.1_cds_FLM39_RS15050_2930	non-synonymous mutation	Amino acid change: R -> W	Position 261: Codon CGG -> TGG	lcl|NZ_JAKJLF010000001.1_cds_WP_016529535.1_388	2
GCF_013407825.1	NZ_CP042311.1	#N/A	lcl|NZ_CP042311.1_cds_FLM38_RS15040_2930	non-synonymous mutation	Amino acid change: G -> S	Position 97: Codon GGC -> AGC	lcl|NZ_JAKJLI010000001.1_cds_WP_004141771.1_41	2
GCF_013407825.1	NZ_CP042311.1	#N/A	lcl|NZ_CP042311.1_cds_FLM38_RS15040_2930	non-synonymous mutation	Amino acid change: G -> R	Position 100: Codon GGG -> AGG	lcl|NZ_JAKJLL010000010.1_cds_WP_004141771.1_1151	2
GCF_013407825.1	NZ_CP042311.1	#N/A	lcl|NZ_CP042311.1_cds_FLM38_RS15040_2930	non-synonymous mutation	Amino acid change: R -> W	Position 261: Codon CGG -> TGG	lcl|NZ_JAOEBF010000001.1_cds_WP_004141771.1_3238	2
GCF_013407965.1	NZ_CP042312.1	#N/A	lcl|NZ_CP042312.1_cds_WP_004141771.1_2669	synonymous mutation	Amino acid: S	Position 51: Codon AGC -> AGT	lcl|NZ_JAJOGP010000009.1_cds_WP_004141771.1_5036	2
GCF_013408125.1	NZ_CP042313.1	#N/A	lcl|NZ_CP042313.1_cds_WP_004141771.1_2655	synonymous mutation	Amino acid: S	Position 51: Codon AGC -> AGT	lcl|NZ_JAJOGR010000010.1_cds_WP_004141771.1_35	2
GCF_013408385.1	NZ_CP042315.1	#N/A	lcl|NZ_CP042315.1_cds_WP_004141771.1_2724	synonymous mutation	Amino acid: S	Position 51: Codon AGC -> AGT	lcl|NZ_JAJOHF010000001.1_cds_WP_004141771.1_1919	2
GCF_013408385.1	NZ_CP042315.1	#N/A	lcl|NZ_CP042315.1_cds_WP_004141771.1_2724	synonymous mutation	Amino acid: A	Position 261: Codon GCC -> GCT	lcl|NZ_JAJOGX010000001.1_cds_WP_004141771.1_1511	2
GCF_013408505.1	NZ_CP042316.1	#N/A	lcl|NZ_CP042316.1_cds_WP_179396404.1_2620	synonymous mutation	Amino acid: S	Position 51: Codon AGC -> AGT	lcl|NZ_CP126974.1_cds_WP_016529535.1_3246	2
GCF_013408505.1	NZ_CP042316.1	#N/A	lcl|NZ_CP042316.1_cds_WP_179396404.1_2620	non-synonymous mutation	Amino acid change: M -> X	Position 322: Codon ATG -> AYG	lcl|NZ_JAUDKL010000018.1_cds_WP_004141771.1_1255	2
GCF_013408625.1	NZ_CP042317.1	#N/A	lcl|NZ_CP042317.1_cds_WP_004141771.1_2683	synonymous mutation	Amino acid: S	Position 51: Codon AGC -> AGT	lcl|NZ_FWIU01000009.1_cds_WP_004141771.1_622	2
GCF_013408625.1	NZ_CP042317.1	#N/A	lcl|NZ_CP042317.1_cds_WP_004141771.1_2683	synonymous mutation	Amino acid: A	Position 261: Codon GCC -> GCT	lcl|NZ_FWJH01000009.1_cds_WP_004141771.1_4709	2
GCF_013408755.1	NZ_CP042318.1	#N/A	lcl|NZ_CP042318.1_cds_FLM28_RS15050_2931	non-synonymous mutation	Amino acid change: G -> S	Position 97: Codon GGC -> AGC	lcl|NZ_FWJK01000010.1_cds_WP_004141771.1_144	2
GCF_013408755.1	NZ_CP042318.1	#N/A	lcl|NZ_CP042318.1_cds_FLM28_RS15050_2931	non-synonymous mutation	Amino acid change: G -> R	Position 100: Codon GGG -> AGG	lcl|NZ_FWJJ01000011.1_cds_WP_004141771.1_2750	2
GCF_013408755.1	NZ_CP042318.1	#N/A	lcl|NZ_CP042318.1_cds_FLM28_RS15050_2931	non-synonymous mutation	Amino acid change: R -> W	Position 261: Codon CGG -> TGG	lcl|NZ_FWJN01000010.1_cds_WP_004141771.1_1291	2
GCF_013409165.1	NZ_CP042321.1	#N/A	lcl|NZ_CP042321.1_cds_2938	non-synonymous mutation	Amino acid change: G -> S	Position 97: Codon GGC -> AGC	lcl|NZ_FWJV01000010.1_cds_WP_004141771.1_5358	2
GCF_013409165.1	NZ_CP042321.1	#N/A	lcl|NZ_CP042321.1_cds_2938	non-synonymous mutation	Amino acid change: G -> R	Position 100: Codon GGG -> AGG	lcl|NZ_FWJM01000008.1_cds_WP_004141771.1_5541	2
GCF_013409165.1	NZ_CP042321.1	#N/A	lcl|NZ_CP042321.1_cds_2938	non-synonymous mutation	Amino acid change: R -> W	Position 261: Codon CGG -> TGG	lcl|NZ_UGJZ01000001.1_cds_WP_115217119.1_3733	2
GCF_013423825.1	NZ_CP058960.1	#N/A	lcl|NZ_CP058960.1_cds_3547	non-synonymous mutation	Amino acid change: A -> T	Position 12: Codon GCC -> ACC	lcl|NZ_UGKQ01000007.1_cds_WP_004141771.1_2048	2
GCF_013423825.1	NZ_CP058960.1	#N/A	lcl|NZ_CP058960.1_cds_3547	synonymous mutation	Amino acid: L	Position 97: Codon CTG -> CTA	lcl|NZ_UAWN01000013.1_cds_1927	2
GCF_013423825.1	NZ_CP058960.1	#N/A	lcl|NZ_CP058960.1_cds_3547	synonymous mutation	Amino acid: A	Position 100: Codon GCG -> GCA	lcl|NZ_UGLP01000001.1_cds_WP_004195943.1_2933	2
GCF_013423825.1	NZ_CP058960.1	#N/A	lcl|NZ_CP058960.1_cds_3547	non-synonymous mutation	Amino acid change: W -> *	Position 132: Codon TGG -> TAG	lcl|NZ_UGLB01000003.1_cds_WP_115217119.1_3396	2
GCF_013423825.1	NZ_CP058960.1	#N/A	lcl|NZ_CP058960.1_cds_3547	synonymous mutation	Amino acid: A	Position 261: Codon GCC -> GCT	lcl|NZ_UGMZ01000001.1_cds_WP_004195943.1_3572	2
GCF_013611495.1	NZ_CP055509.1	#N/A	lcl|NZ_CP055509.1_cds_WP_009308277.1_3376	non-synonymous mutation	Amino acid change: E -> K	Position 41: Codon GAG -> AAG	lcl|NZ_UGMI01000002.1_cds_WP_004141771.1_3548	2
GCF_013611495.1	NZ_CP055509.1	#N/A	lcl|NZ_CP055509.1_cds_WP_009308277.1_3376	synonymous mutation	Amino acid: A	Position 100: Codon GCG -> GCA	lcl|NZ_UGML01000004.1_cds_WP_004141771.1_3358	2
GCF_013611495.1	NZ_CP055509.1	#N/A	lcl|NZ_CP055509.1_cds_WP_009308277.1_3376	synonymous mutation	Amino acid: H	Position 178: Codon CAT -> CAC	lcl|NZ_UGMG01000001.1_cds_WP_004141771.1_4107	2
GCF_013611495.1	NZ_CP055509.1	#N/A	lcl|NZ_CP055509.1_cds_WP_009308277.1_3376	synonymous mutation	Amino acid: G	Position 187: Codon GGC -> GGT	lcl|NZ_UGNI01000003.1_cds_WP_004195943.1_4578	2
GCF_013707355.1	NZ_CP055553.1	#N/A	lcl|NZ_CP055553.1_cds_WP_016529535.1_3270	non-synonymous mutation	Amino acid change: E -> K	Position 131: Codon GAA -> AAA	lcl|NZ_UIFJ01000005.1_cds_WP_004141771.1_4541	2
GCF_013707355.1	NZ_CP055553.1	#N/A	lcl|NZ_CP055553.1_cds_WP_016529535.1_3270	synonymous mutation	Amino acid: Y	Position 139: Codon TAT -> TAC	lcl|NZ_UIFQ01000006.1_cds_WP_004141771.1_4040	2
GCF_013707355.1	NZ_CP055553.1	#N/A	lcl|NZ_CP055553.1_cds_WP_016529535.1_3270	synonymous mutation	Amino acid: H	Position 178: Codon CAT -> CAC	lcl|NZ_UIFU01000008.1_cds_WP_004141771.1_2301	2
GCF_013708685.1	NZ_CP055593.1	#N/A	lcl|NZ_CP055593.1_cds_WP_004141771.1_3275	synonymous mutation	Amino acid: A	Position 100: Codon GCG -> GCA	lcl|NZ_UIFN01000007.1_cds_WP_004141771.1_3594	2
GCF_013708685.1	NZ_CP055593.1	#N/A	lcl|NZ_CP055593.1_cds_WP_004141771.1_3275	synonymous mutation	Amino acid: Y	Position 139: Codon TAT -> TAC	lcl|NZ_UIFM01000006.1_cds_WP_004141771.1_3723	2
GCF_013708685.1	NZ_CP055593.1	#N/A	lcl|NZ_CP055593.1_cds_WP_004141771.1_3275	synonymous mutation	Amino acid: H	Position 178: Codon CAT -> CAC	lcl|NZ_UIFS01000005.1_cds_WP_004141771.1_4471	2
GCF_013708685.1	NZ_CP055593.1	#N/A	lcl|NZ_CP055593.1_cds_WP_004141771.1_3275	synonymous mutation	Amino acid: V	Position 215: Codon GTC -> GTG	lcl|NZ_UIFO01000010.1_cds_WP_004141771.1_4101	2
GCF_013708685.1	NZ_CP055593.1	#N/A	lcl|NZ_CP055593.1_cds_WP_004141771.1_3275	synonymous mutation	Amino acid: A	Position 261: Codon GCC -> GCT	lcl|NZ_CAAGTG010000007.1_cds_WP_004141771.1_3713	2
GCF_013724605.1	NZ_CP056222.1	#N/A	lcl|NZ_CP056222.1_cds_WP_004141771.1_3410	synonymous mutation	Amino acid: D	Position 33: Codon GAC -> GAT	lcl|NZ_CAAGTE010000001.1_cds_WP_024623110.1_770	2
GCF_013724605.1	NZ_CP056222.1	#N/A	lcl|NZ_CP056222.1_cds_WP_004141771.1_3410	synonymous mutation	Amino acid: H	Position 42: Codon CAC -> CAT	lcl|NZ_CAAGTQ010000004.1_cds_WP_004141771.1_1958	2
GCF_013724605.1	NZ_CP056222.1	#N/A	lcl|NZ_CP056222.1_cds_WP_004141771.1_3410	synonymous mutation	Amino acid: Y	Position 139: Codon TAT -> TAC	lcl|NZ_CAAGUE010000008.1_cds_WP_016529535.1_3746	2
GCF_013724605.1	NZ_CP056222.1	#N/A	lcl|NZ_CP056222.1_cds_WP_004141771.1_3410	synonymous mutation	Amino acid: A	Position 261: Codon GCC -> GCT	lcl|NZ_CAAGUB010000009.1_cds_WP_024623110.1_3104	2
GCF_013729075.1	NZ_CP056275.1	#N/A	lcl|NZ_CP056275.1_cds_WP_004141771.1_3213	synonymous mutation	Amino acid: A	Position 100: Codon GCG -> GCA	lcl|NZ_CAAGUY010000004.1_cds_WP_004141771.1_1626	2
GCF_013729075.1	NZ_CP056275.1	#N/A	lcl|NZ_CP056275.1_cds_WP_004141771.1_3213	synonymous mutation	Amino acid: Y	Position 139: Codon TAT -> TAC	lcl|NZ_CAAGUZ010000004.1_cds_WP_004141771.1_1168	2
GCF_013729075.1	NZ_CP056275.1	#N/A	lcl|NZ_CP056275.1_cds_WP_004141771.1_3213	synonymous mutation	Amino acid: H	Position 178: Codon CAT -> CAC	lcl|NZ_CAAGVF010000003.1_cds_WP_004141771.1_1841	2
GCF_013729075.1	NZ_CP056275.1	#N/A	lcl|NZ_CP056275.1_cds_WP_004141771.1_3213	synonymous mutation	Amino acid: V	Position 215: Codon GTC -> GTG	lcl|NZ_CAAGVI010000002.1_cds_WP_016529535.1_1896	2
GCF_013729075.1	NZ_CP056275.1	#N/A	lcl|NZ_CP056275.1_cds_WP_004141771.1_3213	synonymous mutation	Amino acid: A	Position 261: Codon GCC -> GCT	lcl|NZ_CAAGVK010000001.1_cds_WP_004141771.1_479	2
GCF_013730675.1	NZ_CP056297.1	#N/A	lcl|NZ_CP056297.1_cds_WP_004141771.1_3222	synonymous mutation	Amino acid: A	Position 261: Codon GCC -> GCT	lcl|NZ_CAAGVO010000007.1_cds_WP_004141771.1_3518	2
GCF_013731305.1	NZ_CP056301.1	#N/A	lcl|NZ_CP056301.1_cds_WP_004141771.1_3260	synonymous mutation	Amino acid: A	Position 100: Codon GCG -> GCA	lcl|NZ_CAAGVW010000001.1_cds_WP_004141771.1_2093	2
GCF_013731305.1	NZ_CP056301.1	#N/A	lcl|NZ_CP056301.1_cds_WP_004141771.1_3260	synonymous mutation	Amino acid: Y	Position 139: Codon TAT -> TAC	lcl|NZ_CAAGWD010000001.1_cds_WP_004141771.1_70	2
GCF_013731305.1	NZ_CP056301.1	#N/A	lcl|NZ_CP056301.1_cds_WP_004141771.1_3260	synonymous mutation	Amino acid: H	Position 178: Codon CAT -> CAC	lcl|NZ_CAAGWI010000002.1_cds_WP_004141771.1_737	2
GCF_013731305.1	NZ_CP056301.1	#N/A	lcl|NZ_CP056301.1_cds_WP_004141771.1_3260	synonymous mutation	Amino acid: A	Position 261: Codon GCC -> GCT	lcl|NZ_CAAGWL010000002.1_cds_WP_004141771.1_2244	2
GCF_013731735.1	NZ_CP056307.1	#N/A	lcl|NZ_CP056307.1_cds_WP_009308277.1_3424	non-synonymous mutation	Amino acid change: E -> K	Position 41: Codon GAG -> AAG	lcl|NZ_CAAGWN010000006.1_cds_WP_004141771.1_2583	2
GCF_013731735.1	NZ_CP056307.1	#N/A	lcl|NZ_CP056307.1_cds_WP_009308277.1_3424	synonymous mutation	Amino acid: A	Position 100: Codon GCG -> GCA	lcl|NZ_CAAGXT010000001.1_cds_WP_004141771.1_823	2
GCF_013731735.1	NZ_CP056307.1	#N/A	lcl|NZ_CP056307.1_cds_WP_009308277.1_3424	synonymous mutation	Amino acid: H	Position 178: Codon CAT -> CAC	lcl|NZ_CAAGXU010000001.1_cds_WP_004141771.1_823	2
GCF_013731735.1	NZ_CP056307.1	#N/A	lcl|NZ_CP056307.1_cds_WP_009308277.1_3424	synonymous mutation	Amino acid: G	Position 187: Codon GGC -> GGT	lcl|NZ_CAAGYE010000002.1_cds_WP_016529535.1_1062	2
GCF_013734035.1	NZ_CP056372.1	#N/A	lcl|NZ_CP056372.1_cds_WP_004141771.1_3353	synonymous mutation	Amino acid: A	Position 100: Codon GCG -> GCA	lcl|NZ_CAAGYA010000001.1_cds_WP_004141771.1_657	2
GCF_013734035.1	NZ_CP056372.1	#N/A	lcl|NZ_CP056372.1_cds_WP_004141771.1_3353	synonymous mutation	Amino acid: Y	Position 116: Codon TAC -> TAT	lcl|NZ_CAAGXZ010000004.1_cds_WP_004141771.1_1430	2
GCF_013734035.1	NZ_CP056372.1	#N/A	lcl|NZ_CP056372.1_cds_WP_004141771.1_3353	synonymous mutation	Amino acid: Y	Position 139: Codon TAT -> TAC	lcl|NZ_CAAGXW010000009.1_cds_WP_004141771.1_3032	2
GCF_013734035.1	NZ_CP056372.1	#N/A	lcl|NZ_CP056372.1_cds_WP_004141771.1_3353	synonymous mutation	Amino acid: S	Position 157: Codon TCC -> TCT	lcl|NZ_CAAGYF010000002.1_cds_WP_004141771.1_1511	2
GCF_013734035.1	NZ_CP056372.1	#N/A	lcl|NZ_CP056372.1_cds_WP_004141771.1_3353	synonymous mutation	Amino acid: H	Position 178: Codon CAT -> CAC	lcl|NZ_CAAGYM010000002.1_cds_WP_016529535.1_1976	2
GCF_013735155.1	NZ_CP056385.1	#N/A	lcl|NZ_CP056385.1_cds_WP_004141771.1_3296	synonymous mutation	Amino acid: A	Position 98: Codon GCG -> GCA	lcl|NZ_CAAGYP010000008.1_cds_WP_004141771.1_2771	2
GCF_013735155.1	NZ_CP056385.1	#N/A	lcl|NZ_CP056385.1_cds_WP_004141771.1_3296	synonymous mutation	Amino acid: Y	Position 139: Codon TAT -> TAC	lcl|NZ_CAAGYR010000002.1_cds_WP_004141771.1_1203	2
GCF_013735155.1	NZ_CP056385.1	#N/A	lcl|NZ_CP056385.1_cds_WP_004141771.1_3296	synonymous mutation	Amino acid: H	Position 178: Codon CAT -> CAC	lcl|NZ_CAAGZN010000002.1_cds_WP_004141771.1_1547	2
GCF_013735155.1	NZ_CP056385.1	#N/A	lcl|NZ_CP056385.1_cds_WP_004141771.1_3296	synonymous mutation	Amino acid: A	Position 261: Codon GCC -> GCT	lcl|NZ_CAAGZP010000010.1_cds_WP_004141771.1_3696	2
GCF_013735895.1	NZ_CP056425.1	#N/A	lcl|NZ_CP056425.1_cds_WP_004141771.1_3558	synonymous mutation	Amino acid: Y	Position 139: Codon TAT -> TAC	lcl|NZ_CAAHAM010000006.1_cds_WP_016529535.1_3516	2
GCF_013735895.1	NZ_CP056425.1	#N/A	lcl|NZ_CP056425.1_cds_WP_004141771.1_3558	synonymous mutation	Amino acid: H	Position 178: Codon CAT -> CAC	lcl|NZ_CAAHAN010000004.1_cds_WP_004141771.1_2517	2
GCF_013735895.1	NZ_CP056425.1	#N/A	lcl|NZ_CP056425.1_cds_WP_004141771.1_3558	synonymous mutation	Amino acid: A	Position 261: Codon GCC -> GCT	lcl|NZ_CAAHAQ010000004.1_cds_WP_004141771.1_3004	2
GCF_013736155.1	NZ_CP056432.1	lcl|NZ_CP056432.1_cds_HV225_RS16830_3319	lcl|NZ_CP056432.1_cds_HV225_RS16830_3319	synonymous mutation	Amino acid: A	Position 100: Codon GCG -> GCA	lcl|NZ_CAAHAS010000007.1_cds_WP_004141771.1_3352	2
GCF_013736155.1	NZ_CP056432.1	lcl|NZ_CP056432.1_cds_HV225_RS16830_3319	lcl|NZ_CP056432.1_cds_HV225_RS16830_3319	synonymous mutation	Amino acid: Y	Position 139: Codon TAT -> TAC	lcl|NZ_CAAHAZ010000004.1_cds_WP_004141771.1_1542	2
GCF_013736155.1	NZ_CP056432.1	lcl|NZ_CP056432.1_cds_HV225_RS16830_3319	lcl|NZ_CP056432.1_cds_HV225_RS16830_3319	non-synonymous mutation	Amino acid change: Y -> *	Position 143: Codon TAC -> TAA	lcl|NZ_CAAHCG010000015.1_cds_WP_016529535.1_3973	2
GCF_013736155.1	NZ_CP056432.1	lcl|NZ_CP056432.1_cds_HV225_RS16830_3319	lcl|NZ_CP056432.1_cds_HV225_RS16830_3319	synonymous mutation	Amino acid: H	Position 178: Codon CAT -> CAC	lcl|NZ_CAAHCE010000008.1_cds_WP_004141771.1_3792	2
GCF_013736155.1	NZ_CP056432.1	lcl|NZ_CP056432.1_cds_HV225_RS16830_3319	lcl|NZ_CP056432.1_cds_HV225_RS16830_3319	synonymous mutation	Amino acid: V	Position 215: Codon GTC -> GTG	lcl|NZ_CAAHCH010000004.1_cds_WP_004141771.1_2798	2
GCF_013736155.1	NZ_CP056432.1	lcl|NZ_CP056432.1_cds_HV225_RS16830_3319	lcl|NZ_CP056432.1_cds_HV225_RS16830_3319	synonymous mutation	Amino acid: A	Position 261: Codon GCC -> GCT	lcl|NZ_CABDVP010000002.1_cds_WP_004195943.1_3443	2
GCF_013737695.1	NZ_CP056530.1	#N/A	lcl|NZ_CP056530.1_cds_WP_004141771.1_3334	synonymous mutation	Amino acid: Y	Position 139: Codon TAT -> TAC	lcl|NZ_CABDVZ010000002.1_cds_WP_004195943.1_3434	2
GCF_013737695.1	NZ_CP056530.1	#N/A	lcl|NZ_CP056530.1_cds_WP_004141771.1_3334	synonymous mutation	Amino acid: H	Position 178: Codon CAT -> CAC	lcl|NZ_CABDVX010000002.1_cds_3397	2
GCF_013745295.1	NZ_CP056329.1	#N/A	lcl|NZ_CP056329.1_cds_WP_004141771.1_3285	synonymous mutation	Amino acid: A	Position 100: Codon GCG -> GCA	lcl|NZ_CABDVV010000004.1_cds_WP_004141771.1_709	2
GCF_013745295.1	NZ_CP056329.1	#N/A	lcl|NZ_CP056329.1_cds_WP_004141771.1_3285	synonymous mutation	Amino acid: A	Position 261: Codon GCC -> GCT	lcl|NZ_CABDWF010000002.1_cds_WP_004195943.1_3472	2
GCF_013782105.1	NZ_CP056191.1	#N/A	lcl|NZ_CP056191.1_cds_WP_004141771.1_3248	synonymous mutation	Amino acid: A	Position 100: Codon GCG -> GCA	lcl|NZ_CABDWK010000002.1_cds_WP_004195943.1_3329	2
GCF_013782105.1	NZ_CP056191.1	#N/A	lcl|NZ_CP056191.1_cds_WP_004141771.1_3248	synonymous mutation	Amino acid: Y	Position 139: Codon TAT -> TAC	lcl|NZ_LR588408.1_cds_WP_004141771.1_3221	2
GCF_013782105.1	NZ_CP056191.1	#N/A	lcl|NZ_CP056191.1_cds_WP_004141771.1_3248	synonymous mutation	Amino acid: H	Position 178: Codon CAT -> CAC	lcl|NZ_CABVMJ010000003.1_cds_WP_004141771.1_661	2
GCF_013782105.1	NZ_CP056191.1	#N/A	lcl|NZ_CP056191.1_cds_WP_004141771.1_3248	synonymous mutation	Amino acid: V	Position 215: Codon GTC -> GTG	lcl|NZ_CABVMI010000002.1_cds_WP_004141771.1_1128	2
GCF_013782105.1	NZ_CP056191.1	#N/A	lcl|NZ_CP056191.1_cds_WP_004141771.1_3248	synonymous mutation	Amino acid: A	Position 261: Codon GCC -> GCT	lcl|NZ_CAJSMO010000002.1_cds_WP_004141771.1_876	2
GCF_013791265.1	NZ_CP056830.1	#N/A	lcl|NZ_CP056830.1_cds_WP_004141771.1_3308	synonymous mutation	Amino acid: A	Position 100: Codon GCG -> GCA	lcl|NZ_CAJSMK010000001.1_cds_WP_004141771.1_687	2
GCF_013791265.1	NZ_CP056830.1	#N/A	lcl|NZ_CP056830.1_cds_WP_004141771.1_3308	synonymous mutation	Amino acid: Y	Position 139: Codon TAT -> TAC	lcl|NZ_CATILV010000002.1_cds_QNA05_RS07470_1474	2
GCF_013791265.1	NZ_CP056830.1	#N/A	lcl|NZ_CP056830.1_cds_WP_004141771.1_3308	synonymous mutation	Amino acid: S	Position 157: Codon TCC -> TCT	lcl|NZ_CATIRA010000002.1_cds_QM593_RS04450_873	2
GCF_013791265.1	NZ_CP056830.1	#N/A	lcl|NZ_CP056830.1_cds_WP_004141771.1_3308	synonymous mutation	Amino acid: V	Position 215: Codon GTC -> GTG	lcl|NZ_CATIRD010000001.1_cds_WP_004141771.1_687	2
GCF_013792545.1	NZ_CP056854.1	#N/A	lcl|NZ_CP056854.1_cds_WP_004141771.1_3207	synonymous mutation	Amino acid: A	Position 100: Codon GCG -> GCA	lcl|NZ_CATIRJ010000010.1_cds_WP_004141771.1_3444	2
GCF_013792545.1	NZ_CP056854.1	#N/A	lcl|NZ_CP056854.1_cds_WP_004141771.1_3207	synonymous mutation	Amino acid: Y	Position 139: Codon TAT -> TAC	lcl|NZ_CATIWE010000003.1_cds_WP_004141771.1_1363	2
GCF_013792545.1	NZ_CP056854.1	#N/A	lcl|NZ_CP056854.1_cds_WP_004141771.1_3207	synonymous mutation	Amino acid: H	Position 178: Codon CAT -> CAC	lcl|CP054990.1_cds_HUZ58_11490_2223	1
GCF_013792545.1	NZ_CP056854.1	#N/A	lcl|NZ_CP056854.1_cds_WP_004141771.1_3207	synonymous mutation	Amino acid: V	Position 215: Codon GTC -> GTG	lcl|NZ_AFQK01000064.1_cds_WP_004141771.1_576	1
GCF_013792545.1	NZ_CP056854.1	#N/A	lcl|NZ_CP056854.1_cds_WP_004141771.1_3207	synonymous mutation	Amino acid: A	Position 261: Codon GCC -> GCT	lcl|NZ_APFG01000208.1_cds_WP_004141771.1_5109	1
GCF_013796245.1	NZ_CP056878.1	#N/A	lcl|NZ_CP056878.1_cds_WP_004141771.1_3314	synonymous mutation	Amino acid: A	Position 100: Codon GCG -> GCA	lcl|NZ_KI535433.1_cds_WP_004195943.1_996	1
GCF_013796245.1	NZ_CP056878.1	#N/A	lcl|NZ_CP056878.1_cds_WP_004141771.1_3314	synonymous mutation	Amino acid: Y	Position 139: Codon TAT -> TAC	lcl|NZ_KI535687.1_cds_WP_004195943.1_1068	1
GCF_013796245.1	NZ_CP056878.1	#N/A	lcl|NZ_CP056878.1_cds_WP_004141771.1_3314	synonymous mutation	Amino acid: S	Position 157: Codon TCC -> TCT	lcl|NZ_CP015130.1_cds_WP_004141771.1_4875	1
GCF_013796245.1	NZ_CP056878.1	#N/A	lcl|NZ_CP056878.1_cds_WP_004141771.1_3314	synonymous mutation	Amino acid: H	Position 178: Codon CAT -> CAC	lcl|NZ_QGHI01000020.1_cds_WP_004141771.1_2496	1
GCF_013796245.1	NZ_CP056878.1	#N/A	lcl|NZ_CP056878.1_cds_WP_004141771.1_3314	synonymous mutation	Amino acid: V	Position 215: Codon GTC -> GTG	lcl|NZ_QQQI01000002.1_cds_WP_004141771.1_1582	1
GCF_013796485.1	NZ_CP056883.1	#N/A	lcl|NZ_CP056883.1_cds_WP_004141771.1_3314	synonymous mutation	Amino acid: A	Position 100: Codon GCG -> GCA	lcl|NZ_QQQH01000010.1_cds_WP_004141771.1_740	1
GCF_013796485.1	NZ_CP056883.1	#N/A	lcl|NZ_CP056883.1_cds_WP_004141771.1_3314	synonymous mutation	Amino acid: Y	Position 139: Codon TAT -> TAC	lcl|NZ_QQQG01000005.1_cds_WP_004141771.1_4353	1
GCF_013796485.1	NZ_CP056883.1	#N/A	lcl|NZ_CP056883.1_cds_WP_004141771.1_3314	synonymous mutation	Amino acid: S	Position 157: Codon TCC -> TCT	lcl|NZ_RCGP01000051.1_cds_WP_004141771.1_4159	1
GCF_013796485.1	NZ_CP056883.1	#N/A	lcl|NZ_CP056883.1_cds_WP_004141771.1_3314	synonymous mutation	Amino acid: H	Position 178: Codon CAT -> CAC	lcl|NZ_RHTQ01000011.1_cds_WP_016529535.1_255	1
GCF_013796485.1	NZ_CP056883.1	#N/A	lcl|NZ_CP056883.1_cds_WP_004141771.1_3314	synonymous mutation	Amino acid: V	Position 215: Codon GTC -> GTG	lcl|NZ_RHUK01000007.1_cds_WP_016529535.1_4774	1
GCF_013805705.1	NZ_CP057034.1	#N/A	lcl|NZ_CP057034.1_cds_WP_004141771.1_3246	synonymous mutation	Amino acid: I	Position 68: Codon ATC -> ATT	lcl|NZ_RHUE01000008.1_cds_WP_016529535.1_5012	1
GCF_013805705.1	NZ_CP057034.1	#N/A	lcl|NZ_CP057034.1_cds_WP_004141771.1_3246	synonymous mutation	Amino acid: Y	Position 139: Codon TAT -> TAC	lcl|NZ_RHTV01000011.1_cds_WP_016529535.1_360	1
GCF_013805705.1	NZ_CP057034.1	#N/A	lcl|NZ_CP057034.1_cds_WP_004141771.1_3246	synonymous mutation	Amino acid: H	Position 178: Codon CAT -> CAC	lcl|NZ_RXOY01000029.1_cds_WP_016529535.1_2589	1
GCF_013811445.1	NZ_CP057066.1	#N/A	lcl|NZ_CP057066.1_cds_WP_004141771.1_3208	synonymous mutation	Amino acid: A	Position 261: Codon GCC -> GCT	lcl|NZ_VTUL01000012.1_cds_WP_004141771.1_839	1
GCF_013811845.1	NZ_CP057069.1	#N/A	lcl|NZ_CP057069.1_cds_WP_004141771.1_3438	synonymous mutation	Amino acid: A	Position 100: Codon GCG -> GCA	lcl|NZ_CP045782.1_cds_WP_004141771.1_4797	1
GCF_013811845.1	NZ_CP057069.1	#N/A	lcl|NZ_CP057069.1_cds_WP_004141771.1_3438	synonymous mutation	Amino acid: Y	Position 139: Codon TAT -> TAC	lcl|NZ_CP050826.1_cds_WP_004141771.1_3237	1
GCF_013811845.1	NZ_CP057069.1	#N/A	lcl|NZ_CP057069.1_cds_WP_004141771.1_3438	synonymous mutation	Amino acid: S	Position 157: Codon TCC -> TCT	lcl|NZ_CP050829.1_cds_WP_004141771.1_3395	1
GCF_013811845.1	NZ_CP057069.1	#N/A	lcl|NZ_CP057069.1_cds_WP_004141771.1_3438	synonymous mutation	Amino acid: H	Position 178: Codon CAT -> CAC	lcl|NZ_CP042312.1_cds_WP_004141771.1_2669	1
GCF_013813035.1	NZ_CP057099.1	#N/A	lcl|NZ_CP057099.1_cds_WP_004141771.1_3321	synonymous mutation	Amino acid: I	Position 68: Codon ATC -> ATT	lcl|NZ_CP042313.1_cds_WP_004141771.1_2655	1
GCF_013813035.1	NZ_CP057099.1	#N/A	lcl|NZ_CP057099.1_cds_WP_004141771.1_3321	synonymous mutation	Amino acid: Y	Position 139: Codon TAT -> TAC	lcl|NZ_CP056297.1_cds_WP_004141771.1_3222	1
GCF_013813035.1	NZ_CP057099.1	#N/A	lcl|NZ_CP057099.1_cds_WP_004141771.1_3321	synonymous mutation	Amino acid: H	Position 178: Codon CAT -> CAC	lcl|NZ_CP057066.1_cds_WP_004141771.1_3208	1
GCF_013826045.1	NZ_CP057313.1	#N/A	lcl|NZ_CP057313.1_cds_WP_004141771.1_3189	synonymous mutation	Amino acid: I	Position 68: Codon ATC -> ATT	lcl|NZ_JABXPD010000004.1_cds_WP_004141771.1_5024	1
GCF_013826045.1	NZ_CP057313.1	#N/A	lcl|NZ_CP057313.1_cds_WP_004141771.1_3189	synonymous mutation	Amino acid: Y	Position 139: Codon TAT -> TAC	lcl|NZ_AP021909.1_cds_WP_004141771.1_3296	1
GCF_013826045.1	NZ_CP057313.1	#N/A	lcl|NZ_CP057313.1_cds_WP_004141771.1_3189	synonymous mutation	Amino acid: H	Position 178: Codon CAT -> CAC	lcl|NZ_CP063922.1_cds_WP_004141771.1_4630	1
GCF_013895695.1	NZ_CP057722.1	lcl|NZ_CP057722.1_cds_WP_004141771.1_3156	lcl|NZ_CP057722.1_cds_WP_004141771.1_3156	synonymous mutation	Amino acid: A	Position 100: Codon GCG -> GCA	lcl|NZ_JACYGH010000006.1_cds_WP_004141771.1_3609	1
GCF_013895695.1	NZ_CP057722.1	lcl|NZ_CP057722.1_cds_WP_004141771.1_3156	lcl|NZ_CP057722.1_cds_WP_004141771.1_3156	synonymous mutation	Amino acid: Y	Position 139: Codon TAT -> TAC	lcl|NZ_VIRP01000001.1_cds_WP_004141771.1_2653	1
GCF_013895695.1	NZ_CP057722.1	lcl|NZ_CP057722.1_cds_WP_004141771.1_3156	lcl|NZ_CP057722.1_cds_WP_004141771.1_3156	synonymous mutation	Amino acid: H	Position 178: Codon CAT -> CAC	lcl|NZ_CP068139.1_cds_WP_004141771.1_780	1
GCF_013895695.1	NZ_CP057722.1	lcl|NZ_CP057722.1_cds_WP_004141771.1_3156	lcl|NZ_CP057722.1_cds_WP_004141771.1_3156	synonymous mutation	Amino acid: V	Position 215: Codon GTC -> GTG	lcl|NZ_JAHKGJ010000004.1_cds_WP_004141771.1_952	1
GCF_013895695.1	NZ_CP057722.1	lcl|NZ_CP057722.1_cds_WP_004141771.1_3156	lcl|NZ_CP057722.1_cds_WP_004141771.1_3156	synonymous mutation	Amino acid: A	Position 261: Codon GCC -> GCT	lcl|NZ_JAHKGH010000004.1_cds_WP_004141771.1_687	1
GCF_013895695.1	NZ_CP057722.1	lcl|NZ_CP057722.1_cds_WP_004141771.1_3156	lcl|NZ_CP057722.1_cds_WP_004141771.1_3156	synonymous mutation	Amino acid: Q	Position 349: Codon CAG -> CAA	lcl|NZ_CP078770.1_cds_WP_072269332.1_2965	1
GCF_014101135.1	NZ_JABXPD010000004.1	#N/A	lcl|NZ_JABXPD010000004.1_cds_WP_004141771.1_5024	synonymous mutation	Amino acid: S	Position 51: Codon AGC -> AGT	lcl|NZ_CP078772.1_cds_WP_004195943.1_3007	1
GCF_014104245.1	NZ_JABXRQ010000001.1	#N/A	lcl|NZ_JABXRQ010000001.1_cds_WP_004141771.1_5129	synonymous mutation	Amino acid: A	Position 100: Codon GCG -> GCA	lcl|NZ_CP078771.1_cds_WP_004195943.1_3009	1
GCF_014104245.1	NZ_JABXRQ010000001.1	#N/A	lcl|NZ_JABXRQ010000001.1_cds_WP_004141771.1_5129	synonymous mutation	Amino acid: Y	Position 139: Codon TAT -> TAC	lcl|NZ_NOWR01000005.1_cds_WP_004141771.1_4059	1
GCF_014104245.1	NZ_JABXRQ010000001.1	#N/A	lcl|NZ_JABXRQ010000001.1_cds_WP_004141771.1_5129	synonymous mutation	Amino acid: S	Position 157: Codon TCC -> TCT	lcl|NZ_PKPI01000004.1_cds_WP_004141771.1_3791	1
GCF_014104245.1	NZ_JABXRQ010000001.1	#N/A	lcl|NZ_JABXRQ010000001.1_cds_WP_004141771.1_5129	synonymous mutation	Amino acid: H	Position 178: Codon CAT -> CAC	lcl|NZ_PKPJ01000001.1_cds_WP_004141771.1_176	1
GCF_014104245.1	NZ_JABXRQ010000001.1	#N/A	lcl|NZ_JABXRQ010000001.1_cds_WP_004141771.1_5129	synonymous mutation	Amino acid: V	Position 215: Codon GTC -> GTG	lcl|NZ_PKPL01000013.1_cds_WP_004141771.1_981	1
GCF_014104305.1	NZ_JABXRS010000001.1	#N/A	lcl|NZ_JABXRS010000001.1_cds_WP_004141771.1_388	synonymous mutation	Amino acid: A	Position 100: Codon GCG -> GCA	lcl|NZ_QYYR01000006.1_cds_WP_004141771.1_4475	1
GCF_014104305.1	NZ_JABXRS010000001.1	#N/A	lcl|NZ_JABXRS010000001.1_cds_WP_004141771.1_388	synonymous mutation	Amino acid: Y	Position 139: Codon TAT -> TAC	lcl|NZ_QYYS01000001.1_cds_WP_004141771.1_176	1
GCF_014104305.1	NZ_JABXRS010000001.1	#N/A	lcl|NZ_JABXRS010000001.1_cds_WP_004141771.1_388	synonymous mutation	Amino acid: S	Position 157: Codon TCC -> TCT	lcl|NZ_QYYT01000005.1_cds_WP_016529535.1_4349	1
GCF_014104305.1	NZ_JABXRS010000001.1	#N/A	lcl|NZ_JABXRS010000001.1_cds_WP_004141771.1_388	synonymous mutation	Amino acid: H	Position 178: Codon CAT -> CAC	lcl|NZ_JAIPRH010000007.1_cds_WP_004141771.1_2039	1
GCF_014104305.1	NZ_JABXRS010000001.1	#N/A	lcl|NZ_JABXRS010000001.1_cds_WP_004141771.1_388	synonymous mutation	Amino acid: V	Position 215: Codon GTC -> GTG	lcl|NZ_JAJHGU010000003.1_cds_WP_004141771.1_2824	1
GCF_014105245.1	NZ_JABXTR010000001.1	#N/A	lcl|NZ_JABXTR010000001.1_cds_WP_004141771.1_371	synonymous mutation	Amino acid: A	Position 100: Codon GCG -> GCA	lcl|NZ_JAKCML010000026.1_cds_WP_004141771.1_2257	1
GCF_014105245.1	NZ_JABXTR010000001.1	#N/A	lcl|NZ_JABXTR010000001.1_cds_WP_004141771.1_371	synonymous mutation	Amino acid: Y	Position 139: Codon TAT -> TAC	lcl|NZ_JAKCMS010000125.1_cds_LZ655_RS25330_648	1
GCF_014105245.1	NZ_JABXTR010000001.1	#N/A	lcl|NZ_JABXTR010000001.1_cds_WP_004141771.1_371	synonymous mutation	Amino acid: H	Position 178: Codon CAT -> CAC	lcl|NZ_CP058548.1_cds_WP_004141771.1_3783	1
GCF_014105245.1	NZ_JABXTR010000001.1	#N/A	lcl|NZ_JABXTR010000001.1_cds_WP_004141771.1_371	synonymous mutation	Amino acid: V	Position 215: Codon GTC -> GTG	lcl|NZ_JAJFVP010000021.1_cds_WP_004141771.1_2176	1
GCF_014105245.1	NZ_JABXTR010000001.1	#N/A	lcl|NZ_JABXTR010000001.1_cds_WP_004141771.1_371	synonymous mutation	Amino acid: A	Position 261: Codon GCC -> GCT	lcl|NZ_JAJFVT010000002.1_cds_WP_004141771.1_2929	1
GCF_014105655.1	NZ_JABXUL010000006.1	#N/A	lcl|NZ_JABXUL010000006.1_cds_WP_004141771.1_4419	synonymous mutation	Amino acid: A	Position 100: Codon GCG -> GCA	lcl|NZ_CP055174.1_cds_WP_004141771.1_3246	1
GCF_014105655.1	NZ_JABXUL010000006.1	#N/A	lcl|NZ_JABXUL010000006.1_cds_WP_004141771.1_4419	synonymous mutation	Amino acid: Y	Position 139: Codon TAT -> TAC	lcl|NZ_CP055057.1_cds_WP_016529535.1_3283	1
GCF_014105655.1	NZ_JABXUL010000006.1	#N/A	lcl|NZ_JABXUL010000006.1_cds_WP_004141771.1_4419	synonymous mutation	Amino acid: S	Position 157: Codon TCC -> TCT	lcl|NZ_CP055096.1_cds_WP_004141771.1_3271	1
GCF_014105655.1	NZ_JABXUL010000006.1	#N/A	lcl|NZ_JABXUL010000006.1_cds_WP_004141771.1_4419	synonymous mutation	Amino acid: V	Position 215: Codon GTC -> GTG	lcl|NZ_JAJHVG010000002.1_cds_WP_004141771.1_3006	1
GCF_014168575.1	NZ_AP021909.1	#N/A	lcl|NZ_AP021909.1_cds_WP_004141771.1_3296	synonymous mutation	Amino acid: S	Position 51: Codon AGC -> AGT	lcl|NZ_CP058758.1_cds_WP_016529535.1_3208	1
GCF_014168655.1	NZ_AP021929.1	lcl|NZ_AP021929.1_cds_WP_004141771.1_3179	lcl|NZ_AP021929.1_cds_WP_004141771.1_3179	synonymous mutation	Amino acid: I	Position 68: Codon ATC -> ATT	lcl|NZ_JAKZNQ010000080.1_cds_WP_004141771.1_2562	1
GCF_014168655.1	NZ_AP021929.1	lcl|NZ_AP021929.1_cds_WP_004141771.1_3179	lcl|NZ_AP021929.1_cds_WP_004141771.1_3179	synonymous mutation	Amino acid: G	Position 76: Codon GGC -> GGT	lcl|NZ_JAKZNT010000126.1_cds_WP_004141771.1_556	1
GCF_014168655.1	NZ_AP021929.1	lcl|NZ_AP021929.1_cds_WP_004141771.1_3179	lcl|NZ_AP021929.1_cds_WP_004141771.1_3179	synonymous mutation	Amino acid: A	Position 100: Codon GCG -> GCA	lcl|NZ_JAKZNP010000114.1_cds_WP_004141771.1_528	1
GCF_014168655.1	NZ_AP021929.1	lcl|NZ_AP021929.1_cds_WP_004141771.1_3179	lcl|NZ_AP021929.1_cds_WP_004141771.1_3179	synonymous mutation	Amino acid: Y	Position 139: Codon TAT -> TAC	lcl|NZ_JAKZOH010000123.1_cds_WP_004141771.1_533	1
GCF_014168655.1	NZ_AP021929.1	lcl|NZ_AP021929.1_cds_WP_004141771.1_3179	lcl|NZ_AP021929.1_cds_WP_004141771.1_3179	synonymous mutation	Amino acid: H	Position 178: Codon CAT -> CAC	lcl|NZ_WPAO01000010.1_cds_WP_004141771.1_765	1
GCF_014168655.1	NZ_AP021929.1	lcl|NZ_AP021929.1_cds_WP_004141771.1_3179	lcl|NZ_AP021929.1_cds_WP_004141771.1_3179	synonymous mutation	Amino acid: A	Position 261: Codon GCC -> GCT	lcl|NZ_WPAN01000010.1_cds_WP_004141771.1_704	1
GCF_014169335.1	NZ_AP022139.1	#N/A	lcl|NZ_AP022139.1_cds_WP_004141771.1_3310	synonymous mutation	Amino acid: I	Position 68: Codon ATC -> ATT	lcl|NZ_JAFCOJ010000011.1_cds_WP_016529535.1_981	1
GCF_014169335.1	NZ_AP022139.1	#N/A	lcl|NZ_AP022139.1_cds_WP_004141771.1_3310	synonymous mutation	Amino acid: G	Position 76: Codon GGC -> GGT	lcl|NZ_JAFCOI010000012.1_cds_WP_016529535.1_1081	1
GCF_014169335.1	NZ_AP022139.1	#N/A	lcl|NZ_AP022139.1_cds_WP_004141771.1_3310	synonymous mutation	Amino acid: Y	Position 139: Codon TAT -> TAC	lcl|NZ_JAFCOY010000003.1_cds_WP_004141771.1_3051	1
GCF_014169335.1	NZ_AP022139.1	#N/A	lcl|NZ_AP022139.1_cds_WP_004141771.1_3310	synonymous mutation	Amino acid: H	Position 178: Codon CAT -> CAC	lcl|NZ_WPAL01000019.1_cds_WP_016529535.1_1717	1
GCF_014169335.1	NZ_AP022139.1	#N/A	lcl|NZ_AP022139.1_cds_WP_004141771.1_3310	synonymous mutation	Amino acid: A	Position 261: Codon GCC -> GCT	lcl|NZ_WPAT01000010.1_cds_WP_004141771.1_872	1
GCF_014169375.1	NZ_AP022157.1	#N/A	lcl|NZ_AP022157.1_cds_WP_004141771.1_3183	synonymous mutation	Amino acid: A	Position 100: Codon GCG -> GCA	lcl|NZ_WPBR01000022.1_cds_WP_004141771.1_2495	1
GCF_014169375.1	NZ_AP022157.1	#N/A	lcl|NZ_AP022157.1_cds_WP_004141771.1_3183	synonymous mutation	Amino acid: A	Position 261: Codon GCC -> GCT	lcl|NZ_WPBS01000022.1_cds_WP_004141771.1_2447	1
GCF_014297455.1	NZ_JACORD010000015.1	#N/A	lcl|NZ_JACORD010000015.1_cds_WP_004195943.1_2402	synonymous mutation	Amino acid: S	Position 51: Codon AGC -> AGT	lcl|NZ_JAHDSV010000008.1_cds_WP_004141771.1_4864	1
GCF_014297455.1	NZ_JACORD010000015.1	#N/A	lcl|NZ_JACORD010000015.1_cds_WP_004195943.1_2402	synonymous mutation	Amino acid: A	Position 261: Codon GCC -> GCT	lcl|NZ_JAQIGQ010000088.1_cds_OH935_RS26435_1207	1
GCF_014489715.1	NZ_JACTNJ010000025.1	#N/A	lcl|NZ_JACTNJ010000025.1_cds_WP_004141771.1_3402	synonymous mutation	Amino acid: A	Position 100: Codon GCG -> GCA	lcl|NZ_JARBGD020000002.1_cds_WP_004141771.1_2559	1
GCF_014489715.1	NZ_JACTNJ010000025.1	#N/A	lcl|NZ_JACTNJ010000025.1_cds_WP_004141771.1_3402	synonymous mutation	Amino acid: Y	Position 116: Codon TAC -> TAT	lcl|NZ_JAKKDF010000002.1_cds_WP_004141771.1_2030	1
GCF_014489715.1	NZ_JACTNJ010000025.1	#N/A	lcl|NZ_JACTNJ010000025.1_cds_WP_004141771.1_3402	synonymous mutation	Amino acid: Y	Position 139: Codon TAT -> TAC	lcl|NZ_CP099140.1_cds_WP_004141771.1_3304	1
GCF_014489715.1	NZ_JACTNJ010000025.1	#N/A	lcl|NZ_JACTNJ010000025.1_cds_WP_004141771.1_3402	synonymous mutation	Amino acid: S	Position 157: Codon TCC -> TCT	lcl|NZ_JARWHV010000001.1_cds_WP_004141771.1_163	1
GCF_014489715.1	NZ_JACTNJ010000025.1	#N/A	lcl|NZ_JACTNJ010000025.1_cds_WP_004141771.1_3402	synonymous mutation	Amino acid: H	Position 178: Codon CAT -> CAC	lcl|NZ_CP124220.1_cds_WP_004141771.1_1671	1
GCF_014489775.1	NZ_JACTNI010000001.1	#N/A	lcl|NZ_JACTNI010000001.1_cds_WP_004141771.1_34	synonymous mutation	Amino acid: A	Position 100: Codon GCG -> GCA	lcl|NZ_JAUDLV010000016.1_cds_WP_004141771.1_991	1
GCF_014489775.1	NZ_JACTNI010000001.1	#N/A	lcl|NZ_JACTNI010000001.1_cds_WP_004141771.1_34	synonymous mutation	Amino acid: Y	Position 116: Codon TAC -> TAT	lcl|NZ_JAUDKI010000007.1_cds_WP_004141771.1_4987	1
GCF_014489775.1	NZ_JACTNI010000001.1	#N/A	lcl|NZ_JACTNI010000001.1_cds_WP_004141771.1_34	synonymous mutation	Amino acid: Y	Position 139: Codon TAT -> TAC	lcl|NZ_JAUDJL010000013.1_cds_WP_004141771.1_552	1
GCF_014489775.1	NZ_JACTNI010000001.1	#N/A	lcl|NZ_JACTNI010000001.1_cds_WP_004141771.1_34	synonymous mutation	Amino acid: S	Position 157: Codon TCC -> TCT	lcl|NZ_FUVG02000040.1_cds_WP_004141771.1_1131	1
GCF_014489775.1	NZ_JACTNI010000001.1	#N/A	lcl|NZ_JACTNI010000001.1_cds_WP_004141771.1_34	synonymous mutation	Amino acid: H	Position 178: Codon CAT -> CAC	lcl|NZ_FWGM01000001.1_cds_WP_004141771.1_1837	1
GCF_014595525.1	NZ_JACEGX010000026.1	#N/A	lcl|NZ_JACEGX010000026.1_cds_WP_004141771.1_2719	synonymous mutation	Amino acid: A	Position 100: Codon GCG -> GCA	lcl|NZ_FWGO01000001.1_cds_WP_004141771.1_2934	1
GCF_014595525.1	NZ_JACEGX010000026.1	#N/A	lcl|NZ_JACEGX010000026.1_cds_WP_004141771.1_2719	synonymous mutation	Amino acid: Y	Position 116: Codon TAC -> TAT	lcl|NZ_FWHE01000003.1_cds_WP_004141771.1_3921	1
GCF_014595525.1	NZ_JACEGX010000026.1	#N/A	lcl|NZ_JACEGX010000026.1_cds_WP_004141771.1_2719	synonymous mutation	Amino acid: Y	Position 139: Codon TAT -> TAC	lcl|NZ_FWIF01000006.1_cds_WP_016529535.1_3035	1
GCF_014595525.1	NZ_JACEGX010000026.1	#N/A	lcl|NZ_JACEGX010000026.1_cds_WP_004141771.1_2719	synonymous mutation	Amino acid: S	Position 157: Codon TCC -> TCT	lcl|NZ_UGMF01000007.1_cds_WP_004141771.1_547	1
GCF_014595525.1	NZ_JACEGX010000026.1	#N/A	lcl|NZ_JACEGX010000026.1_cds_WP_004141771.1_2719	synonymous mutation	Amino acid: H	Position 178: Codon CAT -> CAC	lcl|NZ_UGMR01000001.1_cds_WP_004141771.1_905	1
GCF_014596045.1	NZ_JACEGO010000026.1	#N/A	lcl|NZ_JACEGO010000026.1_cds_WP_004141771.1_2801	synonymous mutation	Amino acid: A	Position 100: Codon GCG -> GCA	lcl|NZ_UGME01000001.1_cds_WP_004195943.1_545	1
GCF_014596045.1	NZ_JACEGO010000026.1	#N/A	lcl|NZ_JACEGO010000026.1_cds_WP_004141771.1_2801	synonymous mutation	Amino acid: Y	Position 116: Codon TAC -> TAT	lcl|NZ_UGMC01000002.1_cds_WP_004141771.1_3587	1
GCF_014596045.1	NZ_JACEGO010000026.1	#N/A	lcl|NZ_JACEGO010000026.1_cds_WP_004141771.1_2801	synonymous mutation	Amino acid: Y	Position 139: Codon TAT -> TAC	lcl|NZ_UIEB01000002.1_cds_WP_004141771.1_2682	1
GCF_014596045.1	NZ_JACEGO010000026.1	#N/A	lcl|NZ_JACEGO010000026.1_cds_WP_004141771.1_2801	synonymous mutation	Amino acid: S	Position 157: Codon TCC -> TCT	lcl|NZ_UIDP01000011.1_cds_WP_004141771.1_3659	1
GCF_014596045.1	NZ_JACEGO010000026.1	#N/A	lcl|NZ_JACEGO010000026.1_cds_WP_004141771.1_2801	synonymous mutation	Amino acid: H	Position 178: Codon CAT -> CAC	lcl|NZ_UIDQ01000006.1_cds_WP_004141771.1_3370	1
GCF_014596075.1	NZ_JACEES010000028.1	#N/A	lcl|NZ_JACEES010000028.1_cds_WP_004141771.1_2811	synonymous mutation	Amino acid: A	Position 100: Codon GCG -> GCA	lcl|NZ_UIDO01000005.1_cds_WP_004141771.1_2090	1
GCF_014596075.1	NZ_JACEES010000028.1	#N/A	lcl|NZ_JACEES010000028.1_cds_WP_004141771.1_2811	synonymous mutation	Amino acid: Y	Position 116: Codon TAC -> TAT	lcl|NZ_UIEA01000005.1_cds_WP_004141771.1_296	1
GCF_014596075.1	NZ_JACEES010000028.1	#N/A	lcl|NZ_JACEES010000028.1_cds_WP_004141771.1_2811	synonymous mutation	Amino acid: Y	Position 139: Codon TAT -> TAC	lcl|NZ_UIEJ01000005.1_cds_WP_004141771.1_5178	1
GCF_014596075.1	NZ_JACEES010000028.1	#N/A	lcl|NZ_JACEES010000028.1_cds_WP_004141771.1_2811	synonymous mutation	Amino acid: S	Position 157: Codon TCC -> TCT	lcl|NZ_UIEP01000007.1_cds_WP_004141771.1_2176	1
GCF_014596075.1	NZ_JACEES010000028.1	#N/A	lcl|NZ_JACEES010000028.1_cds_WP_004141771.1_2811	synonymous mutation	Amino acid: H	Position 178: Codon CAT -> CAC	lcl|NZ_UIFK01000004.1_cds_WP_016529535.1_952	1
GCF_014895545.1	NZ_JADBJX010000023.1	#N/A	lcl|NZ_JADBJX010000023.1_cds_WP_004141771.1_4134	synonymous mutation	Amino acid: A	Position 100: Codon GCG -> GCA	lcl|NZ_CAADJV010000005.1_cds_WP_004141771.1_4780	1
GCF_014895545.1	NZ_JADBJX010000023.1	#N/A	lcl|NZ_JADBJX010000023.1_cds_WP_004141771.1_4134	synonymous mutation	Amino acid: Y	Position 116: Codon TAC -> TAT	lcl|NZ_CAAGUR010000001.1_cds_WP_004141771.1_2050	1
GCF_014895545.1	NZ_JADBJX010000023.1	#N/A	lcl|NZ_JADBJX010000023.1_cds_WP_004141771.1_4134	synonymous mutation	Amino acid: Y	Position 139: Codon TAT -> TAC	lcl|NZ_CAAGWB010000002.1_cds_WP_004141771.1_1829	1
GCF_014895545.1	NZ_JADBJX010000023.1	#N/A	lcl|NZ_JADBJX010000023.1_cds_WP_004141771.1_4134	synonymous mutation	Amino acid: S	Position 157: Codon TCC -> TCT	lcl|NZ_CAAGXX010000001.1_cds_WP_004141771.1_146	1
GCF_014895545.1	NZ_JADBJX010000023.1	#N/A	lcl|NZ_JADBJX010000023.1_cds_WP_004141771.1_4134	synonymous mutation	Amino acid: H	Position 178: Codon CAT -> CAC	lcl|NZ_CAAGYJ010000001.1_cds_WP_004141771.1_666	1
GCF_015024285.2	NZ_CP065034.1	#N/A	lcl|NZ_CP065034.1_cds_WP_004141771.1_3131	synonymous mutation	Amino acid: A	Position 100: Codon GCG -> GCA	lcl|NZ_CAAGYS010000003.1_cds_WP_016529535.1_1099	1
GCF_015024285.2	NZ_CP065034.1	#N/A	lcl|NZ_CP065034.1_cds_WP_004141771.1_3131	synonymous mutation	Amino acid: Y	Position 139: Codon TAT -> TAC	lcl|NZ_CAAGZR010000003.1_cds_WP_004141771.1_627	1
GCF_015024285.2	NZ_CP065034.1	#N/A	lcl|NZ_CP065034.1_cds_WP_004141771.1_3131	synonymous mutation	Amino acid: H	Position 178: Codon CAT -> CAC	lcl|NZ_CAAHAJ010000002.1_cds_WP_004141771.1_2289	1
GCF_015024285.2	NZ_CP065034.1	#N/A	lcl|NZ_CP065034.1_cds_WP_004141771.1_3131	synonymous mutation	Amino acid: V	Position 215: Codon GTC -> GTG	lcl|NZ_CAAHAT010000011.1_cds_WP_004141771.1_3865	1
GCF_015024285.2	NZ_CP065034.1	#N/A	lcl|NZ_CP065034.1_cds_WP_004141771.1_3131	synonymous mutation	Amino acid: A	Position 261: Codon GCC -> GCT	lcl|NZ_CAAHBB010000010.1_cds_WP_016529535.1_4157	1
GCF_015277935.1	NZ_CP063856.1	#N/A	lcl|NZ_CP063856.1_cds_WP_004141771.1_1929	synonymous mutation	Amino acid: Y	Position 139: Codon TAT -> TAC	lcl|NZ_CAAHBJ010000001.1_cds_WP_004141771.1_374	1
GCF_015277935.1	NZ_CP063856.1	#N/A	lcl|NZ_CP063856.1_cds_WP_004141771.1_1929	synonymous mutation	Amino acid: H	Position 178: Codon CAT -> CAC	lcl|NZ_CAAHCA010000001.1_cds_WP_004141771.1_1897	1
GCF_015277935.1	NZ_CP063856.1	#N/A	lcl|NZ_CP063856.1_cds_WP_004141771.1_1929	synonymous mutation	Amino acid: A	Position 261: Codon GCC -> GCT	lcl|NZ_CAAKOJ010000038.1_cds_WP_004141771.1_2142	1
GCF_015277975.1	NZ_CP063863.1	#N/A	lcl|NZ_CP063863.1_cds_WP_016529535.1_4716	non-synonymous mutation	Amino acid change: E -> K	Position 131: Codon GAA -> AAA	lcl|NZ_CABDVJ010000002.1_cds_WP_004195943.1_3513	1
GCF_015277975.1	NZ_CP063863.1	#N/A	lcl|NZ_CP063863.1_cds_WP_016529535.1_4716	synonymous mutation	Amino acid: A	Position 261: Codon GCC -> GCT	lcl|NZ_CABDVO010000003.1_cds_3528	1
GCF_015277995.1	NZ_CP063865.1	#N/A	lcl|NZ_CP063865.1_cds_WP_004141771.1_4861	synonymous mutation	Amino acid: A	Position 100: Codon GCG -> GCA	lcl|NZ_CABDWH010000003.1_cds_WP_004195943.1_3526	1
GCF_015277995.1	NZ_CP063865.1	#N/A	lcl|NZ_CP063865.1_cds_WP_004141771.1_4861	synonymous mutation	Amino acid: Y	Position 139: Codon TAT -> TAC	lcl|NZ_CABDWL010000002.1_cds_WP_004195943.1_3431	1
GCF_015277995.1	NZ_CP063865.1	#N/A	lcl|NZ_CP063865.1_cds_WP_004141771.1_4861	synonymous mutation	Amino acid: H	Position 178: Codon CAT -> CAC	lcl|NZ_CABVMF010000003.1_cds_WP_016529535.1_855	1
GCF_015277995.1	NZ_CP063865.1	#N/A	lcl|NZ_CP063865.1_cds_WP_004141771.1_4861	synonymous mutation	Amino acid: V	Position 215: Codon GTC -> GTG	lcl|NZ_CATILV010000008.1_cds_QNA05_RS19180_3772	1
GCF_015277995.1	NZ_CP063865.1	#N/A	lcl|NZ_CP063865.1_cds_WP_004141771.1_4861	synonymous mutation	Amino acid: A	Position 261: Codon GCC -> GCT	lcl|NZ_CATIRA010000007.1_cds_QM593_RS16855_3307	1
GCF_015278055.1	NZ_CP063871.1	#N/A	lcl|NZ_CP063871.1_cds_WP_004141771.1_485	synonymous mutation	Amino acid: I	Position 68: Codon ATC -> ATT
GCF_015278055.1	NZ_CP063871.1	#N/A	lcl|NZ_CP063871.1_cds_WP_004141771.1_485	synonymous mutation	Amino acid: Y	Position 139: Codon TAT -> TAC
GCF_015278055.1	NZ_CP063871.1	#N/A	lcl|NZ_CP063871.1_cds_WP_004141771.1_485	synonymous mutation	Amino acid: H	Position 178: Codon CAT -> CAC
GCF_015283665.1	NZ_CP063904.1	#N/A	lcl|NZ_CP063904.1_cds_WP_004141771.1_2100	synonymous mutation	Amino acid: S	Position 51: Codon AGC -> AGT
GCF_015283665.1	NZ_CP063904.1	#N/A	lcl|NZ_CP063904.1_cds_WP_004141771.1_2100	synonymous mutation	Amino acid: A	Position 261: Codon GCC -> GCT
GCF_015283885.1	NZ_CP063885.1	#N/A	lcl|NZ_CP063885.1_cds_WP_004141771.1_3496	synonymous mutation	Amino acid: A	Position 100: Codon GCG -> GCA
GCF_015283885.1	NZ_CP063885.1	#N/A	lcl|NZ_CP063885.1_cds_WP_004141771.1_3496	synonymous mutation	Amino acid: Y	Position 139: Codon TAT -> TAC
GCF_015283885.1	NZ_CP063885.1	#N/A	lcl|NZ_CP063885.1_cds_WP_004141771.1_3496	synonymous mutation	Amino acid: S	Position 157: Codon TCC -> TCT
GCF_015283885.1	NZ_CP063885.1	#N/A	lcl|NZ_CP063885.1_cds_WP_004141771.1_3496	synonymous mutation	Amino acid: H	Position 178: Codon CAT -> CAC
GCF_015283885.1	NZ_CP063885.1	#N/A	lcl|NZ_CP063885.1_cds_WP_004141771.1_3496	synonymous mutation	Amino acid: A	Position 261: Codon GCC -> GCT
GCF_015284665.1	NZ_CP063890.1	#N/A	lcl|NZ_CP063890.1_cds_WP_004141771.1_4193	synonymous mutation	Amino acid: I	Position 68: Codon ATC -> ATT
GCF_015284665.1	NZ_CP063890.1	#N/A	lcl|NZ_CP063890.1_cds_WP_004141771.1_4193	synonymous mutation	Amino acid: Y	Position 139: Codon TAT -> TAC
GCF_015284665.1	NZ_CP063890.1	#N/A	lcl|NZ_CP063890.1_cds_WP_004141771.1_4193	synonymous mutation	Amino acid: H	Position 178: Codon CAT -> CAC
GCF_015284665.1	NZ_CP063890.1	#N/A	lcl|NZ_CP063890.1_cds_WP_004141771.1_4193	synonymous mutation	Amino acid: V	Position 244: Codon GTC -> GTG
GCF_015285145.1	NZ_CP063930.1	#N/A	lcl|NZ_CP063930.1_cds_WP_004141771.1_725	synonymous mutation	Amino acid: A	Position 100: Codon GCG -> GCA
GCF_015285145.1	NZ_CP063930.1	#N/A	lcl|NZ_CP063930.1_cds_WP_004141771.1_725	synonymous mutation	Amino acid: Y	Position 139: Codon TAT -> TAC
GCF_015285145.1	NZ_CP063930.1	#N/A	lcl|NZ_CP063930.1_cds_WP_004141771.1_725	synonymous mutation	Amino acid: S	Position 157: Codon TCC -> TCT
GCF_015285145.1	NZ_CP063930.1	#N/A	lcl|NZ_CP063930.1_cds_WP_004141771.1_725	synonymous mutation	Amino acid: H	Position 178: Codon CAT -> CAC
GCF_015285145.1	NZ_CP063930.1	#N/A	lcl|NZ_CP063930.1_cds_WP_004141771.1_725	synonymous mutation	Amino acid: V	Position 215: Codon GTC -> GTG
GCF_015286225.1	NZ_CP063906.1	#N/A	lcl|NZ_CP063906.1_cds_WP_004141771.1_4373	synonymous mutation	Amino acid: A	Position 100: Codon GCG -> GCA
GCF_015286225.1	NZ_CP063906.1	#N/A	lcl|NZ_CP063906.1_cds_WP_004141771.1_4373	synonymous mutation	Amino acid: Y	Position 139: Codon TAT -> TAC
GCF_015286225.1	NZ_CP063906.1	#N/A	lcl|NZ_CP063906.1_cds_WP_004141771.1_4373	synonymous mutation	Amino acid: S	Position 157: Codon TCC -> TCT
GCF_015286225.1	NZ_CP063906.1	#N/A	lcl|NZ_CP063906.1_cds_WP_004141771.1_4373	synonymous mutation	Amino acid: H	Position 178: Codon CAT -> CAC
GCF_015286225.1	NZ_CP063906.1	#N/A	lcl|NZ_CP063906.1_cds_WP_004141771.1_4373	synonymous mutation	Amino acid: A	Position 261: Codon GCC -> GCT
GCF_015286445.1	NZ_CP063908.1	#N/A	lcl|NZ_CP063908.1_cds_WP_004141771.1_583	synonymous mutation	Amino acid: I	Position 68: Codon ATC -> ATT
GCF_015286445.1	NZ_CP063908.1	#N/A	lcl|NZ_CP063908.1_cds_WP_004141771.1_583	synonymous mutation	Amino acid: Y	Position 139: Codon TAT -> TAC
GCF_015286445.1	NZ_CP063908.1	#N/A	lcl|NZ_CP063908.1_cds_WP_004141771.1_583	synonymous mutation	Amino acid: H	Position 178: Codon CAT -> CAC
GCF_015288205.1	NZ_CP063919.1	#N/A	lcl|NZ_CP063919.1_cds_WP_004141771.1_2979	synonymous mutation	Amino acid: A	Position 100: Codon GCG -> GCA
GCF_015288205.1	NZ_CP063919.1	#N/A	lcl|NZ_CP063919.1_cds_WP_004141771.1_2979	synonymous mutation	Amino acid: Y	Position 139: Codon TAT -> TAC
GCF_015288205.1	NZ_CP063919.1	#N/A	lcl|NZ_CP063919.1_cds_WP_004141771.1_2979	synonymous mutation	Amino acid: S	Position 157: Codon TCC -> TCT
GCF_015288205.1	NZ_CP063919.1	#N/A	lcl|NZ_CP063919.1_cds_WP_004141771.1_2979	synonymous mutation	Amino acid: H	Position 178: Codon CAT -> CAC
GCF_015288205.1	NZ_CP063919.1	#N/A	lcl|NZ_CP063919.1_cds_WP_004141771.1_2979	synonymous mutation	Amino acid: A	Position 261: Codon GCC -> GCT
GCF_015288605.1	NZ_CP063922.1	#N/A	lcl|NZ_CP063922.1_cds_WP_004141771.1_4630	synonymous mutation	Amino acid: S	Position 51: Codon AGC -> AGT
GCF_015289145.1	NZ_CP063925.1	#N/A	lcl|NZ_CP063925.1_cds_WP_004141771.1_3931	synonymous mutation	Amino acid: I	Position 68: Codon ATC -> ATT
GCF_015289145.1	NZ_CP063925.1	#N/A	lcl|NZ_CP063925.1_cds_WP_004141771.1_3931	synonymous mutation	Amino acid: G	Position 76: Codon GGC -> GGT
GCF_015289145.1	NZ_CP063925.1	#N/A	lcl|NZ_CP063925.1_cds_WP_004141771.1_3931	synonymous mutation	Amino acid: S	Position 209: Codon TCC -> TCA
GCF_015289545.1	NZ_CP063934.1	#N/A	lcl|NZ_CP063934.1_cds_WP_004141771.1_4083	synonymous mutation	Amino acid: A	Position 100: Codon GCG -> GCA
GCF_015289545.1	NZ_CP063934.1	#N/A	lcl|NZ_CP063934.1_cds_WP_004141771.1_4083	synonymous mutation	Amino acid: Y	Position 139: Codon TAT -> TAC
GCF_015289545.1	NZ_CP063934.1	#N/A	lcl|NZ_CP063934.1_cds_WP_004141771.1_4083	synonymous mutation	Amino acid: S	Position 157: Codon TCC -> TCT
GCF_015289545.1	NZ_CP063934.1	#N/A	lcl|NZ_CP063934.1_cds_WP_004141771.1_4083	synonymous mutation	Amino acid: H	Position 178: Codon CAT -> CAC
GCF_015289545.1	NZ_CP063934.1	#N/A	lcl|NZ_CP063934.1_cds_WP_004141771.1_4083	synonymous mutation	Amino acid: A	Position 261: Codon GCC -> GCT
GCF_015289765.1	NZ_CP063943.1	#N/A	lcl|NZ_CP063943.1_cds_WP_004141771.1_2829	synonymous mutation	Amino acid: A	Position 100: Codon GCG -> GCA
GCF_015289765.1	NZ_CP063943.1	#N/A	lcl|NZ_CP063943.1_cds_WP_004141771.1_2829	synonymous mutation	Amino acid: Y	Position 139: Codon TAT -> TAC
GCF_015289765.1	NZ_CP063943.1	#N/A	lcl|NZ_CP063943.1_cds_WP_004141771.1_2829	synonymous mutation	Amino acid: S	Position 157: Codon TCC -> TCT
GCF_015289765.1	NZ_CP063943.1	#N/A	lcl|NZ_CP063943.1_cds_WP_004141771.1_2829	synonymous mutation	Amino acid: H	Position 178: Codon CAT -> CAC
GCF_015289765.1	NZ_CP063943.1	#N/A	lcl|NZ_CP063943.1_cds_WP_004141771.1_2829	synonymous mutation	Amino acid: A	Position 261: Codon GCC -> GCT
GCF_015289985.1	NZ_CP063939.1	#N/A	lcl|NZ_CP063939.1_cds_WP_004141771.1_1899	synonymous mutation	Amino acid: A	Position 100: Codon GCG -> GCA
GCF_015289985.1	NZ_CP063939.1	#N/A	lcl|NZ_CP063939.1_cds_WP_004141771.1_1899	synonymous mutation	Amino acid: A	Position 261: Codon GCC -> GCT
GCF_015355835.1	NZ_CP064205.1	#N/A	lcl|NZ_CP064205.1_cds_WP_004141771.1_3416	synonymous mutation	Amino acid: I	Position 68: Codon ATC -> ATT
GCF_015355835.1	NZ_CP064205.1	#N/A	lcl|NZ_CP064205.1_cds_WP_004141771.1_3416	synonymous mutation	Amino acid: Y	Position 139: Codon TAT -> TAC
GCF_015355835.1	NZ_CP064205.1	#N/A	lcl|NZ_CP064205.1_cds_WP_004141771.1_3416	synonymous mutation	Amino acid: H	Position 178: Codon CAT -> CAC
GCF_015355855.1	NZ_CP064208.1	#N/A	lcl|NZ_CP064208.1_cds_WP_004141771.1_3250	synonymous mutation	Amino acid: I	Position 68: Codon ATC -> ATT
GCF_015355855.1	NZ_CP064208.1	#N/A	lcl|NZ_CP064208.1_cds_WP_004141771.1_3250	synonymous mutation	Amino acid: Y	Position 139: Codon TAT -> TAC
GCF_015355855.1	NZ_CP064208.1	#N/A	lcl|NZ_CP064208.1_cds_WP_004141771.1_3250	synonymous mutation	Amino acid: H	Position 178: Codon CAT -> CAC
GCF_015356535.1	NZ_JACYGH010000006.1	#N/A	lcl|NZ_JACYGH010000006.1_cds_WP_004141771.1_3609	synonymous mutation	Amino acid: S	Position 51: Codon AGC -> AGT
GCF_015473085.1	NZ_BNJO01000008.1	#N/A	lcl|NZ_BNJO01000008.1_cds_WP_004141771.1_1900	synonymous mutation	Amino acid: I	Position 68: Codon ATC -> ATT
GCF_015473085.1	NZ_BNJO01000008.1	#N/A	lcl|NZ_BNJO01000008.1_cds_WP_004141771.1_1900	synonymous mutation	Amino acid: Y	Position 139: Codon TAT -> TAC
GCF_015473085.1	NZ_BNJO01000008.1	#N/A	lcl|NZ_BNJO01000008.1_cds_WP_004141771.1_1900	synonymous mutation	Amino acid: H	Position 178: Codon CAT -> CAC
GCF_015731075.1	NZ_JADIHJ010000017.1	#N/A	lcl|NZ_JADIHJ010000017.1_cds_WP_004141771.1_1133	synonymous mutation	Amino acid: A	Position 100: Codon GCG -> GCA
GCF_015731075.1	NZ_JADIHJ010000017.1	#N/A	lcl|NZ_JADIHJ010000017.1_cds_WP_004141771.1_1133	synonymous mutation	Amino acid: Y	Position 139: Codon TAT -> TAC
GCF_015731075.1	NZ_JADIHJ010000017.1	#N/A	lcl|NZ_JADIHJ010000017.1_cds_WP_004141771.1_1133	synonymous mutation	Amino acid: S	Position 157: Codon TCC -> TCT
GCF_015731075.1	NZ_JADIHJ010000017.1	#N/A	lcl|NZ_JADIHJ010000017.1_cds_WP_004141771.1_1133	synonymous mutation	Amino acid: V	Position 215: Codon GTC -> GTG
GCF_015832035.1	NZ_CP065401.1	#N/A	lcl|NZ_CP065401.1_cds_WP_004141771.1_3224	synonymous mutation	Amino acid: L	Position 97: Codon CTG -> CTA
GCF_015832035.1	NZ_CP065401.1	#N/A	lcl|NZ_CP065401.1_cds_WP_004141771.1_3224	synonymous mutation	Amino acid: A	Position 100: Codon GCG -> GCA
GCF_015832035.1	NZ_CP065401.1	#N/A	lcl|NZ_CP065401.1_cds_WP_004141771.1_3224	synonymous mutation	Amino acid: A	Position 261: Codon GCC -> GCT
GCF_016491625.1	NZ_VIRQ01000001.1	#N/A	lcl|NZ_VIRQ01000001.1_cds_FLM26_RS15100_2940	non-synonymous mutation	Amino acid change: G -> S	Position 97: Codon GGC -> AGC
GCF_016491625.1	NZ_VIRQ01000001.1	#N/A	lcl|NZ_VIRQ01000001.1_cds_FLM26_RS15100_2940	non-synonymous mutation	Amino acid change: G -> R	Position 100: Codon GGG -> AGG
GCF_016491625.1	NZ_VIRQ01000001.1	#N/A	lcl|NZ_VIRQ01000001.1_cds_FLM26_RS15100_2940	non-synonymous mutation	Amino acid change: R -> W	Position 261: Codon CGG -> TGG
GCF_016628545.1	NZ_VIRP01000001.1	#N/A	lcl|NZ_VIRP01000001.1_cds_WP_004141771.1_2653	synonymous mutation	Amino acid: S	Position 51: Codon AGC -> AGT
GCF_016629585.1	NZ_AP024173.1	#N/A	lcl|NZ_AP024173.1_cds_WP_004141771.1_3328	synonymous mutation	Amino acid: A	Position 100: Codon GCG -> GCA
GCF_016629585.1	NZ_AP024173.1	#N/A	lcl|NZ_AP024173.1_cds_WP_004141771.1_3328	synonymous mutation	Amino acid: Y	Position 139: Codon TAT -> TAC
GCF_016629585.1	NZ_AP024173.1	#N/A	lcl|NZ_AP024173.1_cds_WP_004141771.1_3328	synonymous mutation	Amino acid: H	Position 178: Codon CAT -> CAC
GCF_016629585.1	NZ_AP024173.1	#N/A	lcl|NZ_AP024173.1_cds_WP_004141771.1_3328	synonymous mutation	Amino acid: A	Position 261: Codon GCC -> GCT
GCF_016727425.1	NZ_CP068139.1	#N/A	lcl|NZ_CP068139.1_cds_WP_004141771.1_780	synonymous mutation	Amino acid: I	Position 68: Codon ATC -> ATT
GCF_017357925.1	NZ_CP071385.1	#N/A	lcl|NZ_CP071385.1_cds_WP_004141771.1_3300	synonymous mutation	Amino acid: A	Position 100: Codon GCG -> GCA
GCF_017357925.1	NZ_CP071385.1	#N/A	lcl|NZ_CP071385.1_cds_WP_004141771.1_3300	synonymous mutation	Amino acid: Y	Position 139: Codon TAT -> TAC
GCF_017357925.1	NZ_CP071385.1	#N/A	lcl|NZ_CP071385.1_cds_WP_004141771.1_3300	synonymous mutation	Amino acid: H	Position 178: Codon CAT -> CAC
GCF_017357925.1	NZ_CP071385.1	#N/A	lcl|NZ_CP071385.1_cds_WP_004141771.1_3300	synonymous mutation	Amino acid: V	Position 215: Codon GTC -> GTG
GCF_017357925.1	NZ_CP071385.1	#N/A	lcl|NZ_CP071385.1_cds_WP_004141771.1_3300	synonymous mutation	Amino acid: A	Position 261: Codon GCC -> GCT
GCF_017639065.1	NZ_CP067255.1	#N/A	lcl|NZ_CP067255.1_cds_WP_004141771.1_3267	synonymous mutation	Amino acid: S	Position 51: Codon AGC -> AGT
GCF_017639065.1	NZ_CP067255.1	#N/A	lcl|NZ_CP067255.1_cds_WP_004141771.1_3267	synonymous mutation	Amino acid: A	Position 261: Codon GCC -> GCT
GCF_017814735.1	NZ_JAGIZD010000008.1	#N/A	lcl|NZ_JAGIZD010000008.1_cds_WP_004141771.1_2937	synonymous mutation	Amino acid: A	Position 100: Codon GCG -> GCA
GCF_017814735.1	NZ_JAGIZD010000008.1	#N/A	lcl|NZ_JAGIZD010000008.1_cds_WP_004141771.1_2937	synonymous mutation	Amino acid: Y	Position 139: Codon TAT -> TAC
GCF_017814735.1	NZ_JAGIZD010000008.1	#N/A	lcl|NZ_JAGIZD010000008.1_cds_WP_004141771.1_2937	synonymous mutation	Amino acid: H	Position 178: Codon CAT -> CAC
GCF_017814735.1	NZ_JAGIZD010000008.1	#N/A	lcl|NZ_JAGIZD010000008.1_cds_WP_004141771.1_2937	synonymous mutation	Amino acid: V	Position 215: Codon GTC -> GTG
GCF_017814735.1	NZ_JAGIZD010000008.1	#N/A	lcl|NZ_JAGIZD010000008.1_cds_WP_004141771.1_2937	synonymous mutation	Amino acid: A	Position 261: Codon GCC -> GCT
GCF_017814755.1	NZ_JAGIZE010000007.1	#N/A	lcl|NZ_JAGIZE010000007.1_cds_WP_004141771.1_2766	synonymous mutation	Amino acid: A	Position 100: Codon GCG -> GCA
GCF_017814755.1	NZ_JAGIZE010000007.1	#N/A	lcl|NZ_JAGIZE010000007.1_cds_WP_004141771.1_2766	synonymous mutation	Amino acid: Y	Position 139: Codon TAT -> TAC
GCF_017814755.1	NZ_JAGIZE010000007.1	#N/A	lcl|NZ_JAGIZE010000007.1_cds_WP_004141771.1_2766	synonymous mutation	Amino acid: H	Position 178: Codon CAT -> CAC
GCF_017814755.1	NZ_JAGIZE010000007.1	#N/A	lcl|NZ_JAGIZE010000007.1_cds_WP_004141771.1_2766	synonymous mutation	Amino acid: V	Position 215: Codon GTC -> GTG
GCF_017814755.1	NZ_JAGIZE010000007.1	#N/A	lcl|NZ_JAGIZE010000007.1_cds_WP_004141771.1_2766	synonymous mutation	Amino acid: A	Position 261: Codon GCC -> GCT
GCF_017814775.1	NZ_JAGIZC010000008.1	#N/A	lcl|NZ_JAGIZC010000008.1_cds_WP_004141771.1_2866	synonymous mutation	Amino acid: A	Position 100: Codon GCG -> GCA
GCF_017814775.1	NZ_JAGIZC010000008.1	#N/A	lcl|NZ_JAGIZC010000008.1_cds_WP_004141771.1_2866	synonymous mutation	Amino acid: Y	Position 139: Codon TAT -> TAC
GCF_017814775.1	NZ_JAGIZC010000008.1	#N/A	lcl|NZ_JAGIZC010000008.1_cds_WP_004141771.1_2866	synonymous mutation	Amino acid: H	Position 178: Codon CAT -> CAC
GCF_017814775.1	NZ_JAGIZC010000008.1	#N/A	lcl|NZ_JAGIZC010000008.1_cds_WP_004141771.1_2866	synonymous mutation	Amino acid: V	Position 215: Codon GTC -> GTG
GCF_017814775.1	NZ_JAGIZC010000008.1	#N/A	lcl|NZ_JAGIZC010000008.1_cds_WP_004141771.1_2866	synonymous mutation	Amino acid: A	Position 261: Codon GCC -> GCT
GCF_017814795.1	NZ_JAGIZF010000001.1	#N/A	lcl|NZ_JAGIZF010000001.1_cds_WP_004141771.1_235	synonymous mutation	Amino acid: A	Position 100: Codon GCG -> GCA
GCF_017814795.1	NZ_JAGIZF010000001.1	#N/A	lcl|NZ_JAGIZF010000001.1_cds_WP_004141771.1_235	synonymous mutation	Amino acid: A	Position 261: Codon GCC -> GCT
GCF_017894285.1	NZ_CP058358.1	#N/A	lcl|NZ_CP058358.1_cds_WP_004141771.1_3444	synonymous mutation	Amino acid: A	Position 100: Codon GCG -> GCA
GCF_017894285.1	NZ_CP058358.1	#N/A	lcl|NZ_CP058358.1_cds_WP_004141771.1_3444	synonymous mutation	Amino acid: Y	Position 139: Codon TAT -> TAC
GCF_017894285.1	NZ_CP058358.1	#N/A	lcl|NZ_CP058358.1_cds_WP_004141771.1_3444	synonymous mutation	Amino acid: S	Position 157: Codon TCC -> TCT
GCF_017894285.1	NZ_CP058358.1	#N/A	lcl|NZ_CP058358.1_cds_WP_004141771.1_3444	synonymous mutation	Amino acid: H	Position 178: Codon CAT -> CAC
GCF_017894285.1	NZ_CP058358.1	#N/A	lcl|NZ_CP058358.1_cds_WP_004141771.1_3444	synonymous mutation	Amino acid: V	Position 215: Codon GTC -> GTG
GCF_017894305.1	NZ_CP058361.1	#N/A	lcl|NZ_CP058361.1_cds_WP_004141771.1_3349	synonymous mutation	Amino acid: A	Position 100: Codon GCG -> GCA
GCF_017894305.1	NZ_CP058361.1	#N/A	lcl|NZ_CP058361.1_cds_WP_004141771.1_3349	synonymous mutation	Amino acid: Y	Position 139: Codon TAT -> TAC
GCF_017894305.1	NZ_CP058361.1	#N/A	lcl|NZ_CP058361.1_cds_WP_004141771.1_3349	synonymous mutation	Amino acid: S	Position 157: Codon TCC -> TCT
GCF_017894305.1	NZ_CP058361.1	#N/A	lcl|NZ_CP058361.1_cds_WP_004141771.1_3349	synonymous mutation	Amino acid: H	Position 178: Codon CAT -> CAC
GCF_017894305.1	NZ_CP058361.1	#N/A	lcl|NZ_CP058361.1_cds_WP_004141771.1_3349	synonymous mutation	Amino acid: V	Position 215: Codon GTC -> GTG
GCF_018449045.1	NZ_CP075256.1	#N/A	lcl|NZ_CP075256.1_cds_KI741_RS09350_1812	synonymous mutation	Amino acid: A	Position 100: Codon GCG -> GCA
GCF_018449045.1	NZ_CP075256.1	#N/A	lcl|NZ_CP075256.1_cds_KI741_RS09350_1812	non-synonymous mutation	Amino acid change: Y -> *	Position 154: Codon TAC -> TAA
GCF_018449045.1	NZ_CP075256.1	#N/A	lcl|NZ_CP075256.1_cds_KI741_RS09350_1812	synonymous mutation	Amino acid: A	Position 261: Codon GCC -> GCT
GCF_018449065.1	NZ_CP075286.1	#N/A	lcl|NZ_CP075286.1_cds_WP_004141771.1_3442	synonymous mutation	Amino acid: L	Position 97: Codon CTG -> CTA
GCF_018449065.1	NZ_CP075286.1	#N/A	lcl|NZ_CP075286.1_cds_WP_004141771.1_3442	synonymous mutation	Amino acid: A	Position 100: Codon GCG -> GCA
GCF_018449065.1	NZ_CP075286.1	#N/A	lcl|NZ_CP075286.1_cds_WP_004141771.1_3442	synonymous mutation	Amino acid: A	Position 261: Codon GCC -> GCT
GCF_018449305.1	NZ_JAHCQO010000009.1	#N/A	lcl|NZ_JAHCQO010000009.1_cds_WP_004141771.1_5654	synonymous mutation	Amino acid: I	Position 68: Codon ATC -> ATT
GCF_018449305.1	NZ_JAHCQO010000009.1	#N/A	lcl|NZ_JAHCQO010000009.1_cds_WP_004141771.1_5654	synonymous mutation	Amino acid: Y	Position 139: Codon TAT -> TAC
GCF_018449305.1	NZ_JAHCQO010000009.1	#N/A	lcl|NZ_JAHCQO010000009.1_cds_WP_004141771.1_5654	synonymous mutation	Amino acid: H	Position 178: Codon CAT -> CAC
GCF_018449315.1	NZ_JAHCQP010000012.1	#N/A	lcl|NZ_JAHCQP010000012.1_cds_WP_004141771.1_478	synonymous mutation	Amino acid: I	Position 68: Codon ATC -> ATT
GCF_018449315.1	NZ_JAHCQP010000012.1	#N/A	lcl|NZ_JAHCQP010000012.1_cds_WP_004141771.1_478	synonymous mutation	Amino acid: Y	Position 139: Codon TAT -> TAC
GCF_018449315.1	NZ_JAHCQP010000012.1	#N/A	lcl|NZ_JAHCQP010000012.1_cds_WP_004141771.1_478	synonymous mutation	Amino acid: H	Position 178: Codon CAT -> CAC
GCF_018487825.1	NZ_CP075452.1	#N/A	lcl|NZ_CP075452.1_cds_WP_004195943.1_3307	synonymous mutation	Amino acid: I	Position 68: Codon ATC -> ATT
GCF_018487825.1	NZ_CP075452.1	#N/A	lcl|NZ_CP075452.1_cds_WP_004195943.1_3307	synonymous mutation	Amino acid: Y	Position 139: Codon TAT -> TAC
GCF_018487825.1	NZ_CP075452.1	#N/A	lcl|NZ_CP075452.1_cds_WP_004195943.1_3307	synonymous mutation	Amino acid: H	Position 178: Codon CAT -> CAC
GCF_018502565.1	NZ_CP075548.1	#N/A	lcl|NZ_CP075548.1_cds_WP_004141771.1_3312	synonymous mutation	Amino acid: I	Position 68: Codon ATC -> ATT
GCF_018502565.1	NZ_CP075548.1	#N/A	lcl|NZ_CP075548.1_cds_WP_004141771.1_3312	synonymous mutation	Amino acid: Y	Position 139: Codon TAT -> TAC
GCF_018502565.1	NZ_CP075548.1	#N/A	lcl|NZ_CP075548.1_cds_WP_004141771.1_3312	synonymous mutation	Amino acid: H	Position 178: Codon CAT -> CAC
GCF_018502585.1	NZ_CP075552.1	#N/A	lcl|NZ_CP075552.1_cds_WP_004195943.1_3186	synonymous mutation	Amino acid: A	Position 100: Codon GCG -> GCA
GCF_018502585.1	NZ_CP075552.1	#N/A	lcl|NZ_CP075552.1_cds_WP_004195943.1_3186	synonymous mutation	Amino acid: A	Position 261: Codon GCC -> GCT
GCF_018583165.1	NZ_CP075251.1	#N/A	lcl|NZ_CP075251.1_cds_WP_004141771.1_3311	synonymous mutation	Amino acid: I	Position 68: Codon ATC -> ATT
GCF_018583165.1	NZ_CP075251.1	#N/A	lcl|NZ_CP075251.1_cds_WP_004141771.1_3311	synonymous mutation	Amino acid: Y	Position 139: Codon TAT -> TAC
GCF_018583165.1	NZ_CP075251.1	#N/A	lcl|NZ_CP075251.1_cds_WP_004141771.1_3311	synonymous mutation	Amino acid: H	Position 178: Codon CAT -> CAC
GCF_018583185.1	NZ_CP075456.1	#N/A	lcl|NZ_CP075456.1_cds_WP_004195943.1_3307	synonymous mutation	Amino acid: I	Position 68: Codon ATC -> ATT
GCF_018583185.1	NZ_CP075456.1	#N/A	lcl|NZ_CP075456.1_cds_WP_004195943.1_3307	synonymous mutation	Amino acid: Y	Position 139: Codon TAT -> TAC
GCF_018583185.1	NZ_CP075456.1	#N/A	lcl|NZ_CP075456.1_cds_WP_004195943.1_3307	synonymous mutation	Amino acid: H	Position 178: Codon CAT -> CAC
GCF_018583205.1	NZ_CP075262.1	#N/A	lcl|NZ_CP075262.1_cds_WP_004141771.1_3313	synonymous mutation	Amino acid: I	Position 68: Codon ATC -> ATT
GCF_018583205.1	NZ_CP075262.1	#N/A	lcl|NZ_CP075262.1_cds_WP_004141771.1_3313	synonymous mutation	Amino acid: Y	Position 139: Codon TAT -> TAC
GCF_018583205.1	NZ_CP075262.1	#N/A	lcl|NZ_CP075262.1_cds_WP_004141771.1_3313	synonymous mutation	Amino acid: H	Position 178: Codon CAT -> CAC
GCF_018583225.1	NZ_CP075270.1	#N/A	lcl|NZ_CP075270.1_cds_WP_004141771.1_3312	synonymous mutation	Amino acid: I	Position 68: Codon ATC -> ATT
GCF_018583225.1	NZ_CP075270.1	#N/A	lcl|NZ_CP075270.1_cds_WP_004141771.1_3312	synonymous mutation	Amino acid: Y	Position 139: Codon TAT -> TAC
GCF_018583225.1	NZ_CP075270.1	#N/A	lcl|NZ_CP075270.1_cds_WP_004141771.1_3312	synonymous mutation	Amino acid: H	Position 178: Codon CAT -> CAC
GCF_018583245.1	NZ_CP075275.1	#N/A	lcl|NZ_CP075275.1_cds_WP_004195943.1_3186	synonymous mutation	Amino acid: A	Position 100: Codon GCG -> GCA
GCF_018583245.1	NZ_CP075275.1	#N/A	lcl|NZ_CP075275.1_cds_WP_004195943.1_3186	synonymous mutation	Amino acid: A	Position 261: Codon GCC -> GCT
GCF_018583265.1	NZ_CP075290.1	#N/A	lcl|NZ_CP075290.1_cds_WP_004141771.1_3312	synonymous mutation	Amino acid: I	Position 68: Codon ATC -> ATT
GCF_018583265.1	NZ_CP075290.1	#N/A	lcl|NZ_CP075290.1_cds_WP_004141771.1_3312	synonymous mutation	Amino acid: Y	Position 139: Codon TAT -> TAC
GCF_018583265.1	NZ_CP075290.1	#N/A	lcl|NZ_CP075290.1_cds_WP_004141771.1_3312	synonymous mutation	Amino acid: H	Position 178: Codon CAT -> CAC
GCF_018583285.1	NZ_CP075295.1	#N/A	lcl|NZ_CP075295.1_cds_WP_004195943.1_3307	synonymous mutation	Amino acid: I	Position 68: Codon ATC -> ATT
GCF_018583285.1	NZ_CP075295.1	#N/A	lcl|NZ_CP075295.1_cds_WP_004195943.1_3307	synonymous mutation	Amino acid: Y	Position 139: Codon TAT -> TAC
GCF_018583285.1	NZ_CP075295.1	#N/A	lcl|NZ_CP075295.1_cds_WP_004195943.1_3307	synonymous mutation	Amino acid: H	Position 178: Codon CAT -> CAC
GCF_018583305.1	NZ_CP075302.1	#N/A	lcl|NZ_CP075302.1_cds_WP_004195943.1_3306	synonymous mutation	Amino acid: I	Position 68: Codon ATC -> ATT
GCF_018583305.1	NZ_CP075302.1	#N/A	lcl|NZ_CP075302.1_cds_WP_004195943.1_3306	synonymous mutation	Amino acid: Y	Position 139: Codon TAT -> TAC
GCF_018583305.1	NZ_CP075302.1	#N/A	lcl|NZ_CP075302.1_cds_WP_004195943.1_3306	synonymous mutation	Amino acid: H	Position 178: Codon CAT -> CAC
GCF_018583325.1	NZ_CP075307.1	#N/A	lcl|NZ_CP075307.1_cds_WP_004141771.1_3290	synonymous mutation	Amino acid: H	Position 42: Codon CAC -> CAT
GCF_018583325.1	NZ_CP075307.1	#N/A	lcl|NZ_CP075307.1_cds_WP_004141771.1_3290	synonymous mutation	Amino acid: Y	Position 139: Codon TAT -> TAC
GCF_018583325.1	NZ_CP075307.1	#N/A	lcl|NZ_CP075307.1_cds_WP_004141771.1_3290	synonymous mutation	Amino acid: G	Position 187: Codon GGC -> GGT
GCF_018789895.1	NZ_JAHKFH010000009.1	#N/A	lcl|NZ_JAHKFH010000009.1_cds_WP_024623110.1_1618	non-synonymous mutation	Amino acid change: L -> V	Position 13: Codon CTG -> GTG
GCF_018789895.1	NZ_JAHKFH010000009.1	#N/A	lcl|NZ_JAHKFH010000009.1_cds_WP_024623110.1_1618	synonymous mutation	Amino acid: A	Position 100: Codon GCG -> GCA
GCF_018789985.1	NZ_JAHKFL010000012.1	#N/A	lcl|NZ_JAHKFL010000012.1_cds_WP_024623110.1_1936	non-synonymous mutation	Amino acid change: L -> V	Position 13: Codon CTG -> GTG
GCF_018789985.1	NZ_JAHKFL010000012.1	#N/A	lcl|NZ_JAHKFL010000012.1_cds_WP_024623110.1_1936	synonymous mutation	Amino acid: A	Position 100: Codon GCG -> GCA
GCF_018790875.1	NZ_JAHKGJ010000004.1	#N/A	lcl|NZ_JAHKGJ010000004.1_cds_WP_004141771.1_952	synonymous mutation	Amino acid: I	Position 68: Codon ATC -> ATT
GCF_018790985.1	NZ_JAHKGH010000004.1	#N/A	lcl|NZ_JAHKGH010000004.1_cds_WP_004141771.1_687	synonymous mutation	Amino acid: S	Position 51: Codon AGC -> AGT
GCF_019093235.1	NZ_JAGSXY010000018.1	#N/A	lcl|NZ_JAGSXY010000018.1_cds_WP_004141771.1_1190	synonymous mutation	Amino acid: A	Position 100: Codon GCG -> GCA
GCF_019093235.1	NZ_JAGSXY010000018.1	#N/A	lcl|NZ_JAGSXY010000018.1_cds_WP_004141771.1_1190	synonymous mutation	Amino acid: A	Position 261: Codon GCC -> GCT
GCF_019093425.1	NZ_JAGSZT010000008.1	lcl|NZ_JAGSZT010000008.1_cds_WP_217621012.1_5018	lcl|NZ_JAGSZT010000008.1_cds_WP_217621012.1_5018	non-synonymous mutation	Amino acid change: G -> D	Position 89: Codon GGT -> GAT
GCF_019093425.1	NZ_JAGSZT010000008.1	lcl|NZ_JAGSZT010000008.1_cds_WP_217621012.1_5018	lcl|NZ_JAGSZT010000008.1_cds_WP_217621012.1_5018	synonymous mutation	Amino acid: A	Position 100: Codon GCG -> GCA
GCF_019093425.1	NZ_JAGSZT010000008.1	lcl|NZ_JAGSZT010000008.1_cds_WP_217621012.1_5018	lcl|NZ_JAGSZT010000008.1_cds_WP_217621012.1_5018	synonymous mutation	Amino acid: Y	Position 139: Codon TAT -> TAC
GCF_019093425.1	NZ_JAGSZT010000008.1	lcl|NZ_JAGSZT010000008.1_cds_WP_217621012.1_5018	lcl|NZ_JAGSZT010000008.1_cds_WP_217621012.1_5018	synonymous mutation	Amino acid: S	Position 157: Codon TCC -> TCT
GCF_019093425.1	NZ_JAGSZT010000008.1	lcl|NZ_JAGSZT010000008.1_cds_WP_217621012.1_5018	lcl|NZ_JAGSZT010000008.1_cds_WP_217621012.1_5018	synonymous mutation	Amino acid: H	Position 178: Codon CAT -> CAC
GCF_019093425.1	NZ_JAGSZT010000008.1	lcl|NZ_JAGSZT010000008.1_cds_WP_217621012.1_5018	lcl|NZ_JAGSZT010000008.1_cds_WP_217621012.1_5018	synonymous mutation	Amino acid: V	Position 215: Codon GTC -> GTG
GCF_019134695.1	NZ_CP077763.1	#N/A	lcl|NZ_CP077763.1_cds_306	synonymous mutation	Amino acid: L	Position 96: Codon CTG -> CTA
GCF_019134695.1	NZ_CP077763.1	#N/A	lcl|NZ_CP077763.1_cds_306	synonymous mutation	Amino acid: A	Position 99: Codon GCG -> GCA
GCF_019134695.1	NZ_CP077763.1	#N/A	lcl|NZ_CP077763.1_cds_306	synonymous mutation	Amino acid: A	Position 260: Codon GCC -> GCT
GCF_019193085.1	NZ_JAHTKK010000044.1	#N/A	lcl|NZ_JAHTKK010000044.1_cds_WP_004141771.1_2750	synonymous mutation	Amino acid: A	Position 100: Codon GCG -> GCA
GCF_019193085.1	NZ_JAHTKK010000044.1	#N/A	lcl|NZ_JAHTKK010000044.1_cds_WP_004141771.1_2750	synonymous mutation	Amino acid: Y	Position 139: Codon TAT -> TAC
GCF_019193085.1	NZ_JAHTKK010000044.1	#N/A	lcl|NZ_JAHTKK010000044.1_cds_WP_004141771.1_2750	synonymous mutation	Amino acid: S	Position 157: Codon TCC -> TCT
GCF_019193085.1	NZ_JAHTKK010000044.1	#N/A	lcl|NZ_JAHTKK010000044.1_cds_WP_004141771.1_2750	synonymous mutation	Amino acid: H	Position 178: Codon CAT -> CAC
GCF_019284495.1	NZ_CP078744.1	#N/A	lcl|NZ_CP078744.1_cds_WP_223364744.1_3203	synonymous mutation	Amino acid: A	Position 100: Codon GCG -> GCA
GCF_019284495.1	NZ_CP078744.1	#N/A	lcl|NZ_CP078744.1_cds_WP_223364744.1_3203	synonymous mutation	Amino acid: H	Position 178: Codon CAT -> CAC
GCF_019284495.1	NZ_CP078744.1	#N/A	lcl|NZ_CP078744.1_cds_WP_223364744.1_3203	synonymous mutation	Amino acid: A	Position 261: Codon GCC -> GCT
GCF_019284495.1	NZ_CP078744.1	#N/A	lcl|NZ_CP078744.1_cds_WP_223364744.1_3203	non-synonymous mutation	Amino acid change: G -> S	Position 301: Codon GGC -> AGC
GCF_019284675.1	NZ_CP078746.1	#N/A	lcl|NZ_CP078746.1_cds_WP_004195943.1_3041	synonymous mutation	Amino acid: I	Position 68: Codon ATC -> ATT
GCF_019284675.1	NZ_CP078746.1	#N/A	lcl|NZ_CP078746.1_cds_WP_004195943.1_3041	synonymous mutation	Amino acid: Y	Position 139: Codon TAT -> TAC
GCF_019284675.1	NZ_CP078746.1	#N/A	lcl|NZ_CP078746.1_cds_WP_004195943.1_3041	synonymous mutation	Amino acid: H	Position 178: Codon CAT -> CAC
GCF_019285035.1	NZ_CP078753.1	#N/A	lcl|NZ_CP078753.1_cds_WP_004195943.1_3037	synonymous mutation	Amino acid: A	Position 100: Codon GCG -> GCA
GCF_019285035.1	NZ_CP078753.1	#N/A	lcl|NZ_CP078753.1_cds_WP_004195943.1_3037	synonymous mutation	Amino acid: Y	Position 139: Codon TAT -> TAC
GCF_019285035.1	NZ_CP078753.1	#N/A	lcl|NZ_CP078753.1_cds_WP_004195943.1_3037	synonymous mutation	Amino acid: H	Position 178: Codon CAT -> CAC
GCF_019285035.1	NZ_CP078753.1	#N/A	lcl|NZ_CP078753.1_cds_WP_004195943.1_3037	synonymous mutation	Amino acid: Y	Position 338: Codon TAC -> TAT
GCF_019285055.1	NZ_CP078754.1	#N/A	lcl|NZ_CP078754.1_cds_WP_004195943.1_2997	synonymous mutation	Amino acid: I	Position 68: Codon ATC -> ATT
GCF_019285055.1	NZ_CP078754.1	#N/A	lcl|NZ_CP078754.1_cds_WP_004195943.1_2997	synonymous mutation	Amino acid: S	Position 90: Codon TCC -> TCT
GCF_019285055.1	NZ_CP078754.1	#N/A	lcl|NZ_CP078754.1_cds_WP_004195943.1_2997	synonymous mutation	Amino acid: Y	Position 139: Codon TAT -> TAC
GCF_019285055.1	NZ_CP078754.1	#N/A	lcl|NZ_CP078754.1_cds_WP_004195943.1_2997	synonymous mutation	Amino acid: H	Position 178: Codon CAT -> CAC
GCF_019285055.1	NZ_CP078754.1	#N/A	lcl|NZ_CP078754.1_cds_WP_004195943.1_2997	synonymous mutation	Amino acid: A	Position 261: Codon GCC -> GCT
GCF_019285195.1	NZ_CP078762.1	#N/A	lcl|NZ_CP078762.1_cds_WP_004195943.1_3129	synonymous mutation	Amino acid: A	Position 100: Codon GCG -> GCA
GCF_019285195.1	NZ_CP078762.1	#N/A	lcl|NZ_CP078762.1_cds_WP_004195943.1_3129	synonymous mutation	Amino acid: Y	Position 139: Codon TAT -> TAC
GCF_019285195.1	NZ_CP078762.1	#N/A	lcl|NZ_CP078762.1_cds_WP_004195943.1_3129	synonymous mutation	Amino acid: H	Position 178: Codon CAT -> CAC
GCF_019285195.1	NZ_CP078762.1	#N/A	lcl|NZ_CP078762.1_cds_WP_004195943.1_3129	synonymous mutation	Amino acid: V	Position 215: Codon GTC -> GTG
GCF_019285195.1	NZ_CP078762.1	#N/A	lcl|NZ_CP078762.1_cds_WP_004195943.1_3129	synonymous mutation	Amino acid: A	Position 261: Codon GCC -> GCT
GCF_019285215.1	NZ_CP078763.1	#N/A	lcl|NZ_CP078763.1_cds_WP_004195943.1_2984	synonymous mutation	Amino acid: A	Position 100: Codon GCG -> GCA
GCF_019285215.1	NZ_CP078763.1	#N/A	lcl|NZ_CP078763.1_cds_WP_004195943.1_2984	synonymous mutation	Amino acid: Y	Position 139: Codon TAT -> TAC
GCF_019285215.1	NZ_CP078763.1	#N/A	lcl|NZ_CP078763.1_cds_WP_004195943.1_2984	synonymous mutation	Amino acid: H	Position 178: Codon CAT -> CAC
GCF_019285215.1	NZ_CP078763.1	#N/A	lcl|NZ_CP078763.1_cds_WP_004195943.1_2984	synonymous mutation	Amino acid: V	Position 215: Codon GTC -> GTG
GCF_019285215.1	NZ_CP078763.1	#N/A	lcl|NZ_CP078763.1_cds_WP_004195943.1_2984	synonymous mutation	Amino acid: A	Position 261: Codon GCC -> GCT
GCF_019285235.1	NZ_CP078764.1	lcl|NZ_CP078764.1_cds_WP_004195943.1_3133	lcl|NZ_CP078764.1_cds_WP_004195943.1_3133	synonymous mutation	Amino acid: N	Position 20: Codon AAC -> AAT
GCF_019285235.1	NZ_CP078764.1	lcl|NZ_CP078764.1_cds_WP_004195943.1_3133	lcl|NZ_CP078764.1_cds_WP_004195943.1_3133	synonymous mutation	Amino acid: I	Position 68: Codon ATC -> ATT
GCF_019285235.1	NZ_CP078764.1	lcl|NZ_CP078764.1_cds_WP_004195943.1_3133	lcl|NZ_CP078764.1_cds_WP_004195943.1_3133	synonymous mutation	Amino acid: Y	Position 139: Codon TAT -> TAC
GCF_019285235.1	NZ_CP078764.1	lcl|NZ_CP078764.1_cds_WP_004195943.1_3133	lcl|NZ_CP078764.1_cds_WP_004195943.1_3133	synonymous mutation	Amino acid: L	Position 162: Codon CTG -> CTT
GCF_019285235.1	NZ_CP078764.1	lcl|NZ_CP078764.1_cds_WP_004195943.1_3133	lcl|NZ_CP078764.1_cds_WP_004195943.1_3133	synonymous mutation	Amino acid: H	Position 178: Codon CAT -> CAC
GCF_019285235.1	NZ_CP078764.1	lcl|NZ_CP078764.1_cds_WP_004195943.1_3133	lcl|NZ_CP078764.1_cds_WP_004195943.1_3133	synonymous mutation	Amino acid: A	Position 261: Codon GCC -> GCT
GCF_019285255.1	NZ_CP078765.1	#N/A	lcl|NZ_CP078765.1_cds_WP_074192219.1_3003	synonymous mutation	Amino acid: Y	Position 139: Codon TAT -> TAC
GCF_019285255.1	NZ_CP078765.1	#N/A	lcl|NZ_CP078765.1_cds_WP_074192219.1_3003	synonymous mutation	Amino acid: H	Position 178: Codon CAT -> CAC
GCF_019285255.1	NZ_CP078765.1	#N/A	lcl|NZ_CP078765.1_cds_WP_074192219.1_3003	synonymous mutation	Amino acid: A	Position 261: Codon GCC -> GCT
GCF_019285255.1	NZ_CP078765.1	#N/A	lcl|NZ_CP078765.1_cds_WP_074192219.1_3003	non-synonymous mutation	Amino acid change: F -> L	Position 330: Codon TTC -> CTC
GCF_019285275.1	NZ_CP078767.1	#N/A	lcl|NZ_CP078767.1_cds_WP_004195943.1_2953	synonymous mutation	Amino acid: A	Position 100: Codon GCG -> GCA
GCF_019285275.1	NZ_CP078767.1	#N/A	lcl|NZ_CP078767.1_cds_WP_004195943.1_2953	synonymous mutation	Amino acid: Y	Position 139: Codon TAT -> TAC
GCF_019285275.1	NZ_CP078767.1	#N/A	lcl|NZ_CP078767.1_cds_WP_004195943.1_2953	synonymous mutation	Amino acid: H	Position 178: Codon CAT -> CAC
GCF_019285275.1	NZ_CP078767.1	#N/A	lcl|NZ_CP078767.1_cds_WP_004195943.1_2953	synonymous mutation	Amino acid: V	Position 215: Codon GTC -> GTG
GCF_019285275.1	NZ_CP078767.1	#N/A	lcl|NZ_CP078767.1_cds_WP_004195943.1_2953	synonymous mutation	Amino acid: A	Position 261: Codon GCC -> GCT
GCF_019285295.1	NZ_CP078768.1	#N/A	lcl|NZ_CP078768.1_cds_WP_004195943.1_3039	synonymous mutation	Amino acid: I	Position 68: Codon ATC -> ATT
GCF_019285295.1	NZ_CP078768.1	#N/A	lcl|NZ_CP078768.1_cds_WP_004195943.1_3039	synonymous mutation	Amino acid: Y	Position 139: Codon TAT -> TAC
GCF_019285295.1	NZ_CP078768.1	#N/A	lcl|NZ_CP078768.1_cds_WP_004195943.1_3039	synonymous mutation	Amino acid: H	Position 178: Codon CAT -> CAC
GCF_019285335.1	NZ_CP078770.1	#N/A	lcl|NZ_CP078770.1_cds_WP_072269332.1_2965	non-synonymous mutation	Amino acid change: E -> K	Position 131: Codon GAA -> AAA
GCF_019285355.1	NZ_CP078772.1	#N/A	lcl|NZ_CP078772.1_cds_WP_004195943.1_3007	synonymous mutation	Amino acid: S	Position 51: Codon AGC -> AGT
GCF_019285375.1	NZ_CP078773.1	#N/A	lcl|NZ_CP078773.1_cds_WP_004195943.1_3068	synonymous mutation	Amino acid: A	Position 100: Codon GCG -> GCA
GCF_019285375.1	NZ_CP078773.1	#N/A	lcl|NZ_CP078773.1_cds_WP_004195943.1_3068	synonymous mutation	Amino acid: A	Position 261: Codon GCC -> GCT
GCF_019285395.1	NZ_CP078774.1	#N/A	lcl|NZ_CP078774.1_cds_WP_004195943.1_3115	synonymous mutation	Amino acid: A	Position 100: Codon GCG -> GCA
GCF_019285395.1	NZ_CP078774.1	#N/A	lcl|NZ_CP078774.1_cds_WP_004195943.1_3115	synonymous mutation	Amino acid: H	Position 178: Codon CAT -> CAC
GCF_019285395.1	NZ_CP078774.1	#N/A	lcl|NZ_CP078774.1_cds_WP_004195943.1_3115	synonymous mutation	Amino acid: A	Position 261: Codon GCC -> GCT
GCF_019285435.1	NZ_CP078750.1	#N/A	lcl|NZ_CP078750.1_cds_WP_004195943.1_3139	synonymous mutation	Amino acid: I	Position 68: Codon ATC -> ATT
GCF_019285435.1	NZ_CP078750.1	#N/A	lcl|NZ_CP078750.1_cds_WP_004195943.1_3139	synonymous mutation	Amino acid: Y	Position 139: Codon TAT -> TAC
GCF_019285435.1	NZ_CP078750.1	#N/A	lcl|NZ_CP078750.1_cds_WP_004195943.1_3139	synonymous mutation	Amino acid: H	Position 178: Codon CAT -> CAC
GCF_019285455.1	NZ_CP078760.1	#N/A	lcl|NZ_CP078760.1_cds_WP_004195943.1_3029	synonymous mutation	Amino acid: A	Position 100: Codon GCG -> GCA
GCF_019285455.1	NZ_CP078760.1	#N/A	lcl|NZ_CP078760.1_cds_WP_004195943.1_3029	synonymous mutation	Amino acid: Y	Position 139: Codon TAT -> TAC
GCF_019285455.1	NZ_CP078760.1	#N/A	lcl|NZ_CP078760.1_cds_WP_004195943.1_3029	synonymous mutation	Amino acid: H	Position 178: Codon CAT -> CAC
GCF_019285455.1	NZ_CP078760.1	#N/A	lcl|NZ_CP078760.1_cds_WP_004195943.1_3029	synonymous mutation	Amino acid: V	Position 215: Codon GTC -> GTG
GCF_019285455.1	NZ_CP078760.1	#N/A	lcl|NZ_CP078760.1_cds_WP_004195943.1_3029	synonymous mutation	Amino acid: A	Position 261: Codon GCC -> GCT
GCF_019285475.1	NZ_CP078766.1	#N/A	lcl|NZ_CP078766.1_cds_WP_004195943.1_3162	synonymous mutation	Amino acid: I	Position 68: Codon ATC -> ATT
GCF_019285475.1	NZ_CP078766.1	#N/A	lcl|NZ_CP078766.1_cds_WP_004195943.1_3162	synonymous mutation	Amino acid: Y	Position 139: Codon TAT -> TAC
GCF_019285475.1	NZ_CP078766.1	#N/A	lcl|NZ_CP078766.1_cds_WP_004195943.1_3162	synonymous mutation	Amino acid: H	Position 178: Codon CAT -> CAC
GCF_019294485.1	NZ_CP078771.1	#N/A	lcl|NZ_CP078771.1_cds_WP_004195943.1_3009	synonymous mutation	Amino acid: S	Position 51: Codon AGC -> AGT
GCF_019336285.1	NZ_JAHWWG010000002.1	#N/A	lcl|NZ_JAHWWG010000002.1_cds_WP_004141771.1_1542	synonymous mutation	Amino acid: A	Position 100: Codon GCG -> GCA
GCF_019336285.1	NZ_JAHWWG010000002.1	#N/A	lcl|NZ_JAHWWG010000002.1_cds_WP_004141771.1_1542	synonymous mutation	Amino acid: Y	Position 139: Codon TAT -> TAC
GCF_019336285.1	NZ_JAHWWG010000002.1	#N/A	lcl|NZ_JAHWWG010000002.1_cds_WP_004141771.1_1542	synonymous mutation	Amino acid: H	Position 178: Codon CAT -> CAC
GCF_019336285.1	NZ_JAHWWG010000002.1	#N/A	lcl|NZ_JAHWWG010000002.1_cds_WP_004141771.1_1542	synonymous mutation	Amino acid: V	Position 215: Codon GTC -> GTG
GCF_019336285.1	NZ_JAHWWG010000002.1	#N/A	lcl|NZ_JAHWWG010000002.1_cds_WP_004141771.1_1542	synonymous mutation	Amino acid: A	Position 261: Codon GCC -> GCT
GCF_019426495.1	NZ_NKTM01000008.1	#N/A	lcl|NZ_NKTM01000008.1_cds_WP_004141771.1_5113	synonymous mutation	Amino acid: A	Position 100: Codon GCG -> GCA
GCF_019426495.1	NZ_NKTM01000008.1	#N/A	lcl|NZ_NKTM01000008.1_cds_WP_004141771.1_5113	synonymous mutation	Amino acid: Y	Position 139: Codon TAT -> TAC
GCF_019426495.1	NZ_NKTM01000008.1	#N/A	lcl|NZ_NKTM01000008.1_cds_WP_004141771.1_5113	synonymous mutation	Amino acid: H	Position 178: Codon CAT -> CAC
GCF_019426495.1	NZ_NKTM01000008.1	#N/A	lcl|NZ_NKTM01000008.1_cds_WP_004141771.1_5113	synonymous mutation	Amino acid: V	Position 215: Codon GTC -> GTG
GCF_019426495.1	NZ_NKTM01000008.1	#N/A	lcl|NZ_NKTM01000008.1_cds_WP_004141771.1_5113	synonymous mutation	Amino acid: A	Position 261: Codon GCC -> GCT
GCF_019428445.1	NZ_NPON01000002.1	#N/A	lcl|NZ_NPON01000002.1_cds_WP_004141771.1_2663	synonymous mutation	Amino acid: A	Position 261: Codon GCC -> GCT
GCF_019428445.1	NZ_NPON01000002.1	#N/A	lcl|NZ_NPON01000002.1_cds_WP_004141771.1_2663	synonymous mutation	Amino acid: T	Position 288: Codon ACC -> ACT
GCF_019459665.1	NZ_JAIBHK010000003.1	#N/A	lcl|NZ_JAIBHK010000003.1_cds_WP_004141771.1_3696	synonymous mutation	Amino acid: S	Position 51: Codon AGC -> AGT
GCF_019459665.1	NZ_JAIBHK010000003.1	#N/A	lcl|NZ_JAIBHK010000003.1_cds_WP_004141771.1_3696	synonymous mutation	Amino acid: A	Position 261: Codon GCC -> GCT
GCF_019677685.1	NZ_NMPC01000054.1	#N/A	lcl|NZ_NMPC01000054.1_cds_WP_004141771.1_3844	synonymous mutation	Amino acid: A	Position 100: Codon GCG -> GCA
GCF_019677685.1	NZ_NMPC01000054.1	#N/A	lcl|NZ_NMPC01000054.1_cds_WP_004141771.1_3844	synonymous mutation	Amino acid: Y	Position 139: Codon TAT -> TAC
GCF_019677685.1	NZ_NMPC01000054.1	#N/A	lcl|NZ_NMPC01000054.1_cds_WP_004141771.1_3844	synonymous mutation	Amino acid: S	Position 157: Codon TCC -> TCT
GCF_019677685.1	NZ_NMPC01000054.1	#N/A	lcl|NZ_NMPC01000054.1_cds_WP_004141771.1_3844	synonymous mutation	Amino acid: V	Position 215: Codon GTC -> GTG
GCF_019677725.1	NZ_NOWR01000005.1	#N/A	lcl|NZ_NOWR01000005.1_cds_WP_004141771.1_4059	synonymous mutation	Amino acid: S	Position 51: Codon AGC -> AGT
GCF_019678175.1	NZ_NOWQ01000056.1	#N/A	lcl|NZ_NOWQ01000056.1_cds_WP_004141771.1_3690	synonymous mutation	Amino acid: Y	Position 139: Codon TAT -> TAC
GCF_019678175.1	NZ_NOWQ01000056.1	#N/A	lcl|NZ_NOWQ01000056.1_cds_WP_004141771.1_3690	synonymous mutation	Amino acid: H	Position 178: Codon CAT -> CAC
GCF_019678215.1	NZ_PEAT01000029.1	#N/A	lcl|NZ_PEAT01000029.1_cds_WP_004141771.1_2637	synonymous mutation	Amino acid: A	Position 100: Codon GCG -> GCA
GCF_019678215.1	NZ_PEAT01000029.1	#N/A	lcl|NZ_PEAT01000029.1_cds_WP_004141771.1_2637	synonymous mutation	Amino acid: Y	Position 139: Codon TAT -> TAC
GCF_019678215.1	NZ_PEAT01000029.1	#N/A	lcl|NZ_PEAT01000029.1_cds_WP_004141771.1_2637	synonymous mutation	Amino acid: H	Position 178: Codon CAT -> CAC
GCF_019678225.1	NZ_PEAS01000028.1	#N/A	lcl|NZ_PEAS01000028.1_cds_WP_004141771.1_2597	synonymous mutation	Amino acid: A	Position 100: Codon GCG -> GCA
GCF_019678225.1	NZ_PEAS01000028.1	#N/A	lcl|NZ_PEAS01000028.1_cds_WP_004141771.1_2597	synonymous mutation	Amino acid: Y	Position 139: Codon TAT -> TAC
GCF_019678225.1	NZ_PEAS01000028.1	#N/A	lcl|NZ_PEAS01000028.1_cds_WP_004141771.1_2597	synonymous mutation	Amino acid: H	Position 178: Codon CAT -> CAC
GCF_019678535.1	NZ_PKPI01000004.1	#N/A	lcl|NZ_PKPI01000004.1_cds_WP_004141771.1_3791	synonymous mutation	Amino acid: S	Position 51: Codon AGC -> AGT
GCF_019678555.1	NZ_PKPJ01000001.1	#N/A	lcl|NZ_PKPJ01000001.1_cds_WP_004141771.1_176	synonymous mutation	Amino acid: S	Position 51: Codon AGC -> AGT
GCF_019678655.1	NZ_PKPM01000001.1	#N/A	lcl|NZ_PKPM01000001.1_cds_WP_004141771.1_165	synonymous mutation	Amino acid: A	Position 100: Codon GCG -> GCA
GCF_019678655.1	NZ_PKPM01000001.1	#N/A	lcl|NZ_PKPM01000001.1_cds_WP_004141771.1_165	synonymous mutation	Amino acid: H	Position 178: Codon CAT -> CAC
GCF_019678655.1	NZ_PKPM01000001.1	#N/A	lcl|NZ_PKPM01000001.1_cds_WP_004141771.1_165	synonymous mutation	Amino acid: V	Position 215: Codon GTC -> GTG
GCF_019678655.1	NZ_PKPM01000001.1	#N/A	lcl|NZ_PKPM01000001.1_cds_WP_004141771.1_165	synonymous mutation	Amino acid: A	Position 261: Codon GCC -> GCT
GCF_019678685.1	NZ_PKPN01000001.1	#N/A	lcl|NZ_PKPN01000001.1_cds_WP_004141771.1_35	synonymous mutation	Amino acid: Y	Position 139: Codon TAT -> TAC
GCF_019678685.1	NZ_PKPN01000001.1	#N/A	lcl|NZ_PKPN01000001.1_cds_WP_004141771.1_35	synonymous mutation	Amino acid: H	Position 178: Codon CAT -> CAC
GCF_019678715.1	NZ_PKPL01000013.1	#N/A	lcl|NZ_PKPL01000013.1_cds_WP_004141771.1_981	synonymous mutation	Amino acid: S	Position 51: Codon AGC -> AGT
GCF_019678815.1	NZ_PPTD01000003.1	#N/A	lcl|NZ_PPTD01000003.1_cds_WP_004141771.1_3359	synonymous mutation	Amino acid: S	Position 51: Codon AGC -> AGT
GCF_019678815.1	NZ_PPTD01000003.1	#N/A	lcl|NZ_PPTD01000003.1_cds_WP_004141771.1_3359	synonymous mutation	Amino acid: A	Position 261: Codon GCC -> GCT
GCF_019678895.1	NZ_PUII01000001.1	#N/A	lcl|NZ_PUII01000001.1_cds_WP_004141771.1_473	synonymous mutation	Amino acid: Y	Position 139: Codon TAT -> TAC
GCF_019678895.1	NZ_PUII01000001.1	#N/A	lcl|NZ_PUII01000001.1_cds_WP_004141771.1_473	synonymous mutation	Amino acid: H	Position 178: Codon CAT -> CAC
GCF_019678895.1	NZ_PUII01000001.1	#N/A	lcl|NZ_PUII01000001.1_cds_WP_004141771.1_473	synonymous mutation	Amino acid: A	Position 261: Codon GCC -> GCT
GCF_019678935.1	NZ_PUIK01000014.1	#N/A	lcl|NZ_PUIK01000014.1_cds_WP_004141771.1_1315	synonymous mutation	Amino acid: A	Position 100: Codon GCG -> GCA
GCF_019678935.1	NZ_PUIK01000014.1	#N/A	lcl|NZ_PUIK01000014.1_cds_WP_004141771.1_1315	synonymous mutation	Amino acid: A	Position 261: Codon GCC -> GCT
GCF_019678995.1	NZ_PUIJ01000001.1	#N/A	lcl|NZ_PUIJ01000001.1_cds_WP_016529535.1_825	non-synonymous mutation	Amino acid change: E -> K	Position 131: Codon GAA -> AAA
GCF_019678995.1	NZ_PUIJ01000001.1	#N/A	lcl|NZ_PUIJ01000001.1_cds_WP_016529535.1_825	synonymous mutation	Amino acid: A	Position 261: Codon GCC -> GCT
GCF_019678995.1	NZ_PUIJ01000001.1	#N/A	lcl|NZ_PUIJ01000001.1_cds_WP_016529535.1_825	synonymous mutation	Amino acid: A	Position 327: Codon GCG -> GCA
GCF_019679075.1	NZ_PXJJ01000004.1	#N/A	lcl|NZ_PXJJ01000004.1_cds_WP_004141771.1_3390	synonymous mutation	Amino acid: E	Position 88: Codon GAA -> GAG
GCF_019679075.1	NZ_PXJJ01000004.1	#N/A	lcl|NZ_PXJJ01000004.1_cds_WP_004141771.1_3390	synonymous mutation	Amino acid: A	Position 100: Codon GCG -> GCA
GCF_019679075.1	NZ_PXJJ01000004.1	#N/A	lcl|NZ_PXJJ01000004.1_cds_WP_004141771.1_3390	synonymous mutation	Amino acid: Y	Position 139: Codon TAT -> TAC
GCF_019679075.1	NZ_PXJJ01000004.1	#N/A	lcl|NZ_PXJJ01000004.1_cds_WP_004141771.1_3390	synonymous mutation	Amino acid: H	Position 178: Codon CAT -> CAC
GCF_019679075.1	NZ_PXJJ01000004.1	#N/A	lcl|NZ_PXJJ01000004.1_cds_WP_004141771.1_3390	synonymous mutation	Amino acid: A	Position 269: Codon GCA -> GCC
GCF_019679115.1	NZ_PXJK01000050.1	#N/A	lcl|NZ_PXJK01000050.1_cds_WP_004141771.1_3759	synonymous mutation	Amino acid: A	Position 100: Codon GCG -> GCA
GCF_019679115.1	NZ_PXJK01000050.1	#N/A	lcl|NZ_PXJK01000050.1_cds_WP_004141771.1_3759	synonymous mutation	Amino acid: A	Position 261: Codon GCC -> GCT
GCF_019679275.1	NZ_QYYM01000003.1	#N/A	lcl|NZ_QYYM01000003.1_cds_WP_221020017.1_3309	synonymous mutation	Amino acid: A	Position 100: Codon GCG -> GCA
GCF_019679275.1	NZ_QYYM01000003.1	#N/A	lcl|NZ_QYYM01000003.1_cds_WP_221020017.1_3309	synonymous mutation	Amino acid: H	Position 178: Codon CAT -> CAC
GCF_019679275.1	NZ_QYYM01000003.1	#N/A	lcl|NZ_QYYM01000003.1_cds_WP_221020017.1_3309	non-synonymous mutation	Amino acid change: T -> S	Position 195: Codon ACC -> AGC
GCF_019679335.1	NZ_QYYL01000010.1	#N/A	lcl|NZ_QYYL01000010.1_cds_WP_004141771.1_612	synonymous mutation	Amino acid: A	Position 100: Codon GCG -> GCA
GCF_019679335.1	NZ_QYYL01000010.1	#N/A	lcl|NZ_QYYL01000010.1_cds_WP_004141771.1_612	synonymous mutation	Amino acid: A	Position 261: Codon GCC -> GCT
GCF_019679335.1	NZ_QYYL01000010.1	#N/A	lcl|NZ_QYYL01000010.1_cds_WP_004141771.1_612	synonymous mutation	Amino acid: V	Position 324: Codon GTC -> GTT
GCF_019679345.1	NZ_QYYQ01000010.1	#N/A	lcl|NZ_QYYQ01000010.1_cds_WP_004141771.1_875	synonymous mutation	Amino acid: A	Position 100: Codon GCG -> GCA
GCF_019679345.1	NZ_QYYQ01000010.1	#N/A	lcl|NZ_QYYQ01000010.1_cds_WP_004141771.1_875	synonymous mutation	Amino acid: Y	Position 139: Codon TAT -> TAC
GCF_019679345.1	NZ_QYYQ01000010.1	#N/A	lcl|NZ_QYYQ01000010.1_cds_WP_004141771.1_875	synonymous mutation	Amino acid: H	Position 178: Codon CAT -> CAC
GCF_019679345.1	NZ_QYYQ01000010.1	#N/A	lcl|NZ_QYYQ01000010.1_cds_WP_004141771.1_875	synonymous mutation	Amino acid: V	Position 215: Codon GTC -> GTG
GCF_019679345.1	NZ_QYYQ01000010.1	#N/A	lcl|NZ_QYYQ01000010.1_cds_WP_004141771.1_875	synonymous mutation	Amino acid: A	Position 261: Codon GCC -> GCT
GCF_019679375.1	NZ_QYYR01000006.1	#N/A	lcl|NZ_QYYR01000006.1_cds_WP_004141771.1_4475	synonymous mutation	Amino acid: A	Position 261: Codon GCC -> GCT
GCF_019679395.1	NZ_QYYS01000001.1	#N/A	lcl|NZ_QYYS01000001.1_cds_WP_004141771.1_176	synonymous mutation	Amino acid: S	Position 51: Codon AGC -> AGT
GCF_019679415.1	NZ_QYYT01000005.1	#N/A	lcl|NZ_QYYT01000005.1_cds_WP_016529535.1_4349	non-synonymous mutation	Amino acid change: E -> K	Position 131: Codon GAA -> AAA
GCF_019711255.1	NZ_CP081291.1	#N/A	lcl|NZ_CP081291.1_cds_WP_228739755.1_3239	synonymous mutation	Amino acid: A	Position 100: Codon GCG -> GCA
GCF_019711255.1	NZ_CP081291.1	#N/A	lcl|NZ_CP081291.1_cds_WP_228739755.1_3239	synonymous mutation	Amino acid: Y	Position 139: Codon TAT -> TAC
GCF_019711255.1	NZ_CP081291.1	#N/A	lcl|NZ_CP081291.1_cds_WP_228739755.1_3239	synonymous mutation	Amino acid: H	Position 178: Codon CAT -> CAC
GCF_019711255.1	NZ_CP081291.1	#N/A	lcl|NZ_CP081291.1_cds_WP_228739755.1_3239	synonymous mutation	Amino acid: V	Position 215: Codon GTC -> GTS
GCF_019711255.1	NZ_CP081291.1	#N/A	lcl|NZ_CP081291.1_cds_WP_228739755.1_3239	synonymous mutation	Amino acid: A	Position 261: Codon GCC -> GCY
GCF_019711255.1	NZ_CP081291.1	#N/A	lcl|NZ_CP081291.1_cds_WP_228739755.1_3239	non-synonymous mutation	Amino acid change: Q -> X	Position 272: Codon CAG -> YAG
GCF_019880265.1	NZ_CP082290.1	#N/A	lcl|NZ_CP082290.1_cds_WP_004195943.1_3270	synonymous mutation	Amino acid: S	Position 51: Codon AGC -> AGT
GCF_019880265.1	NZ_CP082290.1	#N/A	lcl|NZ_CP082290.1_cds_WP_004195943.1_3270	synonymous mutation	Amino acid: A	Position 261: Codon GCC -> GCT
GCF_019990775.1	NZ_JAIPRG010000013.1	#N/A	lcl|NZ_JAIPRG010000013.1_cds_WP_004141771.1_3666	synonymous mutation	Amino acid: A	Position 100: Codon GCG -> GCA
GCF_019990775.1	NZ_JAIPRG010000013.1	#N/A	lcl|NZ_JAIPRG010000013.1_cds_WP_004141771.1_3666	synonymous mutation	Amino acid: Y	Position 139: Codon TAT -> TAC
GCF_019990775.1	NZ_JAIPRG010000013.1	#N/A	lcl|NZ_JAIPRG010000013.1_cds_WP_004141771.1_3666	synonymous mutation	Amino acid: H	Position 178: Codon CAT -> CAC
GCF_019990775.1	NZ_JAIPRG010000013.1	#N/A	lcl|NZ_JAIPRG010000013.1_cds_WP_004141771.1_3666	synonymous mutation	Amino acid: V	Position 215: Codon GTC -> GTG
GCF_019990775.1	NZ_JAIPRG010000013.1	#N/A	lcl|NZ_JAIPRG010000013.1_cds_WP_004141771.1_3666	synonymous mutation	Amino acid: A	Position 261: Codon GCC -> GCT
GCF_019990825.1	NZ_JAIPRH010000007.1	#N/A	lcl|NZ_JAIPRH010000007.1_cds_WP_004141771.1_2039	synonymous mutation	Amino acid: S	Position 51: Codon AGC -> AGT
GCF_020080125.1	NZ_CP083443.1	#N/A	lcl|NZ_CP083443.1_cds_WP_004141771.1_3474	synonymous mutation	Amino acid: I	Position 68: Codon ATC -> ATT
GCF_020080125.1	NZ_CP083443.1	#N/A	lcl|NZ_CP083443.1_cds_WP_004141771.1_3474	synonymous mutation	Amino acid: G	Position 76: Codon GGC -> GGT
GCF_020080125.1	NZ_CP083443.1	#N/A	lcl|NZ_CP083443.1_cds_WP_004141771.1_3474	synonymous mutation	Amino acid: Y	Position 139: Codon TAT -> TAC
GCF_020080125.1	NZ_CP083443.1	#N/A	lcl|NZ_CP083443.1_cds_WP_004141771.1_3474	synonymous mutation	Amino acid: H	Position 178: Codon CAT -> CAC
GCF_020080125.1	NZ_CP083443.1	#N/A	lcl|NZ_CP083443.1_cds_WP_004141771.1_3474	synonymous mutation	Amino acid: A	Position 261: Codon GCC -> GCT
GCF_020591915.1	NZ_JAGWDY010000145.1	#N/A	lcl|NZ_JAGWDY010000145.1_cds_WP_004141771.1_4285	synonymous mutation	Amino acid: S	Position 51: Codon AGC -> AGT
GCF_020591915.1	NZ_JAGWDY010000145.1	#N/A	lcl|NZ_JAGWDY010000145.1_cds_WP_004141771.1_4285	synonymous mutation	Amino acid: A	Position 261: Codon GCC -> GCT
GCF_020591975.1	NZ_JAGWDZ010000054.1	#N/A	lcl|NZ_JAGWDZ010000054.1_cds_WP_004141771.1_4899	synonymous mutation	Amino acid: A	Position 100: Codon GCG -> GCA
GCF_020591975.1	NZ_JAGWDZ010000054.1	#N/A	lcl|NZ_JAGWDZ010000054.1_cds_WP_004141771.1_4899	synonymous mutation	Amino acid: Y	Position 139: Codon TAT -> TAC
GCF_020591975.1	NZ_JAGWDZ010000054.1	#N/A	lcl|NZ_JAGWDZ010000054.1_cds_WP_004141771.1_4899	synonymous mutation	Amino acid: H	Position 178: Codon CAT -> CAC
GCF_020591975.1	NZ_JAGWDZ010000054.1	#N/A	lcl|NZ_JAGWDZ010000054.1_cds_WP_004141771.1_4899	synonymous mutation	Amino acid: V	Position 215: Codon GTC -> GTG
GCF_020591975.1	NZ_JAGWDZ010000054.1	#N/A	lcl|NZ_JAGWDZ010000054.1_cds_WP_004141771.1_4899	synonymous mutation	Amino acid: A	Position 261: Codon GCC -> GCT
GCF_020591985.1	NZ_JAGWDX010000102.1	#N/A	lcl|NZ_JAGWDX010000102.1_cds_WP_004141771.1_4455	synonymous mutation	Amino acid: S	Position 51: Codon AGC -> AGT
GCF_020591985.1	NZ_JAGWDX010000102.1	#N/A	lcl|NZ_JAGWDX010000102.1_cds_WP_004141771.1_4455	synonymous mutation	Amino acid: A	Position 261: Codon GCC -> GCT
GCF_020592075.1	NZ_JAGWEC010000063.1	#N/A	lcl|NZ_JAGWEC010000063.1_cds_WP_004141771.1_5011	synonymous mutation	Amino acid: A	Position 100: Codon GCG -> GCA
GCF_020592075.1	NZ_JAGWEC010000063.1	#N/A	lcl|NZ_JAGWEC010000063.1_cds_WP_004141771.1_5011	synonymous mutation	Amino acid: Y	Position 139: Codon TAT -> TAC
GCF_020592075.1	NZ_JAGWEC010000063.1	#N/A	lcl|NZ_JAGWEC010000063.1_cds_WP_004141771.1_5011	synonymous mutation	Amino acid: H	Position 178: Codon CAT -> CAC
GCF_020592075.1	NZ_JAGWEC010000063.1	#N/A	lcl|NZ_JAGWEC010000063.1_cds_WP_004141771.1_5011	synonymous mutation	Amino acid: V	Position 215: Codon GTC -> GTG
GCF_020592075.1	NZ_JAGWEC010000063.1	#N/A	lcl|NZ_JAGWEC010000063.1_cds_WP_004141771.1_5011	synonymous mutation	Amino acid: A	Position 261: Codon GCC -> GCT
GCF_020592085.1	NZ_JAGWEE010000050.1	#N/A	lcl|NZ_JAGWEE010000050.1_cds_WP_016529535.1_4771	non-synonymous mutation	Amino acid change: E -> K	Position 131: Codon GAA -> AAA
GCF_020592085.1	NZ_JAGWEE010000050.1	#N/A	lcl|NZ_JAGWEE010000050.1_cds_WP_016529535.1_4771	synonymous mutation	Amino acid: A	Position 261: Codon GCC -> GCT
GCF_020592125.1	NZ_JAGWED010000105.1	#N/A	lcl|NZ_JAGWED010000105.1_cds_WP_016529535.1_4540	non-synonymous mutation	Amino acid change: E -> K	Position 131: Codon GAA -> AAA
GCF_020592125.1	NZ_JAGWED010000105.1	#N/A	lcl|NZ_JAGWED010000105.1_cds_WP_016529535.1_4540	synonymous mutation	Amino acid: Q	Position 173: Codon CAG -> CAA
GCF_020592125.1	NZ_JAGWED010000105.1	#N/A	lcl|NZ_JAGWED010000105.1_cds_WP_016529535.1_4540	synonymous mutation	Amino acid: D	Position 335: Codon GAC -> GAT
GCF_020592125.1	NZ_JAGWED010000105.1	#N/A	lcl|NZ_JAGWED010000105.1_cds_WP_016529535.1_4540	synonymous mutation	Amino acid: A	Position 341: Codon GCG -> GCT
GCF_020592155.1	NZ_JAGWEG010000105.1	#N/A	lcl|NZ_JAGWEG010000105.1_cds_WP_016529535.1_5125	non-synonymous mutation	Amino acid change: E -> K	Position 131: Codon GAA -> AAA
GCF_020592155.1	NZ_JAGWEG010000105.1	#N/A	lcl|NZ_JAGWEG010000105.1_cds_WP_016529535.1_5125	synonymous mutation	Amino acid: Q	Position 173: Codon CAG -> CAA
GCF_020592155.1	NZ_JAGWEG010000105.1	#N/A	lcl|NZ_JAGWEG010000105.1_cds_WP_016529535.1_5125	synonymous mutation	Amino acid: D	Position 335: Codon GAC -> GAT
GCF_020592155.1	NZ_JAGWEG010000105.1	#N/A	lcl|NZ_JAGWEG010000105.1_cds_WP_016529535.1_5125	synonymous mutation	Amino acid: A	Position 341: Codon GCG -> GCT
GCF_020592215.1	NZ_JAGWEI010000052.1	#N/A	lcl|NZ_JAGWEI010000052.1_cds_WP_004141771.1_4237	synonymous mutation	Amino acid: A	Position 100: Codon GCG -> GCA
GCF_020592215.1	NZ_JAGWEI010000052.1	#N/A	lcl|NZ_JAGWEI010000052.1_cds_WP_004141771.1_4237	synonymous mutation	Amino acid: A	Position 261: Codon GCC -> GCT
GCF_020592315.1	NZ_JAGWEL010000078.1	#N/A	lcl|NZ_JAGWEL010000078.1_cds_WP_004141771.1_4884	synonymous mutation	Amino acid: A	Position 100: Codon GCG -> GCA
GCF_020592315.1	NZ_JAGWEL010000078.1	#N/A	lcl|NZ_JAGWEL010000078.1_cds_WP_004141771.1_4884	synonymous mutation	Amino acid: H	Position 178: Codon CAT -> CAC
GCF_020592315.1	NZ_JAGWEL010000078.1	#N/A	lcl|NZ_JAGWEL010000078.1_cds_WP_004141771.1_4884	synonymous mutation	Amino acid: A	Position 261: Codon GCC -> GCT
GCF_020592335.1	NZ_JAGWEJ010000046.1	#N/A	lcl|NZ_JAGWEJ010000046.1_cds_WP_016529535.1_3771	non-synonymous mutation	Amino acid change: E -> K	Position 131: Codon GAA -> AAA
GCF_020592335.1	NZ_JAGWEJ010000046.1	#N/A	lcl|NZ_JAGWEJ010000046.1_cds_WP_016529535.1_3771	synonymous mutation	Amino acid: A	Position 261: Codon GCC -> GCT
GCF_020805385.1	NZ_JAJHGW010000007.1	#N/A	lcl|NZ_JAJHGW010000007.1_cds_WP_004141771.1_4690	synonymous mutation	Amino acid: S	Position 51: Codon AGC -> AGT
GCF_020805385.1	NZ_JAJHGW010000007.1	#N/A	lcl|NZ_JAJHGW010000007.1_cds_WP_004141771.1_4690	synonymous mutation	Amino acid: G	Position 187: Codon GGC -> GGT
GCF_020805385.1	NZ_JAJHGW010000007.1	#N/A	lcl|NZ_JAJHGW010000007.1_cds_WP_004141771.1_4690	synonymous mutation	Amino acid: A	Position 261: Codon GCC -> GCT
GCF_020805385.1	NZ_JAJHGW010000007.1	#N/A	lcl|NZ_JAJHGW010000007.1_cds_WP_004141771.1_4690	synonymous mutation	Amino acid: A	Position 327: Codon GCG -> GCA
GCF_020805385.1	NZ_JAJHGW010000007.1	#N/A	lcl|NZ_JAJHGW010000007.1_cds_WP_004141771.1_4690	synonymous mutation	Amino acid: A	Position 342: Codon GCT -> GCA
GCF_020805475.1	NZ_JAJHHD010000046.1	#N/A	lcl|NZ_JAJHHD010000046.1_cds_WP_004195943.1_3387	synonymous mutation	Amino acid: I	Position 68: Codon ATC -> ATT
GCF_020805475.1	NZ_JAJHHD010000046.1	#N/A	lcl|NZ_JAJHHD010000046.1_cds_WP_004195943.1_3387	synonymous mutation	Amino acid: Y	Position 139: Codon TAT -> TAC
GCF_020805475.1	NZ_JAJHHD010000046.1	#N/A	lcl|NZ_JAJHHD010000046.1_cds_WP_004195943.1_3387	synonymous mutation	Amino acid: H	Position 178: Codon CAT -> CAC
GCF_020805475.1	NZ_JAJHHD010000046.1	#N/A	lcl|NZ_JAJHHD010000046.1_cds_WP_004195943.1_3387	synonymous mutation	Amino acid: G	Position 187: Codon GGC -> GGT
GCF_020805475.1	NZ_JAJHHD010000046.1	#N/A	lcl|NZ_JAJHHD010000046.1_cds_WP_004195943.1_3387	synonymous mutation	Amino acid: A	Position 261: Codon GCC -> GCT
GCF_020805515.1	NZ_JAJHHH010000009.1	#N/A	lcl|NZ_JAJHHH010000009.1_cds_WP_004141771.1_4975	synonymous mutation	Amino acid: A	Position 100: Codon GCG -> GCA
GCF_020805515.1	NZ_JAJHHH010000009.1	#N/A	lcl|NZ_JAJHHH010000009.1_cds_WP_004141771.1_4975	synonymous mutation	Amino acid: Y	Position 139: Codon TAT -> TAC
GCF_020805515.1	NZ_JAJHHH010000009.1	#N/A	lcl|NZ_JAJHHH010000009.1_cds_WP_004141771.1_4975	synonymous mutation	Amino acid: H	Position 178: Codon CAT -> CAC
GCF_020805515.1	NZ_JAJHHH010000009.1	#N/A	lcl|NZ_JAJHHH010000009.1_cds_WP_004141771.1_4975	synonymous mutation	Amino acid: V	Position 215: Codon GTC -> GTG
GCF_020805515.1	NZ_JAJHHH010000009.1	#N/A	lcl|NZ_JAJHHH010000009.1_cds_WP_004141771.1_4975	synonymous mutation	Amino acid: A	Position 261: Codon GCC -> GCT
GCF_020805605.1	NZ_JAJHGS010000002.1	#N/A	lcl|NZ_JAJHGS010000002.1_cds_WP_004141771.1_2292	synonymous mutation	Amino acid: Y	Position 139: Codon TAT -> TAC
GCF_020805605.1	NZ_JAJHGS010000002.1	#N/A	lcl|NZ_JAJHGS010000002.1_cds_WP_004141771.1_2292	synonymous mutation	Amino acid: H	Position 178: Codon CAT -> CAC
GCF_020805605.1	NZ_JAJHGS010000002.1	#N/A	lcl|NZ_JAJHGS010000002.1_cds_WP_004141771.1_2292	synonymous mutation	Amino acid: G	Position 187: Codon GGC -> GGT
GCF_020805605.1	NZ_JAJHGS010000002.1	#N/A	lcl|NZ_JAJHGS010000002.1_cds_WP_004141771.1_2292	synonymous mutation	Amino acid: A	Position 261: Codon GCC -> GCT
GCF_020805645.1	NZ_JAJHGR010000012.1	#N/A	lcl|NZ_JAJHGR010000012.1_cds_WP_004141771.1_1375	synonymous mutation	Amino acid: Y	Position 139: Codon TAT -> TAC
GCF_020805645.1	NZ_JAJHGR010000012.1	#N/A	lcl|NZ_JAJHGR010000012.1_cds_WP_004141771.1_1375	synonymous mutation	Amino acid: H	Position 178: Codon CAT -> CAC
GCF_020805645.1	NZ_JAJHGR010000012.1	#N/A	lcl|NZ_JAJHGR010000012.1_cds_WP_004141771.1_1375	synonymous mutation	Amino acid: A	Position 261: Codon GCC -> GCT
GCF_020805685.1	NZ_JAJHGU010000003.1	#N/A	lcl|NZ_JAJHGU010000003.1_cds_WP_004141771.1_2824	synonymous mutation	Amino acid: S	Position 51: Codon AGC -> AGT
GCF_020805725.1	NZ_JAJHGT010000009.1	#N/A	lcl|NZ_JAJHGT010000009.1_cds_WP_004141771.1_5290	synonymous mutation	Amino acid: A	Position 100: Codon GCG -> GCA
GCF_020805725.1	NZ_JAJHGT010000009.1	#N/A	lcl|NZ_JAJHGT010000009.1_cds_WP_004141771.1_5290	synonymous mutation	Amino acid: Y	Position 139: Codon TAT -> TAC
GCF_020805725.1	NZ_JAJHGT010000009.1	#N/A	lcl|NZ_JAJHGT010000009.1_cds_WP_004141771.1_5290	synonymous mutation	Amino acid: S	Position 157: Codon TCC -> TCT
GCF_020805725.1	NZ_JAJHGT010000009.1	#N/A	lcl|NZ_JAJHGT010000009.1_cds_WP_004141771.1_5290	synonymous mutation	Amino acid: H	Position 178: Codon CAT -> CAC
GCF_020805755.1	NZ_JAJHHI010000003.1	#N/A	lcl|NZ_JAJHHI010000003.1_cds_WP_004141771.1_3310	synonymous mutation	Amino acid: Y	Position 139: Codon TAT -> TAC
GCF_020805755.1	NZ_JAJHHI010000003.1	#N/A	lcl|NZ_JAJHHI010000003.1_cds_WP_004141771.1_3310	synonymous mutation	Amino acid: H	Position 178: Codon CAT -> CAC
GCF_020805755.1	NZ_JAJHHI010000003.1	#N/A	lcl|NZ_JAJHHI010000003.1_cds_WP_004141771.1_3310	synonymous mutation	Amino acid: G	Position 187: Codon GGC -> GGT
GCF_020805755.1	NZ_JAJHHI010000003.1	#N/A	lcl|NZ_JAJHHI010000003.1_cds_WP_004141771.1_3310	synonymous mutation	Amino acid: A	Position 261: Codon GCC -> GCT
GCF_021172125.1	NZ_CP089097.1	#N/A	lcl|NZ_CP089097.1_cds_WP_004141771.1_3355	synonymous mutation	Amino acid: I	Position 68: Codon ATC -> ATT
GCF_021172125.1	NZ_CP089097.1	#N/A	lcl|NZ_CP089097.1_cds_WP_004141771.1_3355	synonymous mutation	Amino acid: Y	Position 139: Codon TAT -> TAC
GCF_021172125.1	NZ_CP089097.1	#N/A	lcl|NZ_CP089097.1_cds_WP_004141771.1_3355	synonymous mutation	Amino acid: H	Position 178: Codon CAT -> CAC
GCF_021228085.1	NZ_JAJQOX010000009.1	#N/A	lcl|NZ_JAJQOX010000009.1_cds_WP_004141771.1_5233	synonymous mutation	Amino acid: A	Position 100: Codon GCG -> GCA
GCF_021228085.1	NZ_JAJQOX010000009.1	#N/A	lcl|NZ_JAJQOX010000009.1_cds_WP_004141771.1_5233	synonymous mutation	Amino acid: Y	Position 139: Codon TAT -> TAC
GCF_021228085.1	NZ_JAJQOX010000009.1	#N/A	lcl|NZ_JAJQOX010000009.1_cds_WP_004141771.1_5233	synonymous mutation	Amino acid: S	Position 157: Codon TCC -> TCT
GCF_021228085.1	NZ_JAJQOX010000009.1	#N/A	lcl|NZ_JAJQOX010000009.1_cds_WP_004141771.1_5233	synonymous mutation	Amino acid: H	Position 178: Codon CAT -> CAC
GCF_021229755.1	NZ_JAJQUZ010000003.1	#N/A	lcl|NZ_JAJQUZ010000003.1_cds_LUS58_RS10460_3273	synonymous mutation	Amino acid: L	Position 96: Codon CTG -> CTA
GCF_021229755.1	NZ_JAJQUZ010000003.1	#N/A	lcl|NZ_JAJQUZ010000003.1_cds_LUS58_RS10460_3273	synonymous mutation	Amino acid: A	Position 99: Codon GCG -> GCA
GCF_021229755.1	NZ_JAJQUZ010000003.1	#N/A	lcl|NZ_JAJQUZ010000003.1_cds_LUS58_RS10460_3273	synonymous mutation	Amino acid: A	Position 260: Codon GCC -> GCT
GCF_021229775.1	NZ_JAJQVB010000001.1	#N/A	lcl|NZ_JAJQVB010000001.1_cds_WP_004195943.1_3267	synonymous mutation	Amino acid: A	Position 100: Codon GCG -> GCA
GCF_021229775.1	NZ_JAJQVB010000001.1	#N/A	lcl|NZ_JAJQVB010000001.1_cds_WP_004195943.1_3267	synonymous mutation	Amino acid: Y	Position 139: Codon TAT -> TAC
GCF_021229775.1	NZ_JAJQVB010000001.1	#N/A	lcl|NZ_JAJQVB010000001.1_cds_WP_004195943.1_3267	synonymous mutation	Amino acid: H	Position 178: Codon CAT -> CAC
GCF_021229775.1	NZ_JAJQVB010000001.1	#N/A	lcl|NZ_JAJQVB010000001.1_cds_WP_004195943.1_3267	synonymous mutation	Amino acid: V	Position 215: Codon GTC -> GTG
GCF_021229775.1	NZ_JAJQVB010000001.1	#N/A	lcl|NZ_JAJQVB010000001.1_cds_WP_004195943.1_3267	synonymous mutation	Amino acid: A	Position 261: Codon GCC -> GCT
GCF_021229795.1	NZ_JAJQVA010000001.1	#N/A	lcl|NZ_JAJQVA010000001.1_cds_WP_004141771.1_3431	synonymous mutation	Amino acid: I	Position 68: Codon ATC -> ATT
GCF_021229795.1	NZ_JAJQVA010000001.1	#N/A	lcl|NZ_JAJQVA010000001.1_cds_WP_004141771.1_3431	synonymous mutation	Amino acid: A	Position 261: Codon GCC -> GCT
GCF_021229815.1	NZ_JAJQVC010000001.1	lcl|NZ_JAJQVC010000001.1_cds_3204	lcl|NZ_JAJQVC010000001.1_cds_3204	non-synonymous mutation	Amino acid change: D -> N	Position 53: Codon GAC -> AAC
GCF_021229815.1	NZ_JAJQVC010000001.1	lcl|NZ_JAJQVC010000001.1_cds_3204	lcl|NZ_JAJQVC010000001.1_cds_3204	synonymous mutation	Amino acid: A	Position 96: Codon GCG -> GCA
GCF_021229815.1	NZ_JAJQVC010000001.1	lcl|NZ_JAJQVC010000001.1_cds_3204	lcl|NZ_JAJQVC010000001.1_cds_3204	synonymous mutation	Amino acid: Y	Position 135: Codon TAT -> TAC
GCF_021229815.1	NZ_JAJQVC010000001.1	lcl|NZ_JAJQVC010000001.1_cds_3204	lcl|NZ_JAJQVC010000001.1_cds_3204	synonymous mutation	Amino acid: H	Position 174: Codon CAT -> CAC
GCF_021229815.1	NZ_JAJQVC010000001.1	lcl|NZ_JAJQVC010000001.1_cds_3204	lcl|NZ_JAJQVC010000001.1_cds_3204	synonymous mutation	Amino acid: V	Position 211: Codon GTC -> GTG
GCF_021229815.1	NZ_JAJQVC010000001.1	lcl|NZ_JAJQVC010000001.1_cds_3204	lcl|NZ_JAJQVC010000001.1_cds_3204	synonymous mutation	Amino acid: A	Position 257: Codon GCC -> GCT
GCF_021229815.1	NZ_JAJQVC010000001.1	lcl|NZ_JAJQVC010000001.1_cds_3204	lcl|NZ_JAJQVC010000001.1_cds_3204	synonymous mutation	Amino acid: L	Position 329: Codon CTG -> TTG
GCF_021229875.1	NZ_JAJQVG010000001.1	#N/A	lcl|NZ_JAJQVG010000001.1_cds_WP_004195943.1_3222	synonymous mutation	Amino acid: I	Position 68: Codon ATC -> ATT
GCF_021229875.1	NZ_JAJQVG010000001.1	#N/A	lcl|NZ_JAJQVG010000001.1_cds_WP_004195943.1_3222	synonymous mutation	Amino acid: A	Position 261: Codon GCC -> GCT
GCF_021229885.1	NZ_JAJQVF010000001.1	#N/A	lcl|NZ_JAJQVF010000001.1_cds_WP_004141771.1_2889	synonymous mutation	Amino acid: I	Position 68: Codon ATC -> ATT
GCF_021229885.1	NZ_JAJQVF010000001.1	#N/A	lcl|NZ_JAJQVF010000001.1_cds_WP_004141771.1_2889	synonymous mutation	Amino acid: A	Position 261: Codon GCC -> GCT
GCF_021229915.1	NZ_JAJQVH010000001.1	#N/A	lcl|NZ_JAJQVH010000001.1_cds_WP_004141771.1_3376	synonymous mutation	Amino acid: I	Position 68: Codon ATC -> ATT
GCF_021229915.1	NZ_JAJQVH010000001.1	#N/A	lcl|NZ_JAJQVH010000001.1_cds_WP_004141771.1_3376	synonymous mutation	Amino acid: A	Position 261: Codon GCC -> GCT
GCF_021440485.1	NZ_JAKCML010000026.1	#N/A	lcl|NZ_JAKCML010000026.1_cds_WP_004141771.1_2257	synonymous mutation	Amino acid: S	Position 51: Codon AGC -> AGT
GCF_021440585.1	NZ_JAKCMS010000125.1	#N/A	lcl|NZ_JAKCMS010000125.1_cds_LZ655_RS25330_648	synonymous mutation	Amino acid: S	Position 28: Codon AGC -> AGT
GCF_021494105.1	NZ_JAKEWE010000012.1	#N/A	lcl|NZ_JAKEWE010000012.1_cds_WP_004141771.1_2556	synonymous mutation	Amino acid: Y	Position 139: Codon TAT -> TAC
GCF_021494105.1	NZ_JAKEWE010000012.1	#N/A	lcl|NZ_JAKEWE010000012.1_cds_WP_004141771.1_2556	synonymous mutation	Amino acid: H	Position 178: Codon CAT -> CAC
GCF_021494105.1	NZ_JAKEWE010000012.1	#N/A	lcl|NZ_JAKEWE010000012.1_cds_WP_004141771.1_2556	synonymous mutation	Amino acid: A	Position 261: Codon GCC -> GCT
GCF_021494245.1	NZ_JAKEWP010000025.1	#N/A	lcl|NZ_JAKEWP010000025.1_cds_WP_004141771.1_3799	synonymous mutation	Amino acid: N	Position 69: Codon AAC -> AAT
GCF_021494245.1	NZ_JAKEWP010000025.1	#N/A	lcl|NZ_JAKEWP010000025.1_cds_WP_004141771.1_3799	synonymous mutation	Amino acid: A	Position 100: Codon GCG -> GCA
GCF_021494245.1	NZ_JAKEWP010000025.1	#N/A	lcl|NZ_JAKEWP010000025.1_cds_WP_004141771.1_3799	synonymous mutation	Amino acid: Y	Position 139: Codon TAT -> TAC
GCF_021494245.1	NZ_JAKEWP010000025.1	#N/A	lcl|NZ_JAKEWP010000025.1_cds_WP_004141771.1_3799	synonymous mutation	Amino acid: A	Position 261: Codon GCC -> GCT
GCF_021494265.1	NZ_JAKEWH010000021.1	#N/A	lcl|NZ_JAKEWH010000021.1_cds_WP_004141771.1_3821	synonymous mutation	Amino acid: A	Position 100: Codon GCG -> GCA
GCF_021494265.1	NZ_JAKEWH010000021.1	#N/A	lcl|NZ_JAKEWH010000021.1_cds_WP_004141771.1_3821	synonymous mutation	Amino acid: Y	Position 116: Codon TAC -> TAT
GCF_021494265.1	NZ_JAKEWH010000021.1	#N/A	lcl|NZ_JAKEWH010000021.1_cds_WP_004141771.1_3821	synonymous mutation	Amino acid: Y	Position 139: Codon TAT -> TAC
GCF_021494265.1	NZ_JAKEWH010000021.1	#N/A	lcl|NZ_JAKEWH010000021.1_cds_WP_004141771.1_3821	synonymous mutation	Amino acid: S	Position 157: Codon TCC -> TCT
GCF_021494265.1	NZ_JAKEWH010000021.1	#N/A	lcl|NZ_JAKEWH010000021.1_cds_WP_004141771.1_3821	synonymous mutation	Amino acid: H	Position 178: Codon CAT -> CAC
GCF_021494285.1	NZ_JAKEWI010000019.1	#N/A	lcl|NZ_JAKEWI010000019.1_cds_WP_004141771.1_3811	synonymous mutation	Amino acid: A	Position 100: Codon GCG -> GCA
GCF_021494285.1	NZ_JAKEWI010000019.1	#N/A	lcl|NZ_JAKEWI010000019.1_cds_WP_004141771.1_3811	synonymous mutation	Amino acid: Y	Position 116: Codon TAC -> TAT
GCF_021494285.1	NZ_JAKEWI010000019.1	#N/A	lcl|NZ_JAKEWI010000019.1_cds_WP_004141771.1_3811	synonymous mutation	Amino acid: Y	Position 139: Codon TAT -> TAC
GCF_021494285.1	NZ_JAKEWI010000019.1	#N/A	lcl|NZ_JAKEWI010000019.1_cds_WP_004141771.1_3811	synonymous mutation	Amino acid: S	Position 157: Codon TCC -> TCT
GCF_021494285.1	NZ_JAKEWI010000019.1	#N/A	lcl|NZ_JAKEWI010000019.1_cds_WP_004141771.1_3811	synonymous mutation	Amino acid: H	Position 178: Codon CAT -> CAC
GCF_021494305.1	NZ_JAKEWJ010000045.1	#N/A	lcl|NZ_JAKEWJ010000045.1_cds_WP_004195943.1_4544	synonymous mutation	Amino acid: A	Position 100: Codon GCG -> GCA
GCF_021494305.1	NZ_JAKEWJ010000045.1	#N/A	lcl|NZ_JAKEWJ010000045.1_cds_WP_004195943.1_4544	synonymous mutation	Amino acid: Y	Position 139: Codon TAT -> TAC
GCF_021494305.1	NZ_JAKEWJ010000045.1	#N/A	lcl|NZ_JAKEWJ010000045.1_cds_WP_004195943.1_4544	synonymous mutation	Amino acid: S	Position 157: Codon TCC -> TCT
GCF_021494305.1	NZ_JAKEWJ010000045.1	#N/A	lcl|NZ_JAKEWJ010000045.1_cds_WP_004195943.1_4544	synonymous mutation	Amino acid: H	Position 178: Codon CAT -> CAC
GCF_021494325.1	NZ_JAKEWL010000014.1	#N/A	lcl|NZ_JAKEWL010000014.1_cds_WP_024623110.1_3206	non-synonymous mutation	Amino acid change: L -> V	Position 13: Codon CTG -> GTG
GCF_021494325.1	NZ_JAKEWL010000014.1	#N/A	lcl|NZ_JAKEWL010000014.1_cds_WP_024623110.1_3206	synonymous mutation	Amino acid: A	Position 100: Codon GCG -> GCA
GCF_021655435.1	NZ_AP024568.1	#N/A	lcl|NZ_AP024568.1_cds_WP_016529535.1_3213	non-synonymous mutation	Amino acid change: E -> K	Position 131: Codon GAA -> AAA
GCF_021655435.1	NZ_AP024568.1	#N/A	lcl|NZ_AP024568.1_cds_WP_016529535.1_3213	synonymous mutation	Amino acid: A	Position 261: Codon GCC -> GCT
GCF_021655455.1	NZ_AP024570.1	#N/A	lcl|NZ_AP024570.1_cds_WP_016529535.1_3213	non-synonymous mutation	Amino acid change: E -> K	Position 131: Codon GAA -> AAA
GCF_021655455.1	NZ_AP024570.1	#N/A	lcl|NZ_AP024570.1_cds_WP_016529535.1_3213	synonymous mutation	Amino acid: A	Position 261: Codon GCC -> GCT
GCF_021655475.1	NZ_AP024572.1	#N/A	lcl|NZ_AP024572.1_cds_WP_016529535.1_3214	non-synonymous mutation	Amino acid change: E -> K	Position 131: Codon GAA -> AAA
GCF_021655475.1	NZ_AP024572.1	#N/A	lcl|NZ_AP024572.1_cds_WP_016529535.1_3214	synonymous mutation	Amino acid: A	Position 261: Codon GCC -> GCT
GCF_021655495.1	NZ_AP024576.1	#N/A	lcl|NZ_AP024576.1_cds_WP_016529535.1_3219	non-synonymous mutation	Amino acid change: E -> K	Position 131: Codon GAA -> AAA
GCF_021655495.1	NZ_AP024576.1	#N/A	lcl|NZ_AP024576.1_cds_WP_016529535.1_3219	synonymous mutation	Amino acid: A	Position 261: Codon GCC -> GCT
GCF_021655515.1	NZ_AP024579.1	#N/A	lcl|NZ_AP024579.1_cds_WP_016529535.1_3312	non-synonymous mutation	Amino acid change: E -> K	Position 131: Codon GAA -> AAA
GCF_021655515.1	NZ_AP024579.1	#N/A	lcl|NZ_AP024579.1_cds_WP_016529535.1_3312	synonymous mutation	Amino acid: A	Position 261: Codon GCC -> GCT
GCF_021729765.1	NZ_CP058548.1	#N/A	lcl|NZ_CP058548.1_cds_WP_004141771.1_3783	synonymous mutation	Amino acid: S	Position 51: Codon AGC -> AGT
GCF_021729905.1	NZ_CP063992.1	#N/A	lcl|NZ_CP063992.1_cds_WP_004141771.1_2609	synonymous mutation	Amino acid: A	Position 100: Codon GCG -> GCA
GCF_021729905.1	NZ_CP063992.1	#N/A	lcl|NZ_CP063992.1_cds_WP_004141771.1_2609	synonymous mutation	Amino acid: A	Position 261: Codon GCC -> GCT
GCF_022227415.1	NZ_JAJFVQ010000002.1	#N/A	lcl|NZ_JAJFVQ010000002.1_cds_WP_004141771.1_3265	synonymous mutation	Amino acid: I	Position 68: Codon ATC -> ATT
GCF_022227415.1	NZ_JAJFVQ010000002.1	#N/A	lcl|NZ_JAJFVQ010000002.1_cds_WP_004141771.1_3265	synonymous mutation	Amino acid: Y	Position 139: Codon TAT -> TAC
GCF_022227415.1	NZ_JAJFVQ010000002.1	#N/A	lcl|NZ_JAJFVQ010000002.1_cds_WP_004141771.1_3265	synonymous mutation	Amino acid: H	Position 178: Codon CAT -> CAC
GCF_022227455.1	NZ_JAJFVU010000008.1	#N/A	lcl|NZ_JAJFVU010000008.1_cds_WP_004141771.1_5073	synonymous mutation	Amino acid: A	Position 100: Codon GCG -> GCA
GCF_022227455.1	NZ_JAJFVU010000008.1	#N/A	lcl|NZ_JAJFVU010000008.1_cds_WP_004141771.1_5073	synonymous mutation	Amino acid: Y	Position 139: Codon TAT -> TAC
GCF_022227455.1	NZ_JAJFVU010000008.1	#N/A	lcl|NZ_JAJFVU010000008.1_cds_WP_004141771.1_5073	synonymous mutation	Amino acid: H	Position 178: Codon CAT -> CAC
GCF_022227455.1	NZ_JAJFVU010000008.1	#N/A	lcl|NZ_JAJFVU010000008.1_cds_WP_004141771.1_5073	synonymous mutation	Amino acid: V	Position 215: Codon GTC -> GTG
GCF_022227455.1	NZ_JAJFVU010000008.1	#N/A	lcl|NZ_JAJFVU010000008.1_cds_WP_004141771.1_5073	synonymous mutation	Amino acid: A	Position 261: Codon GCC -> GCT
GCF_022227485.1	NZ_JAJFVW010000002.1	#N/A	lcl|NZ_JAJFVW010000002.1_cds_WP_004141771.1_2650	synonymous mutation	Amino acid: I	Position 68: Codon ATC -> ATT
GCF_022227485.1	NZ_JAJFVW010000002.1	#N/A	lcl|NZ_JAJFVW010000002.1_cds_WP_004141771.1_2650	synonymous mutation	Amino acid: Y	Position 139: Codon TAT -> TAC
GCF_022227485.1	NZ_JAJFVW010000002.1	#N/A	lcl|NZ_JAJFVW010000002.1_cds_WP_004141771.1_2650	synonymous mutation	Amino acid: H	Position 178: Codon CAT -> CAC
GCF_022227545.1	NZ_JAJFVZ010000016.1	#N/A	lcl|NZ_JAJFVZ010000016.1_cds_WP_274522710.1_855	non-synonymous mutation	Amino acid change: A -> S	Position 7: Codon GCA -> TCA
GCF_022227545.1	NZ_JAJFVZ010000016.1	#N/A	lcl|NZ_JAJFVZ010000016.1_cds_WP_274522710.1_855	synonymous mutation	Amino acid: A	Position 100: Codon GCG -> GCA
GCF_022227555.1	NZ_JAJFWC010000010.1	#N/A	lcl|NZ_JAJFWC010000010.1_cds_WP_004141771.1_145	synonymous mutation	Amino acid: A	Position 100: Codon GCG -> GCA
GCF_022227555.1	NZ_JAJFWC010000010.1	#N/A	lcl|NZ_JAJFWC010000010.1_cds_WP_004141771.1_145	synonymous mutation	Amino acid: A	Position 261: Codon GCC -> GCT
GCF_022228965.1	NZ_JAJFVS010000016.1	#N/A	lcl|NZ_JAJFVS010000016.1_cds_WP_004141771.1_755	synonymous mutation	Amino acid: A	Position 100: Codon GCG -> GCA
GCF_022228965.1	NZ_JAJFVS010000016.1	#N/A	lcl|NZ_JAJFVS010000016.1_cds_WP_004141771.1_755	synonymous mutation	Amino acid: D	Position 179: Codon GAC -> GAT
GCF_022228965.1	NZ_JAJFVS010000016.1	#N/A	lcl|NZ_JAJFVS010000016.1_cds_WP_004141771.1_755	synonymous mutation	Amino acid: A	Position 261: Codon GCC -> GCT
GCF_022228975.1	NZ_JAJFVO010000002.1	#N/A	lcl|NZ_JAJFVO010000002.1_cds_WP_004141771.1_2820	synonymous mutation	Amino acid: I	Position 68: Codon ATC -> ATT
GCF_022228975.1	NZ_JAJFVO010000002.1	#N/A	lcl|NZ_JAJFVO010000002.1_cds_WP_004141771.1_2820	synonymous mutation	Amino acid: Y	Position 139: Codon TAT -> TAC
GCF_022228975.1	NZ_JAJFVO010000002.1	#N/A	lcl|NZ_JAJFVO010000002.1_cds_WP_004141771.1_2820	synonymous mutation	Amino acid: H	Position 178: Codon CAT -> CAC
GCF_022229025.1	NZ_JAJFVP010000021.1	#N/A	lcl|NZ_JAJFVP010000021.1_cds_WP_004141771.1_2176	synonymous mutation	Amino acid: S	Position 51: Codon AGC -> AGT
GCF_022229085.1	NZ_JAJFVT010000002.1	#N/A	lcl|NZ_JAJFVT010000002.1_cds_WP_004141771.1_2929	synonymous mutation	Amino acid: S	Position 51: Codon AGC -> AGT
GCF_022229105.1	NZ_JAJFVV010000009.1	#N/A	lcl|NZ_JAJFVV010000009.1_cds_WP_004141771.1_5088	synonymous mutation	Amino acid: I	Position 68: Codon ATC -> ATT
GCF_022229105.1	NZ_JAJFVV010000009.1	#N/A	lcl|NZ_JAJFVV010000009.1_cds_WP_004141771.1_5088	synonymous mutation	Amino acid: Y	Position 139: Codon TAT -> TAC
GCF_022229105.1	NZ_JAJFVV010000009.1	#N/A	lcl|NZ_JAJFVV010000009.1_cds_WP_004141771.1_5088	synonymous mutation	Amino acid: H	Position 178: Codon CAT -> CAC
GCF_022229125.1	NZ_JAJFWA010000004.1	#N/A	lcl|NZ_JAJFWA010000004.1_cds_WP_004141771.1_3443	synonymous mutation	Amino acid: I	Position 68: Codon ATC -> ATT
GCF_022229125.1	NZ_JAJFWA010000004.1	#N/A	lcl|NZ_JAJFWA010000004.1_cds_WP_004141771.1_3443	synonymous mutation	Amino acid: Y	Position 139: Codon TAT -> TAC
GCF_022229125.1	NZ_JAJFWA010000004.1	#N/A	lcl|NZ_JAJFWA010000004.1_cds_WP_004141771.1_3443	synonymous mutation	Amino acid: H	Position 178: Codon CAT -> CAC
GCF_022229145.1	NZ_JAJFVY010000008.1	#N/A	lcl|NZ_JAJFVY010000008.1_cds_WP_004141771.1_4705	synonymous mutation	Amino acid: Y	Position 139: Codon TAT -> TAC
GCF_022229145.1	NZ_JAJFVY010000008.1	#N/A	lcl|NZ_JAJFVY010000008.1_cds_WP_004141771.1_4705	synonymous mutation	Amino acid: H	Position 178: Codon CAT -> CAC
GCF_022229145.1	NZ_JAJFVY010000008.1	#N/A	lcl|NZ_JAJFVY010000008.1_cds_WP_004141771.1_4705	synonymous mutation	Amino acid: A	Position 261: Codon GCC -> GCT
GCF_022229155.1	NZ_JAJFWB010000004.1	#N/A	lcl|NZ_JAJFWB010000004.1_cds_WP_004141771.1_3407	synonymous mutation	Amino acid: I	Position 68: Codon ATC -> ATT
GCF_022229155.1	NZ_JAJFWB010000004.1	#N/A	lcl|NZ_JAJFWB010000004.1_cds_WP_004141771.1_3407	synonymous mutation	Amino acid: Y	Position 139: Codon TAT -> TAC
GCF_022229155.1	NZ_JAJFWB010000004.1	#N/A	lcl|NZ_JAJFWB010000004.1_cds_WP_004141771.1_3407	synonymous mutation	Amino acid: H	Position 178: Codon CAT -> CAC
GCF_022229165.1	NZ_JAJFVX010000009.1	#N/A	lcl|NZ_JAJFVX010000009.1_cds_WP_004141771.1_4971	synonymous mutation	Amino acid: A	Position 100: Codon GCG -> GCA
GCF_022229165.1	NZ_JAJFVX010000009.1	#N/A	lcl|NZ_JAJFVX010000009.1_cds_WP_004141771.1_4971	synonymous mutation	Amino acid: Y	Position 139: Codon TAT -> TAC
GCF_022229165.1	NZ_JAJFVX010000009.1	#N/A	lcl|NZ_JAJFVX010000009.1_cds_WP_004141771.1_4971	synonymous mutation	Amino acid: H	Position 178: Codon CAT -> CAC
GCF_022353585.1	NZ_CP055174.1	#N/A	lcl|NZ_CP055174.1_cds_WP_004141771.1_3246	synonymous mutation	Amino acid: S	Position 51: Codon AGC -> AGT
GCF_022353645.1	NZ_CP054967.1	#N/A	lcl|NZ_CP054967.1_cds_WP_004141771.1_3234	synonymous mutation	Amino acid: A	Position 100: Codon GCG -> GCA
GCF_022353645.1	NZ_CP054967.1	#N/A	lcl|NZ_CP054967.1_cds_WP_004141771.1_3234	synonymous mutation	Amino acid: A	Position 261: Codon GCC -> GCT
GCF_022353665.1	NZ_CP054972.1	#N/A	lcl|NZ_CP054972.1_cds_WP_004141771.1_3305	synonymous mutation	Amino acid: I	Position 68: Codon ATC -> ATT
GCF_022353665.1	NZ_CP054972.1	#N/A	lcl|NZ_CP054972.1_cds_WP_004141771.1_3305	synonymous mutation	Amino acid: Y	Position 139: Codon TAT -> TAC
GCF_022353665.1	NZ_CP054972.1	#N/A	lcl|NZ_CP054972.1_cds_WP_004141771.1_3305	synonymous mutation	Amino acid: H	Position 178: Codon CAT -> CAC
GCF_022353705.1	NZ_CP054984.1	#N/A	lcl|NZ_CP054984.1_cds_WP_004141771.1_3282	synonymous mutation	Amino acid: A	Position 100: Codon GCG -> GCA
GCF_022353705.1	NZ_CP054984.1	#N/A	lcl|NZ_CP054984.1_cds_WP_004141771.1_3282	synonymous mutation	Amino acid: Y	Position 139: Codon TAT -> TAC
GCF_022353705.1	NZ_CP054984.1	#N/A	lcl|NZ_CP054984.1_cds_WP_004141771.1_3282	synonymous mutation	Amino acid: S	Position 157: Codon TCC -> TCT
GCF_022353705.1	NZ_CP054984.1	#N/A	lcl|NZ_CP054984.1_cds_WP_004141771.1_3282	synonymous mutation	Amino acid: V	Position 215: Codon GTC -> GTG
GCF_022353765.1	NZ_CP054997.1	#N/A	lcl|NZ_CP054997.1_cds_WP_004141771.1_3218	synonymous mutation	Amino acid: S	Position 51: Codon AGC -> AGT
GCF_022353765.1	NZ_CP054997.1	#N/A	lcl|NZ_CP054997.1_cds_WP_004141771.1_3218	synonymous mutation	Amino acid: G	Position 108: Codon GGT -> GGC
GCF_022353765.1	NZ_CP054997.1	#N/A	lcl|NZ_CP054997.1_cds_WP_004141771.1_3218	synonymous mutation	Amino acid: A	Position 261: Codon GCC -> GCT
GCF_022353805.1	NZ_CP055003.1	#N/A	lcl|NZ_CP055003.1_cds_WP_004141771.1_3267	synonymous mutation	Amino acid: A	Position 100: Codon GCG -> GCA
GCF_022353805.1	NZ_CP055003.1	#N/A	lcl|NZ_CP055003.1_cds_WP_004141771.1_3267	synonymous mutation	Amino acid: Y	Position 116: Codon TAC -> TAT
GCF_022353805.1	NZ_CP055003.1	#N/A	lcl|NZ_CP055003.1_cds_WP_004141771.1_3267	synonymous mutation	Amino acid: Y	Position 139: Codon TAT -> TAC
GCF_022353805.1	NZ_CP055003.1	#N/A	lcl|NZ_CP055003.1_cds_WP_004141771.1_3267	synonymous mutation	Amino acid: S	Position 157: Codon TCC -> TCT
GCF_022353805.1	NZ_CP055003.1	#N/A	lcl|NZ_CP055003.1_cds_WP_004141771.1_3267	synonymous mutation	Amino acid: H	Position 178: Codon CAT -> CAC
GCF_022353825.1	NZ_CP055005.1	#N/A	lcl|NZ_CP055005.1_cds_WP_004141771.1_3375	synonymous mutation	Amino acid: L	Position 97: Codon CTG -> CTA
GCF_022353825.1	NZ_CP055005.1	#N/A	lcl|NZ_CP055005.1_cds_WP_004141771.1_3375	synonymous mutation	Amino acid: A	Position 100: Codon GCG -> GCA
GCF_022353825.1	NZ_CP055005.1	#N/A	lcl|NZ_CP055005.1_cds_WP_004141771.1_3375	synonymous mutation	Amino acid: A	Position 261: Codon GCC -> GCT
GCF_022353985.1	NZ_CP055033.1	#N/A	lcl|NZ_CP055033.1_cds_WP_004141771.1_3291	synonymous mutation	Amino acid: A	Position 100: Codon GCG -> GCA
GCF_022353985.1	NZ_CP055033.1	#N/A	lcl|NZ_CP055033.1_cds_WP_004141771.1_3291	synonymous mutation	Amino acid: Y	Position 139: Codon TAT -> TAC
GCF_022353985.1	NZ_CP055033.1	#N/A	lcl|NZ_CP055033.1_cds_WP_004141771.1_3291	synonymous mutation	Amino acid: H	Position 178: Codon CAT -> CAC
GCF_022353985.1	NZ_CP055033.1	#N/A	lcl|NZ_CP055033.1_cds_WP_004141771.1_3291	synonymous mutation	Amino acid: V	Position 215: Codon GTC -> GTG
GCF_022353985.1	NZ_CP055033.1	#N/A	lcl|NZ_CP055033.1_cds_WP_004141771.1_3291	synonymous mutation	Amino acid: A	Position 261: Codon GCC -> GCT
GCF_022354105.1	NZ_CP055057.1	#N/A	lcl|NZ_CP055057.1_cds_WP_016529535.1_3283	non-synonymous mutation	Amino acid change: E -> K	Position 131: Codon GAA -> AAA
GCF_022354125.1	NZ_CP055061.1	#N/A	lcl|NZ_CP055061.1_cds_WP_004141771.1_3291	synonymous mutation	Amino acid: A	Position 100: Codon GCG -> GCA
GCF_022354125.1	NZ_CP055061.1	#N/A	lcl|NZ_CP055061.1_cds_WP_004141771.1_3291	synonymous mutation	Amino acid: H	Position 178: Codon CAT -> CAC
GCF_022354125.1	NZ_CP055061.1	#N/A	lcl|NZ_CP055061.1_cds_WP_004141771.1_3291	synonymous mutation	Amino acid: V	Position 215: Codon GTC -> GTG
GCF_022354125.1	NZ_CP055061.1	#N/A	lcl|NZ_CP055061.1_cds_WP_004141771.1_3291	synonymous mutation	Amino acid: A	Position 261: Codon GCC -> GCT
GCF_022354285.1	NZ_CP055186.1	#N/A	lcl|NZ_CP055186.1_cds_WP_004141771.1_3347	synonymous mutation	Amino acid: I	Position 68: Codon ATC -> ATT
GCF_022354285.1	NZ_CP055186.1	#N/A	lcl|NZ_CP055186.1_cds_WP_004141771.1_3347	synonymous mutation	Amino acid: G	Position 76: Codon GGC -> GGT
GCF_022354285.1	NZ_CP055186.1	#N/A	lcl|NZ_CP055186.1_cds_WP_004141771.1_3347	synonymous mutation	Amino acid: Y	Position 139: Codon TAT -> TAC
GCF_022354285.1	NZ_CP055186.1	#N/A	lcl|NZ_CP055186.1_cds_WP_004141771.1_3347	synonymous mutation	Amino acid: H	Position 178: Codon CAT -> CAC
GCF_022354285.1	NZ_CP055186.1	#N/A	lcl|NZ_CP055186.1_cds_WP_004141771.1_3347	synonymous mutation	Amino acid: A	Position 261: Codon GCC -> GCT
GCF_022354625.1	NZ_CP055096.1	#N/A	lcl|NZ_CP055096.1_cds_WP_004141771.1_3271	synonymous mutation	Amino acid: S	Position 51: Codon AGC -> AGT
GCF_022354725.1	NZ_CP055119.1	#N/A	lcl|NZ_CP055119.1_cds_WP_004141771.1_3153	synonymous mutation	Amino acid: I	Position 68: Codon ATC -> ATT
GCF_022354725.1	NZ_CP055119.1	#N/A	lcl|NZ_CP055119.1_cds_WP_004141771.1_3153	synonymous mutation	Amino acid: Y	Position 139: Codon TAT -> TAC
GCF_022354725.1	NZ_CP055119.1	#N/A	lcl|NZ_CP055119.1_cds_WP_004141771.1_3153	synonymous mutation	Amino acid: H	Position 178: Codon CAT -> CAC
GCF_022421785.1	NZ_JAJHUY010000006.1	#N/A	lcl|NZ_JAJHUY010000006.1_cds_WP_004141771.1_4595	synonymous mutation	Amino acid: A	Position 100: Codon GCG -> GCA
GCF_022421785.1	NZ_JAJHUY010000006.1	#N/A	lcl|NZ_JAJHUY010000006.1_cds_WP_004141771.1_4595	synonymous mutation	Amino acid: Y	Position 139: Codon TAT -> TAC
GCF_022421785.1	NZ_JAJHUY010000006.1	#N/A	lcl|NZ_JAJHUY010000006.1_cds_WP_004141771.1_4595	synonymous mutation	Amino acid: H	Position 178: Codon CAT -> CAC
GCF_022421785.1	NZ_JAJHUY010000006.1	#N/A	lcl|NZ_JAJHUY010000006.1_cds_WP_004141771.1_4595	synonymous mutation	Amino acid: V	Position 215: Codon GTC -> GTG
GCF_022421785.1	NZ_JAJHUY010000006.1	#N/A	lcl|NZ_JAJHUY010000006.1_cds_WP_004141771.1_4595	synonymous mutation	Amino acid: A	Position 261: Codon GCC -> GCT
GCF_022421885.1	NZ_JAJHUW010000007.1	#N/A	lcl|NZ_JAJHUW010000007.1_cds_WP_004141771.1_4719	synonymous mutation	Amino acid: S	Position 51: Codon AGC -> AGT
GCF_022421885.1	NZ_JAJHUW010000007.1	#N/A	lcl|NZ_JAJHUW010000007.1_cds_WP_004141771.1_4719	synonymous mutation	Amino acid: I	Position 68: Codon ATC -> ATT
GCF_022421885.1	NZ_JAJHUW010000007.1	#N/A	lcl|NZ_JAJHUW010000007.1_cds_WP_004141771.1_4719	synonymous mutation	Amino acid: Y	Position 139: Codon TAT -> TAC
GCF_022421885.1	NZ_JAJHUW010000007.1	#N/A	lcl|NZ_JAJHUW010000007.1_cds_WP_004141771.1_4719	synonymous mutation	Amino acid: H	Position 178: Codon CAT -> CAC
GCF_022421885.1	NZ_JAJHUW010000007.1	#N/A	lcl|NZ_JAJHUW010000007.1_cds_WP_004141771.1_4719	synonymous mutation	Amino acid: A	Position 261: Codon GCC -> GCT
GCF_022421895.1	NZ_JAJHVC010000017.1	#N/A	lcl|NZ_JAJHVC010000017.1_cds_WP_004141771.1_1099	synonymous mutation	Amino acid: I	Position 68: Codon ATC -> ATT
GCF_022421895.1	NZ_JAJHVC010000017.1	#N/A	lcl|NZ_JAJHVC010000017.1_cds_WP_004141771.1_1099	synonymous mutation	Amino acid: A	Position 261: Codon GCC -> GCT
GCF_022421925.1	NZ_JAJHVA010000012.1	#N/A	lcl|NZ_JAJHVA010000012.1_cds_WP_004141771.1_383	synonymous mutation	Amino acid: A	Position 100: Codon GCG -> GCA
GCF_022421925.1	NZ_JAJHVA010000012.1	#N/A	lcl|NZ_JAJHVA010000012.1_cds_WP_004141771.1_383	synonymous mutation	Amino acid: Y	Position 139: Codon TAT -> TAC
GCF_022421925.1	NZ_JAJHVA010000012.1	#N/A	lcl|NZ_JAJHVA010000012.1_cds_WP_004141771.1_383	synonymous mutation	Amino acid: S	Position 157: Codon TCC -> TCT
GCF_022421925.1	NZ_JAJHVA010000012.1	#N/A	lcl|NZ_JAJHVA010000012.1_cds_WP_004141771.1_383	synonymous mutation	Amino acid: H	Position 178: Codon CAT -> CAC
GCF_022421925.1	NZ_JAJHVA010000012.1	#N/A	lcl|NZ_JAJHVA010000012.1_cds_WP_004141771.1_383	synonymous mutation	Amino acid: V	Position 215: Codon GTC -> GTG
GCF_022421955.1	NZ_JAJHVB010000011.1	#N/A	lcl|NZ_JAJHVB010000011.1_cds_WP_004141771.1_374	synonymous mutation	Amino acid: A	Position 100: Codon GCG -> GCA
GCF_022421955.1	NZ_JAJHVB010000011.1	#N/A	lcl|NZ_JAJHVB010000011.1_cds_WP_004141771.1_374	synonymous mutation	Amino acid: Y	Position 139: Codon TAT -> TAC
GCF_022421955.1	NZ_JAJHVB010000011.1	#N/A	lcl|NZ_JAJHVB010000011.1_cds_WP_004141771.1_374	synonymous mutation	Amino acid: H	Position 178: Codon CAT -> CAC
GCF_022421955.1	NZ_JAJHVB010000011.1	#N/A	lcl|NZ_JAJHVB010000011.1_cds_WP_004141771.1_374	synonymous mutation	Amino acid: V	Position 215: Codon GTC -> GTG
GCF_022421955.1	NZ_JAJHVB010000011.1	#N/A	lcl|NZ_JAJHVB010000011.1_cds_WP_004141771.1_374	synonymous mutation	Amino acid: A	Position 261: Codon GCC -> GCT
GCF_022421985.1	NZ_JAJHVF010000006.1	#N/A	lcl|NZ_JAJHVF010000006.1_cds_WP_004141771.1_3833	synonymous mutation	Amino acid: A	Position 100: Codon GCG -> GCA
GCF_022421985.1	NZ_JAJHVF010000006.1	#N/A	lcl|NZ_JAJHVF010000006.1_cds_WP_004141771.1_3833	synonymous mutation	Amino acid: Y	Position 139: Codon TAT -> TAC
GCF_022421985.1	NZ_JAJHVF010000006.1	#N/A	lcl|NZ_JAJHVF010000006.1_cds_WP_004141771.1_3833	synonymous mutation	Amino acid: H	Position 178: Codon CAT -> CAC
GCF_022421985.1	NZ_JAJHVF010000006.1	#N/A	lcl|NZ_JAJHVF010000006.1_cds_WP_004141771.1_3833	synonymous mutation	Amino acid: V	Position 215: Codon GTC -> GTG
GCF_022421985.1	NZ_JAJHVF010000006.1	#N/A	lcl|NZ_JAJHVF010000006.1_cds_WP_004141771.1_3833	synonymous mutation	Amino acid: A	Position 261: Codon GCC -> GCT
GCF_022421995.1	NZ_JAJHVD010000001.1	#N/A	lcl|NZ_JAJHVD010000001.1_cds_WP_004141771.1_1688	synonymous mutation	Amino acid: A	Position 100: Codon GCG -> GCA
GCF_022421995.1	NZ_JAJHVD010000001.1	#N/A	lcl|NZ_JAJHVD010000001.1_cds_WP_004141771.1_1688	synonymous mutation	Amino acid: H	Position 178: Codon CAT -> CAC
GCF_022421995.1	NZ_JAJHVD010000001.1	#N/A	lcl|NZ_JAJHVD010000001.1_cds_WP_004141771.1_1688	synonymous mutation	Amino acid: V	Position 215: Codon GTC -> GTG
GCF_022421995.1	NZ_JAJHVD010000001.1	#N/A	lcl|NZ_JAJHVD010000001.1_cds_WP_004141771.1_1688	synonymous mutation	Amino acid: A	Position 261: Codon GCC -> GCT
GCF_022422015.1	NZ_JAJHVH010000008.1	#N/A	lcl|NZ_JAJHVH010000008.1_cds_WP_004141771.1_4900	synonymous mutation	Amino acid: Y	Position 139: Codon TAT -> TAC
GCF_022422015.1	NZ_JAJHVH010000008.1	#N/A	lcl|NZ_JAJHVH010000008.1_cds_WP_004141771.1_4900	synonymous mutation	Amino acid: H	Position 178: Codon CAT -> CAC
GCF_022422015.1	NZ_JAJHVH010000008.1	#N/A	lcl|NZ_JAJHVH010000008.1_cds_WP_004141771.1_4900	synonymous mutation	Amino acid: A	Position 261: Codon GCC -> GCT
GCF_022422065.1	NZ_JAJHVK010000006.1	#N/A	lcl|NZ_JAJHVK010000006.1_cds_WP_004141771.1_4205	synonymous mutation	Amino acid: A	Position 100: Codon GCG -> GCA
GCF_022422065.1	NZ_JAJHVK010000006.1	#N/A	lcl|NZ_JAJHVK010000006.1_cds_WP_004141771.1_4205	synonymous mutation	Amino acid: Y	Position 116: Codon TAC -> TAT
GCF_022422065.1	NZ_JAJHVK010000006.1	#N/A	lcl|NZ_JAJHVK010000006.1_cds_WP_004141771.1_4205	synonymous mutation	Amino acid: Y	Position 139: Codon TAT -> TAC
GCF_022422065.1	NZ_JAJHVK010000006.1	#N/A	lcl|NZ_JAJHVK010000006.1_cds_WP_004141771.1_4205	synonymous mutation	Amino acid: S	Position 157: Codon TCC -> TCT
GCF_022422065.1	NZ_JAJHVK010000006.1	#N/A	lcl|NZ_JAJHVK010000006.1_cds_WP_004141771.1_4205	synonymous mutation	Amino acid: H	Position 178: Codon CAT -> CAC
GCF_022422075.1	NZ_JAJHVI010000006.1	#N/A	lcl|NZ_JAJHVI010000006.1_cds_WP_004141771.1_4268	synonymous mutation	Amino acid: I	Position 68: Codon ATC -> ATT
GCF_022422075.1	NZ_JAJHVI010000006.1	#N/A	lcl|NZ_JAJHVI010000006.1_cds_WP_004141771.1_4268	synonymous mutation	Amino acid: G	Position 76: Codon GGC -> GGT
GCF_022422075.1	NZ_JAJHVI010000006.1	#N/A	lcl|NZ_JAJHVI010000006.1_cds_WP_004141771.1_4268	synonymous mutation	Amino acid: A	Position 100: Codon GCG -> GCA
GCF_022422075.1	NZ_JAJHVI010000006.1	#N/A	lcl|NZ_JAJHVI010000006.1_cds_WP_004141771.1_4268	synonymous mutation	Amino acid: Y	Position 139: Codon TAT -> TAC
GCF_022422075.1	NZ_JAJHVI010000006.1	#N/A	lcl|NZ_JAJHVI010000006.1_cds_WP_004141771.1_4268	synonymous mutation	Amino acid: H	Position 178: Codon CAT -> CAC
GCF_022422075.1	NZ_JAJHVI010000006.1	#N/A	lcl|NZ_JAJHVI010000006.1_cds_WP_004141771.1_4268	synonymous mutation	Amino acid: A	Position 261: Codon GCC -> GCT
GCF_022422085.1	NZ_JAJHVJ010000016.1	#N/A	lcl|NZ_JAJHVJ010000016.1_cds_WP_004141771.1_1060	synonymous mutation	Amino acid: A	Position 100: Codon GCG -> GCA
GCF_022422085.1	NZ_JAJHVJ010000016.1	#N/A	lcl|NZ_JAJHVJ010000016.1_cds_WP_004141771.1_1060	synonymous mutation	Amino acid: Y	Position 116: Codon TAC -> TAT
GCF_022422085.1	NZ_JAJHVJ010000016.1	#N/A	lcl|NZ_JAJHVJ010000016.1_cds_WP_004141771.1_1060	synonymous mutation	Amino acid: Y	Position 139: Codon TAT -> TAC
GCF_022422085.1	NZ_JAJHVJ010000016.1	#N/A	lcl|NZ_JAJHVJ010000016.1_cds_WP_004141771.1_1060	synonymous mutation	Amino acid: S	Position 157: Codon TCC -> TCT
GCF_022422085.1	NZ_JAJHVJ010000016.1	#N/A	lcl|NZ_JAJHVJ010000016.1_cds_WP_004141771.1_1060	synonymous mutation	Amino acid: H	Position 178: Codon CAT -> CAC
GCF_022422105.1	NZ_JAJHVL010000007.1	#N/A	lcl|NZ_JAJHVL010000007.1_cds_WP_004141771.1_4240	synonymous mutation	Amino acid: Y	Position 139: Codon TAT -> TAC
GCF_022422105.1	NZ_JAJHVL010000007.1	#N/A	lcl|NZ_JAJHVL010000007.1_cds_WP_004141771.1_4240	synonymous mutation	Amino acid: H	Position 178: Codon CAT -> CAC
GCF_022422105.1	NZ_JAJHVL010000007.1	#N/A	lcl|NZ_JAJHVL010000007.1_cds_WP_004141771.1_4240	synonymous mutation	Amino acid: A	Position 261: Codon GCC -> GCT
GCF_022422145.1	NZ_JAJHVG010000002.1	#N/A	lcl|NZ_JAJHVG010000002.1_cds_WP_004141771.1_3006	synonymous mutation	Amino acid: S	Position 51: Codon AGC -> AGT
GCF_022494195.1	NZ_CP058866.1	#N/A	lcl|NZ_CP058866.1_cds_WP_004141771.1_3307	synonymous mutation	Amino acid: I	Position 68: Codon ATC -> ATT
GCF_022494195.1	NZ_CP058866.1	#N/A	lcl|NZ_CP058866.1_cds_WP_004141771.1_3307	synonymous mutation	Amino acid: G	Position 76: Codon GGC -> GGT
GCF_022494195.1	NZ_CP058866.1	#N/A	lcl|NZ_CP058866.1_cds_WP_004141771.1_3307	synonymous mutation	Amino acid: Y	Position 139: Codon TAT -> TAC
GCF_022494195.1	NZ_CP058866.1	#N/A	lcl|NZ_CP058866.1_cds_WP_004141771.1_3307	synonymous mutation	Amino acid: H	Position 178: Codon CAT -> CAC
GCF_022494195.1	NZ_CP058866.1	#N/A	lcl|NZ_CP058866.1_cds_WP_004141771.1_3307	synonymous mutation	Amino acid: A	Position 261: Codon GCC -> GCT
GCF_022494215.1	NZ_CP058869.1	lcl|NZ_CP058869.1_cds_WP_064163013.1_3244	lcl|NZ_CP058869.1_cds_WP_064163013.1_3244	non-synonymous mutation	Amino acid change: D -> N	Position 53: Codon GAC -> AAC
GCF_022494215.1	NZ_CP058869.1	lcl|NZ_CP058869.1_cds_WP_064163013.1_3244	lcl|NZ_CP058869.1_cds_WP_064163013.1_3244	synonymous mutation	Amino acid: A	Position 100: Codon GCG -> GCA
GCF_022494215.1	NZ_CP058869.1	lcl|NZ_CP058869.1_cds_WP_064163013.1_3244	lcl|NZ_CP058869.1_cds_WP_064163013.1_3244	synonymous mutation	Amino acid: Y	Position 139: Codon TAT -> TAC
GCF_022494215.1	NZ_CP058869.1	lcl|NZ_CP058869.1_cds_WP_064163013.1_3244	lcl|NZ_CP058869.1_cds_WP_064163013.1_3244	synonymous mutation	Amino acid: H	Position 178: Codon CAT -> CAC
GCF_022494215.1	NZ_CP058869.1	lcl|NZ_CP058869.1_cds_WP_064163013.1_3244	lcl|NZ_CP058869.1_cds_WP_064163013.1_3244	synonymous mutation	Amino acid: V	Position 215: Codon GTC -> GTG
GCF_022494215.1	NZ_CP058869.1	lcl|NZ_CP058869.1_cds_WP_064163013.1_3244	lcl|NZ_CP058869.1_cds_WP_064163013.1_3244	synonymous mutation	Amino acid: A	Position 261: Codon GCC -> GCT
GCF_022494215.1	NZ_CP058869.1	lcl|NZ_CP058869.1_cds_WP_064163013.1_3244	lcl|NZ_CP058869.1_cds_WP_064163013.1_3244	synonymous mutation	Amino acid: L	Position 333: Codon CTG -> TTG
GCF_022494255.1	NZ_CP058743.1	#N/A	lcl|NZ_CP058743.1_cds_WP_004141771.1_3401	synonymous mutation	Amino acid: A	Position 100: Codon GCG -> GCA
GCF_022494255.1	NZ_CP058743.1	#N/A	lcl|NZ_CP058743.1_cds_WP_004141771.1_3401	synonymous mutation	Amino acid: Y	Position 139: Codon TAT -> TAC
GCF_022494255.1	NZ_CP058743.1	#N/A	lcl|NZ_CP058743.1_cds_WP_004141771.1_3401	synonymous mutation	Amino acid: H	Position 178: Codon CAT -> CAC
GCF_022494255.1	NZ_CP058743.1	#N/A	lcl|NZ_CP058743.1_cds_WP_004141771.1_3401	synonymous mutation	Amino acid: V	Position 215: Codon GTC -> GTG
GCF_022494255.1	NZ_CP058743.1	#N/A	lcl|NZ_CP058743.1_cds_WP_004141771.1_3401	synonymous mutation	Amino acid: A	Position 261: Codon GCC -> GCT
GCF_022494375.1	NZ_CP058752.1	#N/A	lcl|NZ_CP058752.1_cds_WP_004141771.1_2059	synonymous mutation	Amino acid: A	Position 100: Codon GCG -> GCA
GCF_022494375.1	NZ_CP058752.1	#N/A	lcl|NZ_CP058752.1_cds_WP_004141771.1_2059	synonymous mutation	Amino acid: Y	Position 139: Codon TAT -> TAC
GCF_022494375.1	NZ_CP058752.1	#N/A	lcl|NZ_CP058752.1_cds_WP_004141771.1_2059	synonymous mutation	Amino acid: H	Position 178: Codon CAT -> CAC
GCF_022494375.1	NZ_CP058752.1	#N/A	lcl|NZ_CP058752.1_cds_WP_004141771.1_2059	synonymous mutation	Amino acid: V	Position 215: Codon GTC -> GTG
GCF_022494375.1	NZ_CP058752.1	#N/A	lcl|NZ_CP058752.1_cds_WP_004141771.1_2059	synonymous mutation	Amino acid: A	Position 261: Codon GCC -> GCT
GCF_022494395.1	NZ_CP058758.1	#N/A	lcl|NZ_CP058758.1_cds_WP_016529535.1_3208	non-synonymous mutation	Amino acid change: E -> K	Position 131: Codon GAA -> AAA
GCF_022585275.1	NZ_JAKZOG010000083.1	#N/A	lcl|NZ_JAKZOG010000083.1_cds_WP_004141771.1_591	synonymous mutation	Amino acid: A	Position 100: Codon GCG -> GCA
GCF_022585275.1	NZ_JAKZOG010000083.1	#N/A	lcl|NZ_JAKZOG010000083.1_cds_WP_004141771.1_591	synonymous mutation	Amino acid: Y	Position 139: Codon TAT -> TAC
GCF_022585275.1	NZ_JAKZOG010000083.1	#N/A	lcl|NZ_JAKZOG010000083.1_cds_WP_004141771.1_591	synonymous mutation	Amino acid: S	Position 157: Codon TCC -> TCT
GCF_022585275.1	NZ_JAKZOG010000083.1	#N/A	lcl|NZ_JAKZOG010000083.1_cds_WP_004141771.1_591	synonymous mutation	Amino acid: V	Position 215: Codon GTC -> GTG
GCF_022585365.1	NZ_JAKZNQ010000080.1	#N/A	lcl|NZ_JAKZNQ010000080.1_cds_WP_004141771.1_2562	synonymous mutation	Amino acid: S	Position 51: Codon AGC -> AGT
GCF_022585375.1	NZ_JAKZNR010000079.1	#N/A	lcl|NZ_JAKZNR010000079.1_cds_WP_004141771.1_4875	synonymous mutation	Amino acid: A	Position 100: Codon GCG -> GCA
GCF_022585375.1	NZ_JAKZNR010000079.1	#N/A	lcl|NZ_JAKZNR010000079.1_cds_WP_004141771.1_4875	synonymous mutation	Amino acid: Y	Position 139: Codon TAT -> TAC
GCF_022585375.1	NZ_JAKZNR010000079.1	#N/A	lcl|NZ_JAKZNR010000079.1_cds_WP_004141771.1_4875	synonymous mutation	Amino acid: H	Position 178: Codon CAT -> CAC
GCF_022585375.1	NZ_JAKZNR010000079.1	#N/A	lcl|NZ_JAKZNR010000079.1_cds_WP_004141771.1_4875	synonymous mutation	Amino acid: A	Position 261: Codon GCC -> GCT
GCF_022585475.1	NZ_JAKZNS010000090.1	#N/A	lcl|NZ_JAKZNS010000090.1_cds_WP_004141771.1_4693	synonymous mutation	Amino acid: A	Position 100: Codon GCG -> GCA
GCF_022585475.1	NZ_JAKZNS010000090.1	#N/A	lcl|NZ_JAKZNS010000090.1_cds_WP_004141771.1_4693	synonymous mutation	Amino acid: Y	Position 139: Codon TAT -> TAC
GCF_022585475.1	NZ_JAKZNS010000090.1	#N/A	lcl|NZ_JAKZNS010000090.1_cds_WP_004141771.1_4693	synonymous mutation	Amino acid: H	Position 178: Codon CAT -> CAC
GCF_022585475.1	NZ_JAKZNS010000090.1	#N/A	lcl|NZ_JAKZNS010000090.1_cds_WP_004141771.1_4693	synonymous mutation	Amino acid: A	Position 261: Codon GCC -> GCT
GCF_022585495.1	NZ_JAKZOC010000089.1	#N/A	lcl|NZ_JAKZOC010000089.1_cds_WP_004141771.1_5676	synonymous mutation	Amino acid: A	Position 100: Codon GCG -> GCA
GCF_022585495.1	NZ_JAKZOC010000089.1	#N/A	lcl|NZ_JAKZOC010000089.1_cds_WP_004141771.1_5676	synonymous mutation	Amino acid: Y	Position 139: Codon TAT -> TAC
GCF_022585495.1	NZ_JAKZOC010000089.1	#N/A	lcl|NZ_JAKZOC010000089.1_cds_WP_004141771.1_5676	synonymous mutation	Amino acid: S	Position 157: Codon TCC -> TCT
GCF_022585495.1	NZ_JAKZOC010000089.1	#N/A	lcl|NZ_JAKZOC010000089.1_cds_WP_004141771.1_5676	synonymous mutation	Amino acid: V	Position 215: Codon GTC -> GTG
GCF_022585515.1	NZ_JAKZNT010000126.1	#N/A	lcl|NZ_JAKZNT010000126.1_cds_WP_004141771.1_556	synonymous mutation	Amino acid: S	Position 51: Codon AGC -> AGT
GCF_022585535.1	NZ_JAKZNP010000114.1	#N/A	lcl|NZ_JAKZNP010000114.1_cds_WP_004141771.1_528	synonymous mutation	Amino acid: S	Position 51: Codon AGC -> AGT
GCF_022585555.1	NZ_JAKZOD010000103.1	#N/A	lcl|NZ_JAKZOD010000103.1_cds_WP_004141771.1_166	synonymous mutation	Amino acid: A	Position 100: Codon GCG -> GCA
GCF_022585555.1	NZ_JAKZOD010000103.1	#N/A	lcl|NZ_JAKZOD010000103.1_cds_WP_004141771.1_166	synonymous mutation	Amino acid: Y	Position 139: Codon TAT -> TAC
GCF_022585555.1	NZ_JAKZOD010000103.1	#N/A	lcl|NZ_JAKZOD010000103.1_cds_WP_004141771.1_166	synonymous mutation	Amino acid: S	Position 157: Codon TCC -> TCT
GCF_022585555.1	NZ_JAKZOD010000103.1	#N/A	lcl|NZ_JAKZOD010000103.1_cds_WP_004141771.1_166	synonymous mutation	Amino acid: V	Position 215: Codon GTC -> GTG
GCF_022585585.1	NZ_JAKZNG010000103.1	#N/A	lcl|NZ_JAKZNG010000103.1_cds_WP_004141771.1_4616	synonymous mutation	Amino acid: I	Position 68: Codon ATC -> ATT
GCF_022585585.1	NZ_JAKZNG010000103.1	#N/A	lcl|NZ_JAKZNG010000103.1_cds_WP_004141771.1_4616	synonymous mutation	Amino acid: G	Position 76: Codon GGC -> GGT
GCF_022585585.1	NZ_JAKZNG010000103.1	#N/A	lcl|NZ_JAKZNG010000103.1_cds_WP_004141771.1_4616	synonymous mutation	Amino acid: Y	Position 139: Codon TAT -> TAC
GCF_022585585.1	NZ_JAKZNG010000103.1	#N/A	lcl|NZ_JAKZNG010000103.1_cds_WP_004141771.1_4616	synonymous mutation	Amino acid: H	Position 178: Codon CAT -> CAC
GCF_022585585.1	NZ_JAKZNG010000103.1	#N/A	lcl|NZ_JAKZNG010000103.1_cds_WP_004141771.1_4616	synonymous mutation	Amino acid: A	Position 261: Codon GCC -> GCT
GCF_022585675.1	NZ_JAKZNL010000096.1	#N/A	lcl|NZ_JAKZNL010000096.1_cds_WP_004141771.1_5690	synonymous mutation	Amino acid: A	Position 100: Codon GCG -> GCA
GCF_022585675.1	NZ_JAKZNL010000096.1	#N/A	lcl|NZ_JAKZNL010000096.1_cds_WP_004141771.1_5690	synonymous mutation	Amino acid: Y	Position 139: Codon TAT -> TAC
GCF_022585675.1	NZ_JAKZNL010000096.1	#N/A	lcl|NZ_JAKZNL010000096.1_cds_WP_004141771.1_5690	synonymous mutation	Amino acid: S	Position 157: Codon TCC -> TCT
GCF_022585675.1	NZ_JAKZNL010000096.1	#N/A	lcl|NZ_JAKZNL010000096.1_cds_WP_004141771.1_5690	synonymous mutation	Amino acid: V	Position 215: Codon GTC -> GTG
GCF_022585695.1	NZ_JAKZNK010000107.1	#N/A	lcl|NZ_JAKZNK010000107.1_cds_WP_004141771.1_4300	synonymous mutation	Amino acid: I	Position 68: Codon ATC -> ATT
GCF_022585695.1	NZ_JAKZNK010000107.1	#N/A	lcl|NZ_JAKZNK010000107.1_cds_WP_004141771.1_4300	synonymous mutation	Amino acid: Y	Position 139: Codon TAT -> TAC
GCF_022585695.1	NZ_JAKZNK010000107.1	#N/A	lcl|NZ_JAKZNK010000107.1_cds_WP_004141771.1_4300	synonymous mutation	Amino acid: H	Position 178: Codon CAT -> CAC
GCF_022585705.1	NZ_JAKZNM010000100.1	#N/A	lcl|NZ_JAKZNM010000100.1_cds_WP_004141771.1_5695	synonymous mutation	Amino acid: A	Position 100: Codon GCG -> GCA
GCF_022585705.1	NZ_JAKZNM010000100.1	#N/A	lcl|NZ_JAKZNM010000100.1_cds_WP_004141771.1_5695	synonymous mutation	Amino acid: Y	Position 139: Codon TAT -> TAC
GCF_022585705.1	NZ_JAKZNM010000100.1	#N/A	lcl|NZ_JAKZNM010000100.1_cds_WP_004141771.1_5695	synonymous mutation	Amino acid: S	Position 157: Codon TCC -> TCT
GCF_022585705.1	NZ_JAKZNM010000100.1	#N/A	lcl|NZ_JAKZNM010000100.1_cds_WP_004141771.1_5695	synonymous mutation	Amino acid: V	Position 215: Codon GTC -> GTG
GCF_022585725.1	NZ_JAKZNN010000056.1	#N/A	lcl|NZ_JAKZNN010000056.1_cds_WP_004141771.1_4862	synonymous mutation	Amino acid: S	Position 51: Codon AGC -> AGT
GCF_022585725.1	NZ_JAKZNN010000056.1	#N/A	lcl|NZ_JAKZNN010000056.1_cds_WP_004141771.1_4862	synonymous mutation	Amino acid: A	Position 261: Codon GCC -> GCT
GCF_022585755.1	NZ_JAKZNO010000110.1	#N/A	lcl|NZ_JAKZNO010000110.1_cds_WP_004141771.1_1059	synonymous mutation	Amino acid: I	Position 68: Codon ATC -> ATT
GCF_022585755.1	NZ_JAKZNO010000110.1	#N/A	lcl|NZ_JAKZNO010000110.1_cds_WP_004141771.1_1059	synonymous mutation	Amino acid: Y	Position 139: Codon TAT -> TAC
GCF_022585775.1	NZ_JAKZNU010000094.1	lcl|NZ_JAKZNU010000094.1_cds_MMO45_RS08300_1236	lcl|NZ_JAKZNU010000094.1_cds_MMO45_RS08300_1236	synonymous mutation	Amino acid: T	Position 1: Codon ACC -> ACA
GCF_022585775.1	NZ_JAKZNU010000094.1	lcl|NZ_JAKZNU010000094.1_cds_MMO45_RS08300_1236	lcl|NZ_JAKZNU010000094.1_cds_MMO45_RS08300_1236	non-synonymous mutation	Amino acid change: T -> S	Position 2: Codon ACC -> TCT
GCF_022585775.1	NZ_JAKZNU010000094.1	lcl|NZ_JAKZNU010000094.1_cds_MMO45_RS08300_1236	lcl|NZ_JAKZNU010000094.1_cds_MMO45_RS08300_1236	non-synonymous mutation	Amino acid change: N -> C	Position 3: Codon AAT -> TGC
GCF_022585775.1	NZ_JAKZNU010000094.1	lcl|NZ_JAKZNU010000094.1_cds_MMO45_RS08300_1236	lcl|NZ_JAKZNU010000094.1_cds_MMO45_RS08300_1236	non-synonymous mutation	Amino acid change: G -> K	Position 4: Codon GGC -> AAA
GCF_022585775.1	NZ_JAKZNU010000094.1	lcl|NZ_JAKZNU010000094.1_cds_MMO45_RS08300_1236	lcl|NZ_JAKZNU010000094.1_cds_MMO45_RS08300_1236	non-synonymous mutation	Amino acid change: T -> R	Position 6: Codon ACC -> AGA
GCF_022585775.1	NZ_JAKZNU010000094.1	lcl|NZ_JAKZNU010000094.1_cds_MMO45_RS08300_1236	lcl|NZ_JAKZNU010000094.1_cds_MMO45_RS08300_1236	synonymous mutation	Amino acid: A	Position 56: Codon GCG -> GCA
GCF_022585775.1	NZ_JAKZNU010000094.1	lcl|NZ_JAKZNU010000094.1_cds_MMO45_RS08300_1236	lcl|NZ_JAKZNU010000094.1_cds_MMO45_RS08300_1236	synonymous mutation	Amino acid: Y	Position 95: Codon TAT -> TAC
GCF_022585775.1	NZ_JAKZNU010000094.1	lcl|NZ_JAKZNU010000094.1_cds_MMO45_RS08300_1236	lcl|NZ_JAKZNU010000094.1_cds_MMO45_RS08300_1236	synonymous mutation	Amino acid: H	Position 134: Codon CAT -> CAC
GCF_022585775.1	NZ_JAKZNU010000094.1	lcl|NZ_JAKZNU010000094.1_cds_MMO45_RS08300_1236	lcl|NZ_JAKZNU010000094.1_cds_MMO45_RS08300_1236	synonymous mutation	Amino acid: V	Position 171: Codon GTC -> GTG
GCF_022585775.1	NZ_JAKZNU010000094.1	lcl|NZ_JAKZNU010000094.1_cds_MMO45_RS08300_1236	lcl|NZ_JAKZNU010000094.1_cds_MMO45_RS08300_1236	synonymous mutation	Amino acid: A	Position 217: Codon GCC -> GCT
GCF_022585805.1	NZ_JAKZNV010000061.1	#N/A	lcl|NZ_JAKZNV010000061.1_cds_WP_004141771.1_2439	synonymous mutation	Amino acid: A	Position 100: Codon GCG -> GCA
GCF_022585805.1	NZ_JAKZNV010000061.1	#N/A	lcl|NZ_JAKZNV010000061.1_cds_WP_004141771.1_2439	synonymous mutation	Amino acid: A	Position 261: Codon GCC -> GCT
GCF_022585825.1	NZ_JAKZNW010000097.1	lcl|NZ_JAKZNW010000097.1_cds_MMP88_RS08340_1176	lcl|NZ_JAKZNW010000097.1_cds_MMP88_RS08340_1176	synonymous mutation	Amino acid: T	Position 1: Codon ACC -> ACA
GCF_022585825.1	NZ_JAKZNW010000097.1	lcl|NZ_JAKZNW010000097.1_cds_MMP88_RS08340_1176	lcl|NZ_JAKZNW010000097.1_cds_MMP88_RS08340_1176	non-synonymous mutation	Amino acid change: T -> S	Position 2: Codon ACC -> TCT
GCF_022585825.1	NZ_JAKZNW010000097.1	lcl|NZ_JAKZNW010000097.1_cds_MMP88_RS08340_1176	lcl|NZ_JAKZNW010000097.1_cds_MMP88_RS08340_1176	non-synonymous mutation	Amino acid change: N -> C	Position 3: Codon AAT -> TGC
GCF_022585825.1	NZ_JAKZNW010000097.1	lcl|NZ_JAKZNW010000097.1_cds_MMP88_RS08340_1176	lcl|NZ_JAKZNW010000097.1_cds_MMP88_RS08340_1176	non-synonymous mutation	Amino acid change: G -> K	Position 4: Codon GGC -> AAA
GCF_022585825.1	NZ_JAKZNW010000097.1	lcl|NZ_JAKZNW010000097.1_cds_MMP88_RS08340_1176	lcl|NZ_JAKZNW010000097.1_cds_MMP88_RS08340_1176	non-synonymous mutation	Amino acid change: T -> R	Position 6: Codon ACC -> AGA
GCF_022585825.1	NZ_JAKZNW010000097.1	lcl|NZ_JAKZNW010000097.1_cds_MMP88_RS08340_1176	lcl|NZ_JAKZNW010000097.1_cds_MMP88_RS08340_1176	synonymous mutation	Amino acid: A	Position 56: Codon GCG -> GCA
GCF_022585825.1	NZ_JAKZNW010000097.1	lcl|NZ_JAKZNW010000097.1_cds_MMP88_RS08340_1176	lcl|NZ_JAKZNW010000097.1_cds_MMP88_RS08340_1176	synonymous mutation	Amino acid: Y	Position 95: Codon TAT -> TAC
GCF_022585825.1	NZ_JAKZNW010000097.1	lcl|NZ_JAKZNW010000097.1_cds_MMP88_RS08340_1176	lcl|NZ_JAKZNW010000097.1_cds_MMP88_RS08340_1176	synonymous mutation	Amino acid: H	Position 134: Codon CAT -> CAC
GCF_022585825.1	NZ_JAKZNW010000097.1	lcl|NZ_JAKZNW010000097.1_cds_MMP88_RS08340_1176	lcl|NZ_JAKZNW010000097.1_cds_MMP88_RS08340_1176	synonymous mutation	Amino acid: V	Position 171: Codon GTC -> GTG
GCF_022585825.1	NZ_JAKZNW010000097.1	lcl|NZ_JAKZNW010000097.1_cds_MMP88_RS08340_1176	lcl|NZ_JAKZNW010000097.1_cds_MMP88_RS08340_1176	synonymous mutation	Amino acid: A	Position 217: Codon GCC -> GCT
GCF_022585875.1	NZ_JAKZNX010000108.1	#N/A	lcl|NZ_JAKZNX010000108.1_cds_WP_004141771.1_5705	synonymous mutation	Amino acid: A	Position 100: Codon GCG -> GCA
GCF_022585875.1	NZ_JAKZNX010000108.1	#N/A	lcl|NZ_JAKZNX010000108.1_cds_WP_004141771.1_5705	synonymous mutation	Amino acid: Y	Position 139: Codon TAT -> TAC
GCF_022585875.1	NZ_JAKZNX010000108.1	#N/A	lcl|NZ_JAKZNX010000108.1_cds_WP_004141771.1_5705	synonymous mutation	Amino acid: S	Position 157: Codon TCC -> TCT
GCF_022585875.1	NZ_JAKZNX010000108.1	#N/A	lcl|NZ_JAKZNX010000108.1_cds_WP_004141771.1_5705	synonymous mutation	Amino acid: V	Position 215: Codon GTC -> GTG
GCF_022585895.1	NZ_JAKZNY010000083.1	#N/A	lcl|NZ_JAKZNY010000083.1_cds_WP_004141771.1_1138	synonymous mutation	Amino acid: A	Position 100: Codon GCG -> GCA
GCF_022585895.1	NZ_JAKZNY010000083.1	#N/A	lcl|NZ_JAKZNY010000083.1_cds_WP_004141771.1_1138	synonymous mutation	Amino acid: Y	Position 139: Codon TAT -> TAC
GCF_022585895.1	NZ_JAKZNY010000083.1	#N/A	lcl|NZ_JAKZNY010000083.1_cds_WP_004141771.1_1138	synonymous mutation	Amino acid: S	Position 157: Codon TCC -> TCT
GCF_022585895.1	NZ_JAKZNY010000083.1	#N/A	lcl|NZ_JAKZNY010000083.1_cds_WP_004141771.1_1138	synonymous mutation	Amino acid: V	Position 215: Codon GTC -> GTG
GCF_022585915.1	NZ_JAKZOE010000104.1	#N/A	lcl|NZ_JAKZOE010000104.1_cds_WP_004141771.1_4430	synonymous mutation	Amino acid: I	Position 68: Codon ATC -> ATT
GCF_022585915.1	NZ_JAKZOE010000104.1	#N/A	lcl|NZ_JAKZOE010000104.1_cds_WP_004141771.1_4430	synonymous mutation	Amino acid: G	Position 76: Codon GGC -> GGT
GCF_022585915.1	NZ_JAKZOE010000104.1	#N/A	lcl|NZ_JAKZOE010000104.1_cds_WP_004141771.1_4430	synonymous mutation	Amino acid: Y	Position 139: Codon TAT -> TAC
GCF_022585915.1	NZ_JAKZOE010000104.1	#N/A	lcl|NZ_JAKZOE010000104.1_cds_WP_004141771.1_4430	synonymous mutation	Amino acid: H	Position 178: Codon CAT -> CAC
GCF_022585915.1	NZ_JAKZOE010000104.1	#N/A	lcl|NZ_JAKZOE010000104.1_cds_WP_004141771.1_4430	synonymous mutation	Amino acid: A	Position 261: Codon GCC -> GCT
GCF_022585925.1	NZ_JAKZOA010000094.1	#N/A	lcl|NZ_JAKZOA010000094.1_cds_WP_004141771.1_165	synonymous mutation	Amino acid: A	Position 100: Codon GCG -> GCA
GCF_022585925.1	NZ_JAKZOA010000094.1	#N/A	lcl|NZ_JAKZOA010000094.1_cds_WP_004141771.1_165	synonymous mutation	Amino acid: Y	Position 139: Codon TAT -> TAC
GCF_022585925.1	NZ_JAKZOA010000094.1	#N/A	lcl|NZ_JAKZOA010000094.1_cds_WP_004141771.1_165	synonymous mutation	Amino acid: S	Position 157: Codon TCC -> TCT
GCF_022585925.1	NZ_JAKZOA010000094.1	#N/A	lcl|NZ_JAKZOA010000094.1_cds_WP_004141771.1_165	synonymous mutation	Amino acid: V	Position 215: Codon GTC -> GTG
GCF_022586215.1	NZ_JAKZOH010000123.1	#N/A	lcl|NZ_JAKZOH010000123.1_cds_WP_004141771.1_533	synonymous mutation	Amino acid: S	Position 51: Codon AGC -> AGT
GCF_022586255.1	NZ_JAKZOJ010000121.1	#N/A	lcl|NZ_JAKZOJ010000121.1_cds_WP_004141771.1_489	synonymous mutation	Amino acid: I	Position 68: Codon ATC -> ATT
GCF_022586255.1	NZ_JAKZOJ010000121.1	#N/A	lcl|NZ_JAKZOJ010000121.1_cds_WP_004141771.1_489	synonymous mutation	Amino acid: Y	Position 139: Codon TAT -> TAC
GCF_022586315.1	NZ_JAKZOL010000059.1	#N/A	lcl|NZ_JAKZOL010000059.1_cds_WP_004141771.1_4961	synonymous mutation	Amino acid: S	Position 51: Codon AGC -> AGT
GCF_022586315.1	NZ_JAKZOL010000059.1	#N/A	lcl|NZ_JAKZOL010000059.1_cds_WP_004141771.1_4961	synonymous mutation	Amino acid: A	Position 261: Codon GCC -> GCT
GCF_022586335.1	NZ_JAKZOK010000109.1	#N/A	lcl|NZ_JAKZOK010000109.1_cds_WP_004141771.1_4620	synonymous mutation	Amino acid: I	Position 68: Codon ATC -> ATT
GCF_022586335.1	NZ_JAKZOK010000109.1	#N/A	lcl|NZ_JAKZOK010000109.1_cds_WP_004141771.1_4620	synonymous mutation	Amino acid: G	Position 76: Codon GGC -> GGT
GCF_022586335.1	NZ_JAKZOK010000109.1	#N/A	lcl|NZ_JAKZOK010000109.1_cds_WP_004141771.1_4620	synonymous mutation	Amino acid: Y	Position 139: Codon TAT -> TAC
GCF_022586335.1	NZ_JAKZOK010000109.1	#N/A	lcl|NZ_JAKZOK010000109.1_cds_WP_004141771.1_4620	synonymous mutation	Amino acid: H	Position 178: Codon CAT -> CAC
GCF_022586335.1	NZ_JAKZOK010000109.1	#N/A	lcl|NZ_JAKZOK010000109.1_cds_WP_004141771.1_4620	synonymous mutation	Amino acid: A	Position 261: Codon GCC -> GCT
GCF_022586355.1	NZ_JAKZOM010000078.1	#N/A	lcl|NZ_JAKZOM010000078.1_cds_WP_004141771.1_1230	synonymous mutation	Amino acid: A	Position 100: Codon GCG -> GCA
GCF_022586355.1	NZ_JAKZOM010000078.1	#N/A	lcl|NZ_JAKZOM010000078.1_cds_WP_004141771.1_1230	synonymous mutation	Amino acid: Y	Position 139: Codon TAT -> TAC
GCF_022586355.1	NZ_JAKZOM010000078.1	#N/A	lcl|NZ_JAKZOM010000078.1_cds_WP_004141771.1_1230	synonymous mutation	Amino acid: H	Position 178: Codon CAT -> CAC
GCF_022586355.1	NZ_JAKZOM010000078.1	#N/A	lcl|NZ_JAKZOM010000078.1_cds_WP_004141771.1_1230	synonymous mutation	Amino acid: V	Position 215: Codon GTC -> GTG
GCF_022586355.1	NZ_JAKZOM010000078.1	#N/A	lcl|NZ_JAKZOM010000078.1_cds_WP_004141771.1_1230	synonymous mutation	Amino acid: A	Position 261: Codon GCC -> GCT
GCF_022586365.1	NZ_JAKZON010000093.1	#N/A	lcl|NZ_JAKZON010000093.1_cds_WP_004141771.1_4802	synonymous mutation	Amino acid: I	Position 68: Codon ATC -> ATT
GCF_022586365.1	NZ_JAKZON010000093.1	#N/A	lcl|NZ_JAKZON010000093.1_cds_WP_004141771.1_4802	synonymous mutation	Amino acid: Y	Position 139: Codon TAT -> TAC
GCF_022586365.1	NZ_JAKZON010000093.1	#N/A	lcl|NZ_JAKZON010000093.1_cds_WP_004141771.1_4802	synonymous mutation	Amino acid: H	Position 178: Codon CAT -> CAC
GCF_022788805.1	NZ_WPAP01000004.1	#N/A	lcl|NZ_WPAP01000004.1_cds_WP_004141771.1_3736	synonymous mutation	Amino acid: A	Position 100: Codon GCG -> GCA
GCF_022788805.1	NZ_WPAP01000004.1	#N/A	lcl|NZ_WPAP01000004.1_cds_WP_004141771.1_3736	synonymous mutation	Amino acid: H	Position 178: Codon CAT -> CAC
GCF_022788805.1	NZ_WPAP01000004.1	#N/A	lcl|NZ_WPAP01000004.1_cds_WP_004141771.1_3736	synonymous mutation	Amino acid: G	Position 187: Codon GGC -> GGT
GCF_022788815.1	NZ_WPAO01000010.1	#N/A	lcl|NZ_WPAO01000010.1_cds_WP_004141771.1_765	synonymous mutation	Amino acid: S	Position 51: Codon AGC -> AGT
GCF_022788855.1	NZ_WPAN01000010.1	#N/A	lcl|NZ_WPAN01000010.1_cds_WP_004141771.1_704	synonymous mutation	Amino acid: S	Position 51: Codon AGC -> AGT
GCF_022788865.1	NZ_WPAR01000001.1	#N/A	lcl|NZ_WPAR01000001.1_cds_WP_004141771.1_181	synonymous mutation	Amino acid: A	Position 100: Codon GCG -> GCA
GCF_022788865.1	NZ_WPAR01000001.1	#N/A	lcl|NZ_WPAR01000001.1_cds_WP_004141771.1_181	synonymous mutation	Amino acid: H	Position 178: Codon CAT -> CAC
GCF_022788865.1	NZ_WPAR01000001.1	#N/A	lcl|NZ_WPAR01000001.1_cds_WP_004141771.1_181	synonymous mutation	Amino acid: G	Position 187: Codon GGC -> GGT
GCF_022788905.1	NZ_WPAW01000010.1	#N/A	lcl|NZ_WPAW01000010.1_cds_WP_004141771.1_1011	synonymous mutation	Amino acid: A	Position 100: Codon GCG -> GCA
GCF_022788905.1	NZ_WPAW01000010.1	#N/A	lcl|NZ_WPAW01000010.1_cds_WP_004141771.1_1011	synonymous mutation	Amino acid: Y	Position 139: Codon TAT -> TAC
GCF_022788905.1	NZ_WPAW01000010.1	#N/A	lcl|NZ_WPAW01000010.1_cds_WP_004141771.1_1011	synonymous mutation	Amino acid: H	Position 178: Codon CAT -> CAC
GCF_022788905.1	NZ_WPAW01000010.1	#N/A	lcl|NZ_WPAW01000010.1_cds_WP_004141771.1_1011	synonymous mutation	Amino acid: V	Position 215: Codon GTC -> GTG
GCF_022788905.1	NZ_WPAW01000010.1	#N/A	lcl|NZ_WPAW01000010.1_cds_WP_004141771.1_1011	synonymous mutation	Amino acid: A	Position 261: Codon GCC -> GCT
GCF_022788925.1	NZ_WPBA01000004.1	#N/A	lcl|NZ_WPBA01000004.1_cds_WP_004141771.1_3732	synonymous mutation	Amino acid: A	Position 100: Codon GCG -> GCA
GCF_022788925.1	NZ_WPBA01000004.1	#N/A	lcl|NZ_WPBA01000004.1_cds_WP_004141771.1_3732	synonymous mutation	Amino acid: Y	Position 139: Codon TAT -> TAC
GCF_022788925.1	NZ_WPBA01000004.1	#N/A	lcl|NZ_WPBA01000004.1_cds_WP_004141771.1_3732	synonymous mutation	Amino acid: H	Position 178: Codon CAT -> CAC
GCF_022788925.1	NZ_WPBA01000004.1	#N/A	lcl|NZ_WPBA01000004.1_cds_WP_004141771.1_3732	synonymous mutation	Amino acid: V	Position 215: Codon GTC -> GTG
GCF_022788925.1	NZ_WPBA01000004.1	#N/A	lcl|NZ_WPBA01000004.1_cds_WP_004141771.1_3732	synonymous mutation	Amino acid: A	Position 261: Codon GCC -> GCT
GCF_022788935.1	NZ_WPBF01000001.1	#N/A	lcl|NZ_WPBF01000001.1_cds_WP_004141771.1_181	synonymous mutation	Amino acid: A	Position 100: Codon GCG -> GCA
GCF_022788935.1	NZ_WPBF01000001.1	#N/A	lcl|NZ_WPBF01000001.1_cds_WP_004141771.1_181	synonymous mutation	Amino acid: H	Position 178: Codon CAT -> CAC
GCF_022788935.1	NZ_WPBF01000001.1	#N/A	lcl|NZ_WPBF01000001.1_cds_WP_004141771.1_181	synonymous mutation	Amino acid: G	Position 187: Codon GGC -> GGT
GCF_022788955.1	NZ_WPBE01000021.1	#N/A	lcl|NZ_WPBE01000021.1_cds_WP_004141771.1_2651	synonymous mutation	Amino acid: Y	Position 139: Codon TAT -> TAC
GCF_022788955.1	NZ_WPBE01000021.1	#N/A	lcl|NZ_WPBE01000021.1_cds_WP_004141771.1_2651	synonymous mutation	Amino acid: S	Position 157: Codon TCC -> TCT
GCF_022788955.1	NZ_WPBE01000021.1	#N/A	lcl|NZ_WPBE01000021.1_cds_WP_004141771.1_2651	synonymous mutation	Amino acid: H	Position 178: Codon CAT -> CAC
GCF_022788955.1	NZ_WPBE01000021.1	#N/A	lcl|NZ_WPBE01000021.1_cds_WP_004141771.1_2651	synonymous mutation	Amino acid: V	Position 215: Codon GTC -> GTG
GCF_022788985.1	NZ_JAFCOC010000010.1	#N/A	lcl|NZ_JAFCOC010000010.1_cds_WP_004141771.1_732	synonymous mutation	Amino acid: A	Position 100: Codon GCG -> GCA
GCF_022788985.1	NZ_JAFCOC010000010.1	#N/A	lcl|NZ_JAFCOC010000010.1_cds_WP_004141771.1_732	synonymous mutation	Amino acid: Y	Position 139: Codon TAT -> TAC
GCF_022788985.1	NZ_JAFCOC010000010.1	#N/A	lcl|NZ_JAFCOC010000010.1_cds_WP_004141771.1_732	synonymous mutation	Amino acid: H	Position 178: Codon CAT -> CAC
GCF_022788985.1	NZ_JAFCOC010000010.1	#N/A	lcl|NZ_JAFCOC010000010.1_cds_WP_004141771.1_732	synonymous mutation	Amino acid: V	Position 215: Codon GTC -> GTG
GCF_022788985.1	NZ_JAFCOC010000010.1	#N/A	lcl|NZ_JAFCOC010000010.1_cds_WP_004141771.1_732	synonymous mutation	Amino acid: A	Position 261: Codon GCC -> GCT
GCF_022789005.1	NZ_JAFCOE010000009.1	#N/A	lcl|NZ_JAFCOE010000009.1_cds_WP_004141771.1_5151	synonymous mutation	Amino acid: A	Position 100: Codon GCG -> GCA
GCF_022789005.1	NZ_JAFCOE010000009.1	#N/A	lcl|NZ_JAFCOE010000009.1_cds_WP_004141771.1_5151	synonymous mutation	Amino acid: Y	Position 139: Codon TAT -> TAC
GCF_022789005.1	NZ_JAFCOE010000009.1	#N/A	lcl|NZ_JAFCOE010000009.1_cds_WP_004141771.1_5151	synonymous mutation	Amino acid: H	Position 178: Codon CAT -> CAC
GCF_022789005.1	NZ_JAFCOE010000009.1	#N/A	lcl|NZ_JAFCOE010000009.1_cds_WP_004141771.1_5151	synonymous mutation	Amino acid: V	Position 215: Codon GTC -> GTG
GCF_022789005.1	NZ_JAFCOE010000009.1	#N/A	lcl|NZ_JAFCOE010000009.1_cds_WP_004141771.1_5151	synonymous mutation	Amino acid: A	Position 261: Codon GCC -> GCT
GCF_022789015.1	NZ_JAFCOA010000001.1	#N/A	lcl|NZ_JAFCOA010000001.1_cds_WP_004141771.1_171	synonymous mutation	Amino acid: A	Position 100: Codon GCG -> GCA
GCF_022789015.1	NZ_JAFCOA010000001.1	#N/A	lcl|NZ_JAFCOA010000001.1_cds_WP_004141771.1_171	synonymous mutation	Amino acid: H	Position 178: Codon CAT -> CAC
GCF_022789015.1	NZ_JAFCOA010000001.1	#N/A	lcl|NZ_JAFCOA010000001.1_cds_WP_004141771.1_171	synonymous mutation	Amino acid: G	Position 187: Codon GGC -> GGT
GCF_022789045.1	NZ_JAFCOF010000011.1	#N/A	lcl|NZ_JAFCOF010000011.1_cds_WP_004141771.1_1366	synonymous mutation	Amino acid: A	Position 100: Codon GCG -> GCA
GCF_022789045.1	NZ_JAFCOF010000011.1	#N/A	lcl|NZ_JAFCOF010000011.1_cds_WP_004141771.1_1366	synonymous mutation	Amino acid: Y	Position 139: Codon TAT -> TAC
GCF_022789045.1	NZ_JAFCOF010000011.1	#N/A	lcl|NZ_JAFCOF010000011.1_cds_WP_004141771.1_1366	synonymous mutation	Amino acid: H	Position 178: Codon CAT -> CAC
GCF_022789045.1	NZ_JAFCOF010000011.1	#N/A	lcl|NZ_JAFCOF010000011.1_cds_WP_004141771.1_1366	synonymous mutation	Amino acid: V	Position 215: Codon GTC -> GTG
GCF_022789045.1	NZ_JAFCOF010000011.1	#N/A	lcl|NZ_JAFCOF010000011.1_cds_WP_004141771.1_1366	synonymous mutation	Amino acid: A	Position 261: Codon GCC -> GCT
GCF_022789065.1	NZ_JAFCOD010000009.1	#N/A	lcl|NZ_JAFCOD010000009.1_cds_WP_004141771.1_5281	synonymous mutation	Amino acid: A	Position 100: Codon GCG -> GCA
GCF_022789065.1	NZ_JAFCOD010000009.1	#N/A	lcl|NZ_JAFCOD010000009.1_cds_WP_004141771.1_5281	synonymous mutation	Amino acid: Y	Position 139: Codon TAT -> TAC
GCF_022789065.1	NZ_JAFCOD010000009.1	#N/A	lcl|NZ_JAFCOD010000009.1_cds_WP_004141771.1_5281	synonymous mutation	Amino acid: H	Position 178: Codon CAT -> CAC
GCF_022789065.1	NZ_JAFCOD010000009.1	#N/A	lcl|NZ_JAFCOD010000009.1_cds_WP_004141771.1_5281	synonymous mutation	Amino acid: V	Position 215: Codon GTC -> GTG
GCF_022789065.1	NZ_JAFCOD010000009.1	#N/A	lcl|NZ_JAFCOD010000009.1_cds_WP_004141771.1_5281	synonymous mutation	Amino acid: A	Position 261: Codon GCC -> GCT
GCF_022789085.1	NZ_JAFCOG010000014.1	#N/A	lcl|NZ_JAFCOG010000014.1_cds_WP_004141771.1_1376	synonymous mutation	Amino acid: A	Position 100: Codon GCG -> GCA
GCF_022789085.1	NZ_JAFCOG010000014.1	#N/A	lcl|NZ_JAFCOG010000014.1_cds_WP_004141771.1_1376	synonymous mutation	Amino acid: A	Position 261: Codon GCC -> GCT
GCF_022789125.1	NZ_JAFCOJ010000011.1	#N/A	lcl|NZ_JAFCOJ010000011.1_cds_WP_016529535.1_981	non-synonymous mutation	Amino acid change: E -> K	Position 131: Codon GAA -> AAA
GCF_022789135.1	NZ_JAFCOH010000010.1	#N/A	lcl|NZ_JAFCOH010000010.1_cds_WP_004141771.1_564	synonymous mutation	Amino acid: A	Position 100: Codon GCG -> GCA
GCF_022789135.1	NZ_JAFCOH010000010.1	#N/A	lcl|NZ_JAFCOH010000010.1_cds_WP_004141771.1_564	synonymous mutation	Amino acid: Y	Position 139: Codon TAT -> TAC
GCF_022789135.1	NZ_JAFCOH010000010.1	#N/A	lcl|NZ_JAFCOH010000010.1_cds_WP_004141771.1_564	synonymous mutation	Amino acid: H	Position 178: Codon CAT -> CAC
GCF_022789135.1	NZ_JAFCOH010000010.1	#N/A	lcl|NZ_JAFCOH010000010.1_cds_WP_004141771.1_564	synonymous mutation	Amino acid: V	Position 215: Codon GTC -> GTG
GCF_022789135.1	NZ_JAFCOH010000010.1	#N/A	lcl|NZ_JAFCOH010000010.1_cds_WP_004141771.1_564	synonymous mutation	Amino acid: A	Position 261: Codon GCC -> GCT
GCF_022789145.1	NZ_JAFCOI010000012.1	#N/A	lcl|NZ_JAFCOI010000012.1_cds_WP_016529535.1_1081	non-synonymous mutation	Amino acid change: E -> K	Position 131: Codon GAA -> AAA
GCF_022789185.1	NZ_JAFCOL010000011.1	#N/A	lcl|NZ_JAFCOL010000011.1_cds_WP_004141771.1_999	synonymous mutation	Amino acid: A	Position 100: Codon GCG -> GCA
GCF_022789185.1	NZ_JAFCOL010000011.1	#N/A	lcl|NZ_JAFCOL010000011.1_cds_WP_004141771.1_999	synonymous mutation	Amino acid: Y	Position 139: Codon TAT -> TAC
GCF_022789185.1	NZ_JAFCOL010000011.1	#N/A	lcl|NZ_JAFCOL010000011.1_cds_WP_004141771.1_999	synonymous mutation	Amino acid: H	Position 178: Codon CAT -> CAC
GCF_022789185.1	NZ_JAFCOL010000011.1	#N/A	lcl|NZ_JAFCOL010000011.1_cds_WP_004141771.1_999	synonymous mutation	Amino acid: V	Position 215: Codon GTC -> GTG
GCF_022789185.1	NZ_JAFCOL010000011.1	#N/A	lcl|NZ_JAFCOL010000011.1_cds_WP_004141771.1_999	synonymous mutation	Amino acid: A	Position 261: Codon GCC -> GCT
GCF_022789205.1	NZ_JAFCOQ010000024.1	#N/A	lcl|NZ_JAFCOQ010000024.1_cds_WP_004141771.1_2919	synonymous mutation	Amino acid: A	Position 100: Codon GCG -> GCA
GCF_022789205.1	NZ_JAFCOQ010000024.1	#N/A	lcl|NZ_JAFCOQ010000024.1_cds_WP_004141771.1_2919	synonymous mutation	Amino acid: H	Position 178: Codon CAT -> CAC
GCF_022789205.1	NZ_JAFCOQ010000024.1	#N/A	lcl|NZ_JAFCOQ010000024.1_cds_WP_004141771.1_2919	synonymous mutation	Amino acid: G	Position 187: Codon GGC -> GGT
GCF_022789245.1	NZ_JAFCOP010000014.1	#N/A	lcl|NZ_JAFCOP010000014.1_cds_WP_004141771.1_1360	synonymous mutation	Amino acid: A	Position 100: Codon GCG -> GCA
GCF_022789245.1	NZ_JAFCOP010000014.1	#N/A	lcl|NZ_JAFCOP010000014.1_cds_WP_004141771.1_1360	synonymous mutation	Amino acid: Y	Position 139: Codon TAT -> TAC
GCF_022789245.1	NZ_JAFCOP010000014.1	#N/A	lcl|NZ_JAFCOP010000014.1_cds_WP_004141771.1_1360	synonymous mutation	Amino acid: H	Position 178: Codon CAT -> CAC
GCF_022789245.1	NZ_JAFCOP010000014.1	#N/A	lcl|NZ_JAFCOP010000014.1_cds_WP_004141771.1_1360	synonymous mutation	Amino acid: V	Position 215: Codon GTC -> GTG
GCF_022789245.1	NZ_JAFCOP010000014.1	#N/A	lcl|NZ_JAFCOP010000014.1_cds_WP_004141771.1_1360	synonymous mutation	Amino acid: A	Position 261: Codon GCC -> GCT
GCF_022789265.1	NZ_JAFCOO010000003.1	#N/A	lcl|NZ_JAFCOO010000003.1_cds_WP_004141771.1_3383	synonymous mutation	Amino acid: A	Position 100: Codon GCG -> GCA
GCF_022789265.1	NZ_JAFCOO010000003.1	#N/A	lcl|NZ_JAFCOO010000003.1_cds_WP_004141771.1_3383	synonymous mutation	Amino acid: Y	Position 139: Codon TAT -> TAC
GCF_022789265.1	NZ_JAFCOO010000003.1	#N/A	lcl|NZ_JAFCOO010000003.1_cds_WP_004141771.1_3383	synonymous mutation	Amino acid: H	Position 178: Codon CAT -> CAC
GCF_022789265.1	NZ_JAFCOO010000003.1	#N/A	lcl|NZ_JAFCOO010000003.1_cds_WP_004141771.1_3383	synonymous mutation	Amino acid: V	Position 215: Codon GTC -> GTG
GCF_022789265.1	NZ_JAFCOO010000003.1	#N/A	lcl|NZ_JAFCOO010000003.1_cds_WP_004141771.1_3383	synonymous mutation	Amino acid: A	Position 261: Codon GCC -> GCT
GCF_022789285.1	NZ_JAFCOS010000023.1	#N/A	lcl|NZ_JAFCOS010000023.1_cds_WP_004141771.1_2461	synonymous mutation	Amino acid: Y	Position 139: Codon TAT -> TAC
GCF_022789285.1	NZ_JAFCOS010000023.1	#N/A	lcl|NZ_JAFCOS010000023.1_cds_WP_004141771.1_2461	synonymous mutation	Amino acid: H	Position 178: Codon CAT -> CAC
GCF_022789285.1	NZ_JAFCOS010000023.1	#N/A	lcl|NZ_JAFCOS010000023.1_cds_WP_004141771.1_2461	synonymous mutation	Amino acid: S	Position 191: Codon AGC -> AGT
GCF_022789285.1	NZ_JAFCOS010000023.1	#N/A	lcl|NZ_JAFCOS010000023.1_cds_WP_004141771.1_2461	synonymous mutation	Amino acid: A	Position 261: Codon GCC -> GCT
GCF_022789285.1	NZ_JAFCOS010000023.1	#N/A	lcl|NZ_JAFCOS010000023.1_cds_WP_004141771.1_2461	synonymous mutation	Amino acid: D	Position 334: Codon GAC -> GAT
GCF_022789305.1	NZ_JAFCOV010000001.1	#N/A	lcl|NZ_JAFCOV010000001.1_cds_WP_004141771.1_390	synonymous mutation	Amino acid: D	Position 33: Codon GAC -> GAT
GCF_022789305.1	NZ_JAFCOV010000001.1	#N/A	lcl|NZ_JAFCOV010000001.1_cds_WP_004141771.1_390	synonymous mutation	Amino acid: H	Position 42: Codon CAC -> CAT
GCF_022789305.1	NZ_JAFCOV010000001.1	#N/A	lcl|NZ_JAFCOV010000001.1_cds_WP_004141771.1_390	synonymous mutation	Amino acid: Y	Position 139: Codon TAT -> TAC
GCF_022789305.1	NZ_JAFCOV010000001.1	#N/A	lcl|NZ_JAFCOV010000001.1_cds_WP_004141771.1_390	synonymous mutation	Amino acid: A	Position 261: Codon GCC -> GCT
GCF_022789315.1	NZ_JAFCOW010000015.1	#N/A	lcl|NZ_JAFCOW010000015.1_cds_WP_004141771.1_1361	synonymous mutation	Amino acid: A	Position 100: Codon GCG -> GCA
GCF_022789315.1	NZ_JAFCOW010000015.1	#N/A	lcl|NZ_JAFCOW010000015.1_cds_WP_004141771.1_1361	synonymous mutation	Amino acid: Y	Position 139: Codon TAT -> TAC
GCF_022789315.1	NZ_JAFCOW010000015.1	#N/A	lcl|NZ_JAFCOW010000015.1_cds_WP_004141771.1_1361	synonymous mutation	Amino acid: H	Position 178: Codon CAT -> CAC
GCF_022789315.1	NZ_JAFCOW010000015.1	#N/A	lcl|NZ_JAFCOW010000015.1_cds_WP_004141771.1_1361	synonymous mutation	Amino acid: V	Position 215: Codon GTC -> GTG
GCF_022789315.1	NZ_JAFCOW010000015.1	#N/A	lcl|NZ_JAFCOW010000015.1_cds_WP_004141771.1_1361	synonymous mutation	Amino acid: A	Position 261: Codon GCC -> GCT
GCF_022789345.1	NZ_JAFCOY010000003.1	#N/A	lcl|NZ_JAFCOY010000003.1_cds_WP_004141771.1_3051	synonymous mutation	Amino acid: S	Position 51: Codon AGC -> AGT
GCF_022789365.1	NZ_JAFCOZ010000003.1	#N/A	lcl|NZ_JAFCOZ010000003.1_cds_WP_004141771.1_2948	synonymous mutation	Amino acid: S	Position 51: Codon AGC -> AGT
GCF_022789365.1	NZ_JAFCOZ010000003.1	#N/A	lcl|NZ_JAFCOZ010000003.1_cds_WP_004141771.1_2948	synonymous mutation	Amino acid: A	Position 261: Codon GCC -> GCT
GCF_022789365.1	NZ_JAFCOZ010000003.1	#N/A	lcl|NZ_JAFCOZ010000003.1_cds_WP_004141771.1_2948	synonymous mutation	Amino acid: N	Position 319: Codon AAC -> AAT
GCF_022789385.1	NZ_JAFCPA010000004.1	#N/A	lcl|NZ_JAFCPA010000004.1_cds_WP_009308277.1_3730	non-synonymous mutation	Amino acid change: E -> K	Position 41: Codon GAG -> AAG
GCF_022789385.1	NZ_JAFCPA010000004.1	#N/A	lcl|NZ_JAFCPA010000004.1_cds_WP_009308277.1_3730	synonymous mutation	Amino acid: A	Position 100: Codon GCG -> GCA
GCF_022789385.1	NZ_JAFCPA010000004.1	#N/A	lcl|NZ_JAFCPA010000004.1_cds_WP_009308277.1_3730	synonymous mutation	Amino acid: H	Position 178: Codon CAT -> CAC
GCF_022789385.1	NZ_JAFCPA010000004.1	#N/A	lcl|NZ_JAFCPA010000004.1_cds_WP_009308277.1_3730	synonymous mutation	Amino acid: G	Position 187: Codon GGC -> GGT
GCF_022789425.1	NZ_JAFCPD010000015.1	#N/A	lcl|NZ_JAFCPD010000015.1_cds_WP_109226290.1_1817	synonymous mutation	Amino acid: A	Position 100: Codon GCG -> GCA
GCF_022789425.1	NZ_JAFCPD010000015.1	#N/A	lcl|NZ_JAFCPD010000015.1_cds_WP_109226290.1_1817	non-synonymous mutation	Amino acid change: Y -> F	Position 107: Codon TAC -> TTC
GCF_022789425.1	NZ_JAFCPD010000015.1	#N/A	lcl|NZ_JAFCPD010000015.1_cds_WP_109226290.1_1817	synonymous mutation	Amino acid: Y	Position 139: Codon TAT -> TAC
GCF_022789425.1	NZ_JAFCPD010000015.1	#N/A	lcl|NZ_JAFCPD010000015.1_cds_WP_109226290.1_1817	synonymous mutation	Amino acid: H	Position 178: Codon CAT -> CAC
GCF_022789425.1	NZ_JAFCPD010000015.1	#N/A	lcl|NZ_JAFCPD010000015.1_cds_WP_109226290.1_1817	synonymous mutation	Amino acid: V	Position 215: Codon GTC -> GTG
GCF_022789425.1	NZ_JAFCPD010000015.1	#N/A	lcl|NZ_JAFCPD010000015.1_cds_WP_109226290.1_1817	synonymous mutation	Amino acid: A	Position 261: Codon GCC -> GCT
GCF_022789445.1	NZ_JAFCPB010000003.1	#N/A	lcl|NZ_JAFCPB010000003.1_cds_WP_009308277.1_2946	non-synonymous mutation	Amino acid change: E -> K	Position 41: Codon GAG -> AAG
GCF_022789445.1	NZ_JAFCPB010000003.1	#N/A	lcl|NZ_JAFCPB010000003.1_cds_WP_009308277.1_2946	synonymous mutation	Amino acid: A	Position 100: Codon GCG -> GCA
GCF_022789445.1	NZ_JAFCPB010000003.1	#N/A	lcl|NZ_JAFCPB010000003.1_cds_WP_009308277.1_2946	synonymous mutation	Amino acid: H	Position 178: Codon CAT -> CAC
GCF_022789445.1	NZ_JAFCPB010000003.1	#N/A	lcl|NZ_JAFCPB010000003.1_cds_WP_009308277.1_2946	synonymous mutation	Amino acid: G	Position 187: Codon GGC -> GGT
GCF_022789465.1	NZ_JAFCPE010000010.1	#N/A	lcl|NZ_JAFCPE010000010.1_cds_WP_004141771.1_719	synonymous mutation	Amino acid: A	Position 100: Codon GCG -> GCA
GCF_022789465.1	NZ_JAFCPE010000010.1	#N/A	lcl|NZ_JAFCPE010000010.1_cds_WP_004141771.1_719	synonymous mutation	Amino acid: Y	Position 139: Codon TAT -> TAC
GCF_022789465.1	NZ_JAFCPE010000010.1	#N/A	lcl|NZ_JAFCPE010000010.1_cds_WP_004141771.1_719	synonymous mutation	Amino acid: S	Position 157: Codon TCC -> TCT
GCF_022789465.1	NZ_JAFCPE010000010.1	#N/A	lcl|NZ_JAFCPE010000010.1_cds_WP_004141771.1_719	synonymous mutation	Amino acid: H	Position 178: Codon CAT -> CAC
GCF_022789485.1	NZ_JAFCPF010000010.1	#N/A	lcl|NZ_JAFCPF010000010.1_cds_WP_004141771.1_634	synonymous mutation	Amino acid: A	Position 100: Codon GCG -> GCA
GCF_022789485.1	NZ_JAFCPF010000010.1	#N/A	lcl|NZ_JAFCPF010000010.1_cds_WP_004141771.1_634	synonymous mutation	Amino acid: Y	Position 139: Codon TAT -> TAC
GCF_022789485.1	NZ_JAFCPF010000010.1	#N/A	lcl|NZ_JAFCPF010000010.1_cds_WP_004141771.1_634	synonymous mutation	Amino acid: H	Position 178: Codon CAT -> CAC
GCF_022789485.1	NZ_JAFCPF010000010.1	#N/A	lcl|NZ_JAFCPF010000010.1_cds_WP_004141771.1_634	synonymous mutation	Amino acid: V	Position 215: Codon GTC -> GTG
GCF_022789485.1	NZ_JAFCPF010000010.1	#N/A	lcl|NZ_JAFCPF010000010.1_cds_WP_004141771.1_634	synonymous mutation	Amino acid: A	Position 261: Codon GCC -> GCT
GCF_022789505.1	NZ_JAFCPG010000011.1	#N/A	lcl|NZ_JAFCPG010000011.1_cds_WP_004141771.1_1134	synonymous mutation	Amino acid: S	Position 51: Codon AGC -> AGT
GCF_022789505.1	NZ_JAFCPG010000011.1	#N/A	lcl|NZ_JAFCPG010000011.1_cds_WP_004141771.1_1134	synonymous mutation	Amino acid: A	Position 100: Codon GCG -> GCA
GCF_022789505.1	NZ_JAFCPG010000011.1	#N/A	lcl|NZ_JAFCPG010000011.1_cds_WP_004141771.1_1134	synonymous mutation	Amino acid: A	Position 261: Codon GCC -> GCT
GCF_022789525.1	NZ_JAFCPK010000010.1	#N/A	lcl|NZ_JAFCPK010000010.1_cds_WP_004141771.1_625	synonymous mutation	Amino acid: A	Position 100: Codon GCG -> GCA
GCF_022789525.1	NZ_JAFCPK010000010.1	#N/A	lcl|NZ_JAFCPK010000010.1_cds_WP_004141771.1_625	synonymous mutation	Amino acid: Y	Position 139: Codon TAT -> TAC
GCF_022789525.1	NZ_JAFCPK010000010.1	#N/A	lcl|NZ_JAFCPK010000010.1_cds_WP_004141771.1_625	synonymous mutation	Amino acid: S	Position 157: Codon TCC -> TCT
GCF_022789525.1	NZ_JAFCPK010000010.1	#N/A	lcl|NZ_JAFCPK010000010.1_cds_WP_004141771.1_625	synonymous mutation	Amino acid: H	Position 178: Codon CAT -> CAC
GCF_022789525.1	NZ_JAFCPK010000010.1	#N/A	lcl|NZ_JAFCPK010000010.1_cds_WP_004141771.1_625	synonymous mutation	Amino acid: V	Position 215: Codon GTC -> GTG
GCF_022789545.1	NZ_JAFCPH010000012.1	#N/A	lcl|NZ_JAFCPH010000012.1_cds_WP_004141771.1_1649	synonymous mutation	Amino acid: A	Position 100: Codon GCG -> GCA
GCF_022789545.1	NZ_JAFCPH010000012.1	#N/A	lcl|NZ_JAFCPH010000012.1_cds_WP_004141771.1_1649	synonymous mutation	Amino acid: Y	Position 139: Codon TAT -> TAC
GCF_022789545.1	NZ_JAFCPH010000012.1	#N/A	lcl|NZ_JAFCPH010000012.1_cds_WP_004141771.1_1649	synonymous mutation	Amino acid: H	Position 178: Codon CAT -> CAC
GCF_022789545.1	NZ_JAFCPH010000012.1	#N/A	lcl|NZ_JAFCPH010000012.1_cds_WP_004141771.1_1649	synonymous mutation	Amino acid: V	Position 215: Codon GTC -> GTG
GCF_022789545.1	NZ_JAFCPH010000012.1	#N/A	lcl|NZ_JAFCPH010000012.1_cds_WP_004141771.1_1649	synonymous mutation	Amino acid: A	Position 261: Codon GCC -> GCT
GCF_022789565.1	NZ_JAFCPJ010000010.1	#N/A	lcl|NZ_JAFCPJ010000010.1_cds_WP_004141771.1_730	synonymous mutation	Amino acid: A	Position 100: Codon GCG -> GCA
GCF_022789565.1	NZ_JAFCPJ010000010.1	#N/A	lcl|NZ_JAFCPJ010000010.1_cds_WP_004141771.1_730	synonymous mutation	Amino acid: Y	Position 139: Codon TAT -> TAC
GCF_022789565.1	NZ_JAFCPJ010000010.1	#N/A	lcl|NZ_JAFCPJ010000010.1_cds_WP_004141771.1_730	synonymous mutation	Amino acid: H	Position 178: Codon CAT -> CAC
GCF_022789565.1	NZ_JAFCPJ010000010.1	#N/A	lcl|NZ_JAFCPJ010000010.1_cds_WP_004141771.1_730	synonymous mutation	Amino acid: V	Position 215: Codon GTC -> GTG
GCF_022789565.1	NZ_JAFCPJ010000010.1	#N/A	lcl|NZ_JAFCPJ010000010.1_cds_WP_004141771.1_730	synonymous mutation	Amino acid: A	Position 261: Codon GCC -> GCT
GCF_022789585.1	NZ_JAFCPM010000001.1	#N/A	lcl|NZ_JAFCPM010000001.1_cds_WP_004141771.1_711	synonymous mutation	Amino acid: A	Position 100: Codon GCG -> GCA
GCF_022789585.1	NZ_JAFCPM010000001.1	#N/A	lcl|NZ_JAFCPM010000001.1_cds_WP_004141771.1_711	synonymous mutation	Amino acid: H	Position 178: Codon CAT -> CAC
GCF_022789585.1	NZ_JAFCPM010000001.1	#N/A	lcl|NZ_JAFCPM010000001.1_cds_WP_004141771.1_711	synonymous mutation	Amino acid: G	Position 187: Codon GGC -> GGT
GCF_022789595.1	NZ_JAFCPL010000009.1	#N/A	lcl|NZ_JAFCPL010000009.1_cds_WP_004141771.1_5185	synonymous mutation	Amino acid: A	Position 100: Codon GCG -> GCA
GCF_022789595.1	NZ_JAFCPL010000009.1	#N/A	lcl|NZ_JAFCPL010000009.1_cds_WP_004141771.1_5185	synonymous mutation	Amino acid: Y	Position 139: Codon TAT -> TAC
GCF_022789595.1	NZ_JAFCPL010000009.1	#N/A	lcl|NZ_JAFCPL010000009.1_cds_WP_004141771.1_5185	synonymous mutation	Amino acid: H	Position 178: Codon CAT -> CAC
GCF_022789595.1	NZ_JAFCPL010000009.1	#N/A	lcl|NZ_JAFCPL010000009.1_cds_WP_004141771.1_5185	synonymous mutation	Amino acid: V	Position 215: Codon GTC -> GTG
GCF_022789595.1	NZ_JAFCPL010000009.1	#N/A	lcl|NZ_JAFCPL010000009.1_cds_WP_004141771.1_5185	synonymous mutation	Amino acid: A	Position 261: Codon GCC -> GCT
GCF_022789625.1	NZ_JAFCPN010000011.1	#N/A	lcl|NZ_JAFCPN010000011.1_cds_WP_004141771.1_1117	synonymous mutation	Amino acid: I	Position 68: Codon ATC -> ATT
GCF_022789625.1	NZ_JAFCPN010000011.1	#N/A	lcl|NZ_JAFCPN010000011.1_cds_WP_004141771.1_1117	synonymous mutation	Amino acid: Y	Position 139: Codon TAT -> TAC
GCF_022789625.1	NZ_JAFCPN010000011.1	#N/A	lcl|NZ_JAFCPN010000011.1_cds_WP_004141771.1_1117	synonymous mutation	Amino acid: H	Position 178: Codon CAT -> CAC
GCF_022789665.1	NZ_JAFCPP010000001.1	#N/A	lcl|NZ_JAFCPP010000001.1_cds_WP_004141771.1_177	synonymous mutation	Amino acid: A	Position 100: Codon GCG -> GCA
GCF_022789665.1	NZ_JAFCPP010000001.1	#N/A	lcl|NZ_JAFCPP010000001.1_cds_WP_004141771.1_177	synonymous mutation	Amino acid: H	Position 178: Codon CAT -> CAC
GCF_022789665.1	NZ_JAFCPP010000001.1	#N/A	lcl|NZ_JAFCPP010000001.1_cds_WP_004141771.1_177	synonymous mutation	Amino acid: G	Position 187: Codon GGC -> GGT
GCF_022789685.1	NZ_JAFCPR010000011.1	#N/A	lcl|NZ_JAFCPR010000011.1_cds_WP_004141771.1_1132	synonymous mutation	Amino acid: A	Position 100: Codon GCG -> GCA
GCF_022789685.1	NZ_JAFCPR010000011.1	#N/A	lcl|NZ_JAFCPR010000011.1_cds_WP_004141771.1_1132	synonymous mutation	Amino acid: Y	Position 139: Codon TAT -> TAC
GCF_022789685.1	NZ_JAFCPR010000011.1	#N/A	lcl|NZ_JAFCPR010000011.1_cds_WP_004141771.1_1132	synonymous mutation	Amino acid: S	Position 157: Codon TCC -> TCT
GCF_022789685.1	NZ_JAFCPR010000011.1	#N/A	lcl|NZ_JAFCPR010000011.1_cds_WP_004141771.1_1132	synonymous mutation	Amino acid: V	Position 215: Codon GTC -> GTG
GCF_022789725.1	NZ_JAFCPU010000004.1	#N/A	lcl|NZ_JAFCPU010000004.1_cds_WP_004141771.1_3870	synonymous mutation	Amino acid: A	Position 100: Codon GCG -> GCA
GCF_022789725.1	NZ_JAFCPU010000004.1	#N/A	lcl|NZ_JAFCPU010000004.1_cds_WP_004141771.1_3870	synonymous mutation	Amino acid: A	Position 261: Codon GCC -> GCT
GCF_022789735.1	NZ_JAFCPT010000005.1	#N/A	lcl|NZ_JAFCPT010000005.1_cds_WP_004141771.1_4242	synonymous mutation	Amino acid: S	Position 51: Codon AGC -> AGT
GCF_022789735.1	NZ_JAFCPT010000005.1	#N/A	lcl|NZ_JAFCPT010000005.1_cds_WP_004141771.1_4242	synonymous mutation	Amino acid: A	Position 261: Codon GCC -> GCT
GCF_022789735.1	NZ_JAFCPT010000005.1	#N/A	lcl|NZ_JAFCPT010000005.1_cds_WP_004141771.1_4242	synonymous mutation	Amino acid: N	Position 319: Codon AAC -> AAT
GCF_022789765.1	NZ_JAFCPV010000023.1	#N/A	lcl|NZ_JAFCPV010000023.1_cds_WP_004141771.1_2683	synonymous mutation	Amino acid: Y	Position 139: Codon TAT -> TAC
GCF_022789765.1	NZ_JAFCPV010000023.1	#N/A	lcl|NZ_JAFCPV010000023.1_cds_WP_004141771.1_2683	synonymous mutation	Amino acid: H	Position 178: Codon CAT -> CAC
GCF_022789765.1	NZ_JAFCPV010000023.1	#N/A	lcl|NZ_JAFCPV010000023.1_cds_WP_004141771.1_2683	synonymous mutation	Amino acid: S	Position 191: Codon AGC -> AGT
GCF_022789765.1	NZ_JAFCPV010000023.1	#N/A	lcl|NZ_JAFCPV010000023.1_cds_WP_004141771.1_2683	synonymous mutation	Amino acid: A	Position 261: Codon GCC -> GCT
GCF_022789765.1	NZ_JAFCPV010000023.1	#N/A	lcl|NZ_JAFCPV010000023.1_cds_WP_004141771.1_2683	synonymous mutation	Amino acid: D	Position 334: Codon GAC -> GAT
GCF_022789785.1	NZ_JAFCPW010000005.1	#N/A	lcl|NZ_JAFCPW010000005.1_cds_WP_004141771.1_4335	synonymous mutation	Amino acid: A	Position 100: Codon GCG -> GCA
GCF_022789785.1	NZ_JAFCPW010000005.1	#N/A	lcl|NZ_JAFCPW010000005.1_cds_WP_004141771.1_4335	synonymous mutation	Amino acid: H	Position 178: Codon CAT -> CAC
GCF_022789785.1	NZ_JAFCPW010000005.1	#N/A	lcl|NZ_JAFCPW010000005.1_cds_WP_004141771.1_4335	synonymous mutation	Amino acid: G	Position 187: Codon GGC -> GGT
GCF_022789825.1	NZ_JAFCQB010000013.1	#N/A	lcl|NZ_JAFCQB010000013.1_cds_WP_004141771.1_1340	synonymous mutation	Amino acid: A	Position 100: Codon GCG -> GCA
GCF_022789825.1	NZ_JAFCQB010000013.1	#N/A	lcl|NZ_JAFCQB010000013.1_cds_WP_004141771.1_1340	synonymous mutation	Amino acid: Y	Position 139: Codon TAT -> TAC
GCF_022789825.1	NZ_JAFCQB010000013.1	#N/A	lcl|NZ_JAFCQB010000013.1_cds_WP_004141771.1_1340	synonymous mutation	Amino acid: H	Position 178: Codon CAT -> CAC
GCF_022789825.1	NZ_JAFCQB010000013.1	#N/A	lcl|NZ_JAFCQB010000013.1_cds_WP_004141771.1_1340	synonymous mutation	Amino acid: V	Position 215: Codon GTC -> GTG
GCF_022789825.1	NZ_JAFCQB010000013.1	#N/A	lcl|NZ_JAFCQB010000013.1_cds_WP_004141771.1_1340	synonymous mutation	Amino acid: A	Position 261: Codon GCC -> GCT
GCF_022789845.1	NZ_JAFCPZ010000002.1	#N/A	lcl|NZ_JAFCPZ010000002.1_cds_WP_004141771.1_1858	synonymous mutation	Amino acid: S	Position 51: Codon AGC -> AGT
GCF_022789845.1	NZ_JAFCPZ010000002.1	#N/A	lcl|NZ_JAFCPZ010000002.1_cds_WP_004141771.1_1858	synonymous mutation	Amino acid: A	Position 261: Codon GCC -> GCT
GCF_022789845.1	NZ_JAFCPZ010000002.1	#N/A	lcl|NZ_JAFCPZ010000002.1_cds_WP_004141771.1_1858	synonymous mutation	Amino acid: N	Position 319: Codon AAC -> AAT
GCF_022789865.1	NZ_JAFCQA010000009.1	#N/A	lcl|NZ_JAFCQA010000009.1_cds_WP_004141771.1_5257	synonymous mutation	Amino acid: A	Position 100: Codon GCG -> GCA
GCF_022789865.1	NZ_JAFCQA010000009.1	#N/A	lcl|NZ_JAFCQA010000009.1_cds_WP_004141771.1_5257	synonymous mutation	Amino acid: Y	Position 139: Codon TAT -> TAC
GCF_022789865.1	NZ_JAFCQA010000009.1	#N/A	lcl|NZ_JAFCQA010000009.1_cds_WP_004141771.1_5257	synonymous mutation	Amino acid: H	Position 178: Codon CAT -> CAC
GCF_022789865.1	NZ_JAFCQA010000009.1	#N/A	lcl|NZ_JAFCQA010000009.1_cds_WP_004141771.1_5257	synonymous mutation	Amino acid: V	Position 215: Codon GTC -> GTG
GCF_022789865.1	NZ_JAFCQA010000009.1	#N/A	lcl|NZ_JAFCQA010000009.1_cds_WP_004141771.1_5257	synonymous mutation	Amino acid: A	Position 261: Codon GCC -> GCT
GCF_022789885.1	NZ_JAFCQD010000011.1	#N/A	lcl|NZ_JAFCQD010000011.1_cds_WP_004141771.1_957	synonymous mutation	Amino acid: A	Position 100: Codon GCG -> GCA
GCF_022789885.1	NZ_JAFCQD010000011.1	#N/A	lcl|NZ_JAFCQD010000011.1_cds_WP_004141771.1_957	synonymous mutation	Amino acid: Y	Position 139: Codon TAT -> TAC
GCF_022789885.1	NZ_JAFCQD010000011.1	#N/A	lcl|NZ_JAFCQD010000011.1_cds_WP_004141771.1_957	synonymous mutation	Amino acid: H	Position 178: Codon CAT -> CAC
GCF_022789885.1	NZ_JAFCQD010000011.1	#N/A	lcl|NZ_JAFCQD010000011.1_cds_WP_004141771.1_957	synonymous mutation	Amino acid: V	Position 215: Codon GTC -> GTG
GCF_022789885.1	NZ_JAFCQD010000011.1	#N/A	lcl|NZ_JAFCQD010000011.1_cds_WP_004141771.1_957	synonymous mutation	Amino acid: A	Position 261: Codon GCC -> GCT
GCF_022789905.1	NZ_JAFCQC010000011.1	#N/A	lcl|NZ_JAFCQC010000011.1_cds_WP_004141771.1_1287	synonymous mutation	Amino acid: A	Position 100: Codon GCG -> GCA
GCF_022789905.1	NZ_JAFCQC010000011.1	#N/A	lcl|NZ_JAFCQC010000011.1_cds_WP_004141771.1_1287	synonymous mutation	Amino acid: Y	Position 139: Codon TAT -> TAC
GCF_022789905.1	NZ_JAFCQC010000011.1	#N/A	lcl|NZ_JAFCQC010000011.1_cds_WP_004141771.1_1287	synonymous mutation	Amino acid: S	Position 157: Codon TCC -> TCT
GCF_022789905.1	NZ_JAFCQC010000011.1	#N/A	lcl|NZ_JAFCQC010000011.1_cds_WP_004141771.1_1287	synonymous mutation	Amino acid: H	Position 178: Codon CAT -> CAC
GCF_022789905.1	NZ_JAFCQC010000011.1	#N/A	lcl|NZ_JAFCQC010000011.1_cds_WP_004141771.1_1287	synonymous mutation	Amino acid: V	Position 215: Codon GTC -> GTG
GCF_022789925.1	NZ_JAFCQE010000009.1	#N/A	lcl|NZ_JAFCQE010000009.1_cds_WP_004141771.1_5309	synonymous mutation	Amino acid: A	Position 100: Codon GCG -> GCA
GCF_022789925.1	NZ_JAFCQE010000009.1	#N/A	lcl|NZ_JAFCQE010000009.1_cds_WP_004141771.1_5309	synonymous mutation	Amino acid: H	Position 178: Codon CAT -> CAC
GCF_022789925.1	NZ_JAFCQE010000009.1	#N/A	lcl|NZ_JAFCQE010000009.1_cds_WP_004141771.1_5309	synonymous mutation	Amino acid: V	Position 215: Codon GTC -> GTG
GCF_022789925.1	NZ_JAFCQE010000009.1	#N/A	lcl|NZ_JAFCQE010000009.1_cds_WP_004141771.1_5309	synonymous mutation	Amino acid: A	Position 261: Codon GCC -> GCT
GCF_022789975.1	NZ_WPAL01000019.1	#N/A	lcl|NZ_WPAL01000019.1_cds_WP_016529535.1_1717	non-synonymous mutation	Amino acid change: E -> K	Position 131: Codon GAA -> AAA
GCF_022789985.1	NZ_WPAM01000002.1	#N/A	lcl|NZ_WPAM01000002.1_cds_WP_009308277.1_1955	non-synonymous mutation	Amino acid change: E -> K	Position 41: Codon GAG -> AAG
GCF_022789985.1	NZ_WPAM01000002.1	#N/A	lcl|NZ_WPAM01000002.1_cds_WP_009308277.1_1955	synonymous mutation	Amino acid: A	Position 100: Codon GCG -> GCA
GCF_022789985.1	NZ_WPAM01000002.1	#N/A	lcl|NZ_WPAM01000002.1_cds_WP_009308277.1_1955	synonymous mutation	Amino acid: H	Position 178: Codon CAT -> CAC
GCF_022789985.1	NZ_WPAM01000002.1	#N/A	lcl|NZ_WPAM01000002.1_cds_WP_009308277.1_1955	synonymous mutation	Amino acid: G	Position 187: Codon GGC -> GGT
GCF_022789995.1	NZ_WPAQ01000019.1	#N/A	lcl|NZ_WPAQ01000019.1_cds_WP_004141771.1_1497	synonymous mutation	Amino acid: A	Position 100: Codon GCG -> GCA
GCF_022789995.1	NZ_WPAQ01000019.1	#N/A	lcl|NZ_WPAQ01000019.1_cds_WP_004141771.1_1497	synonymous mutation	Amino acid: Y	Position 116: Codon TAC -> TAT
GCF_022789995.1	NZ_WPAQ01000019.1	#N/A	lcl|NZ_WPAQ01000019.1_cds_WP_004141771.1_1497	synonymous mutation	Amino acid: Y	Position 139: Codon TAT -> TAC
GCF_022789995.1	NZ_WPAQ01000019.1	#N/A	lcl|NZ_WPAQ01000019.1_cds_WP_004141771.1_1497	synonymous mutation	Amino acid: S	Position 157: Codon TCC -> TCT
GCF_022789995.1	NZ_WPAQ01000019.1	#N/A	lcl|NZ_WPAQ01000019.1_cds_WP_004141771.1_1497	synonymous mutation	Amino acid: H	Position 178: Codon CAT -> CAC
GCF_022790045.1	NZ_WPAS01000010.1	#N/A	lcl|NZ_WPAS01000010.1_cds_WP_004141771.1_1497	synonymous mutation	Amino acid: A	Position 100: Codon GCG -> GCA
GCF_022790045.1	NZ_WPAS01000010.1	#N/A	lcl|NZ_WPAS01000010.1_cds_WP_004141771.1_1497	synonymous mutation	Amino acid: Y	Position 139: Codon TAT -> TAC
GCF_022790045.1	NZ_WPAS01000010.1	#N/A	lcl|NZ_WPAS01000010.1_cds_WP_004141771.1_1497	synonymous mutation	Amino acid: S	Position 157: Codon TCC -> TCT
GCF_022790045.1	NZ_WPAS01000010.1	#N/A	lcl|NZ_WPAS01000010.1_cds_WP_004141771.1_1497	synonymous mutation	Amino acid: H	Position 178: Codon CAT -> CAC
GCF_022790045.1	NZ_WPAS01000010.1	#N/A	lcl|NZ_WPAS01000010.1_cds_WP_004141771.1_1497	synonymous mutation	Amino acid: V	Position 215: Codon GTC -> GTG
GCF_022790065.1	NZ_WPAY01000021.1	#N/A	lcl|NZ_WPAY01000021.1_cds_WP_004141771.1_2142	synonymous mutation	Amino acid: A	Position 100: Codon GCG -> GCA
GCF_022790065.1	NZ_WPAY01000021.1	#N/A	lcl|NZ_WPAY01000021.1_cds_WP_004141771.1_2142	synonymous mutation	Amino acid: Y	Position 116: Codon TAC -> TAT
GCF_022790065.1	NZ_WPAY01000021.1	#N/A	lcl|NZ_WPAY01000021.1_cds_WP_004141771.1_2142	synonymous mutation	Amino acid: Y	Position 139: Codon TAT -> TAC
GCF_022790065.1	NZ_WPAY01000021.1	#N/A	lcl|NZ_WPAY01000021.1_cds_WP_004141771.1_2142	synonymous mutation	Amino acid: S	Position 157: Codon TCC -> TCT
GCF_022790065.1	NZ_WPAY01000021.1	#N/A	lcl|NZ_WPAY01000021.1_cds_WP_004141771.1_2142	synonymous mutation	Amino acid: H	Position 178: Codon CAT -> CAC
GCF_022790085.1	NZ_WPAU01000009.1	#N/A	lcl|NZ_WPAU01000009.1_cds_WP_004141771.1_4662	synonymous mutation	Amino acid: I	Position 68: Codon ATC -> ATT
GCF_022790085.1	NZ_WPAU01000009.1	#N/A	lcl|NZ_WPAU01000009.1_cds_WP_004141771.1_4662	synonymous mutation	Amino acid: Y	Position 139: Codon TAT -> TAC
GCF_022790085.1	NZ_WPAU01000009.1	#N/A	lcl|NZ_WPAU01000009.1_cds_WP_004141771.1_4662	synonymous mutation	Amino acid: H	Position 178: Codon CAT -> CAC
GCF_022790105.1	NZ_WPAT01000010.1	#N/A	lcl|NZ_WPAT01000010.1_cds_WP_004141771.1_872	synonymous mutation	Amino acid: S	Position 51: Codon AGC -> AGT
GCF_022790115.1	NZ_WPAV01000009.1	#N/A	lcl|NZ_WPAV01000009.1_cds_WP_004141771.1_4794	synonymous mutation	Amino acid: I	Position 68: Codon ATC -> ATT
GCF_022790115.1	NZ_WPAV01000009.1	#N/A	lcl|NZ_WPAV01000009.1_cds_WP_004141771.1_4794	synonymous mutation	Amino acid: Y	Position 139: Codon TAT -> TAC
GCF_022790115.1	NZ_WPAV01000009.1	#N/A	lcl|NZ_WPAV01000009.1_cds_WP_004141771.1_4794	synonymous mutation	Amino acid: H	Position 178: Codon CAT -> CAC
GCF_022790165.1	NZ_WPBB01000001.1	#N/A	lcl|NZ_WPBB01000001.1_cds_WP_004141771.1_29	synonymous mutation	Amino acid: A	Position 100: Codon GCG -> GCA
GCF_022790165.1	NZ_WPBB01000001.1	#N/A	lcl|NZ_WPBB01000001.1_cds_WP_004141771.1_29	synonymous mutation	Amino acid: Y	Position 139: Codon TAT -> TAC
GCF_022790165.1	NZ_WPBB01000001.1	#N/A	lcl|NZ_WPBB01000001.1_cds_WP_004141771.1_29	synonymous mutation	Amino acid: H	Position 178: Codon CAT -> CAC
GCF_022790165.1	NZ_WPBB01000001.1	#N/A	lcl|NZ_WPBB01000001.1_cds_WP_004141771.1_29	synonymous mutation	Amino acid: V	Position 215: Codon GTC -> GTG
GCF_022790165.1	NZ_WPBB01000001.1	#N/A	lcl|NZ_WPBB01000001.1_cds_WP_004141771.1_29	synonymous mutation	Amino acid: A	Position 261: Codon GCC -> GCT
GCF_022790185.1	NZ_WPBC01000022.1	#N/A	lcl|NZ_WPBC01000022.1_cds_WP_004141771.1_2303	synonymous mutation	Amino acid: Y	Position 139: Codon TAT -> TAC
GCF_022790185.1	NZ_WPBC01000022.1	#N/A	lcl|NZ_WPBC01000022.1_cds_WP_004141771.1_2303	synonymous mutation	Amino acid: H	Position 178: Codon CAT -> CAC
GCF_022790185.1	NZ_WPBC01000022.1	#N/A	lcl|NZ_WPBC01000022.1_cds_WP_004141771.1_2303	synonymous mutation	Amino acid: S	Position 191: Codon AGC -> AGT
GCF_022790185.1	NZ_WPBC01000022.1	#N/A	lcl|NZ_WPBC01000022.1_cds_WP_004141771.1_2303	synonymous mutation	Amino acid: A	Position 261: Codon GCC -> GCT
GCF_022790185.1	NZ_WPBC01000022.1	#N/A	lcl|NZ_WPBC01000022.1_cds_WP_004141771.1_2303	synonymous mutation	Amino acid: D	Position 334: Codon GAC -> GAT
GCF_022790215.1	NZ_WPBH01000033.1	#N/A	lcl|NZ_WPBH01000033.1_cds_WP_016529535.1_2967	non-synonymous mutation	Amino acid change: E -> K	Position 131: Codon GAA -> AAA
GCF_022790215.1	NZ_WPBH01000033.1	#N/A	lcl|NZ_WPBH01000033.1_cds_WP_016529535.1_2967	synonymous mutation	Amino acid: Q	Position 173: Codon CAG -> CAA
GCF_022790215.1	NZ_WPBH01000033.1	#N/A	lcl|NZ_WPBH01000033.1_cds_WP_016529535.1_2967	synonymous mutation	Amino acid: D	Position 335: Codon GAC -> GAT
GCF_022790215.1	NZ_WPBH01000033.1	#N/A	lcl|NZ_WPBH01000033.1_cds_WP_016529535.1_2967	synonymous mutation	Amino acid: A	Position 341: Codon GCG -> GCT
GCF_022790245.1	NZ_WPBI01000002.1	#N/A	lcl|NZ_WPBI01000002.1_cds_WP_004141771.1_1874	synonymous mutation	Amino acid: S	Position 51: Codon AGC -> AGT
GCF_022790245.1	NZ_WPBI01000002.1	#N/A	lcl|NZ_WPBI01000002.1_cds_WP_004141771.1_1874	synonymous mutation	Amino acid: A	Position 261: Codon GCC -> GCT
GCF_022790245.1	NZ_WPBI01000002.1	#N/A	lcl|NZ_WPBI01000002.1_cds_WP_004141771.1_1874	synonymous mutation	Amino acid: N	Position 319: Codon AAC -> AAT
GCF_022790265.1	NZ_WPBJ01000002.1	#N/A	lcl|NZ_WPBJ01000002.1_cds_WP_004141771.1_1864	synonymous mutation	Amino acid: S	Position 51: Codon AGC -> AGT
GCF_022790265.1	NZ_WPBJ01000002.1	#N/A	lcl|NZ_WPBJ01000002.1_cds_WP_004141771.1_1864	synonymous mutation	Amino acid: A	Position 261: Codon GCC -> GCT
GCF_022790265.1	NZ_WPBJ01000002.1	#N/A	lcl|NZ_WPBJ01000002.1_cds_WP_004141771.1_1864	synonymous mutation	Amino acid: N	Position 319: Codon AAC -> AAT
GCF_022790305.1	NZ_WPBK01000013.1	#N/A	lcl|NZ_WPBK01000013.1_cds_WP_004141771.1_1163	synonymous mutation	Amino acid: Y	Position 139: Codon TAT -> TAC
GCF_022790305.1	NZ_WPBK01000013.1	#N/A	lcl|NZ_WPBK01000013.1_cds_WP_004141771.1_1163	synonymous mutation	Amino acid: H	Position 178: Codon CAT -> CAC
GCF_022790325.1	NZ_WPBL01000020.1	#N/A	lcl|NZ_WPBL01000020.1_cds_WP_004141771.1_2514	synonymous mutation	Amino acid: Y	Position 139: Codon TAT -> TAC
GCF_022790325.1	NZ_WPBL01000020.1	#N/A	lcl|NZ_WPBL01000020.1_cds_WP_004141771.1_2514	synonymous mutation	Amino acid: H	Position 178: Codon CAT -> CAC
GCF_022790325.1	NZ_WPBL01000020.1	#N/A	lcl|NZ_WPBL01000020.1_cds_WP_004141771.1_2514	synonymous mutation	Amino acid: A	Position 261: Codon GCC -> GCT
GCF_022790345.1	NZ_WPBN01000022.1	#N/A	lcl|NZ_WPBN01000022.1_cds_WP_004141771.1_2591	synonymous mutation	Amino acid: A	Position 12: Codon GCC -> GCA
GCF_022790345.1	NZ_WPBN01000022.1	#N/A	lcl|NZ_WPBN01000022.1_cds_WP_004141771.1_2591	synonymous mutation	Amino acid: S	Position 51: Codon AGC -> AGT
GCF_022790345.1	NZ_WPBN01000022.1	#N/A	lcl|NZ_WPBN01000022.1_cds_WP_004141771.1_2591	synonymous mutation	Amino acid: A	Position 261: Codon GCC -> GCT
GCF_022790385.1	NZ_WPBR01000022.1	#N/A	lcl|NZ_WPBR01000022.1_cds_WP_004141771.1_2495	synonymous mutation	Amino acid: S	Position 51: Codon AGC -> AGT
GCF_022790405.1	NZ_WPBQ01000010.1	#N/A	lcl|NZ_WPBQ01000010.1_cds_WP_004141771.1_1054	synonymous mutation	Amino acid: I	Position 68: Codon ATC -> ATT
GCF_022790405.1	NZ_WPBQ01000010.1	#N/A	lcl|NZ_WPBQ01000010.1_cds_WP_004141771.1_1054	synonymous mutation	Amino acid: Y	Position 139: Codon TAT -> TAC
GCF_022790405.1	NZ_WPBQ01000010.1	#N/A	lcl|NZ_WPBQ01000010.1_cds_WP_004141771.1_1054	synonymous mutation	Amino acid: H	Position 178: Codon CAT -> CAC
GCF_022790415.1	NZ_WPBP01000001.1	#N/A	lcl|NZ_WPBP01000001.1_cds_WP_004141771.1_171	synonymous mutation	Amino acid: A	Position 100: Codon GCG -> GCA
GCF_022790415.1	NZ_WPBP01000001.1	#N/A	lcl|NZ_WPBP01000001.1_cds_WP_004141771.1_171	synonymous mutation	Amino acid: Y	Position 139: Codon TAT -> TAC
GCF_022790415.1	NZ_WPBP01000001.1	#N/A	lcl|NZ_WPBP01000001.1_cds_WP_004141771.1_171	synonymous mutation	Amino acid: H	Position 178: Codon CAT -> CAC
GCF_022790415.1	NZ_WPBP01000001.1	#N/A	lcl|NZ_WPBP01000001.1_cds_WP_004141771.1_171	synonymous mutation	Amino acid: V	Position 215: Codon GTC -> GTG
GCF_022790415.1	NZ_WPBP01000001.1	#N/A	lcl|NZ_WPBP01000001.1_cds_WP_004141771.1_171	synonymous mutation	Amino acid: A	Position 261: Codon GCC -> GCT
GCF_022790445.1	NZ_WPBS01000022.1	#N/A	lcl|NZ_WPBS01000022.1_cds_WP_004141771.1_2447	synonymous mutation	Amino acid: S	Position 51: Codon AGC -> AGT
GCF_022790465.1	NZ_WPBU01000014.1	#N/A	lcl|NZ_WPBU01000014.1_cds_WP_004141771.1_2038	synonymous mutation	Amino acid: T	Position 92: Codon ACC -> ACA
GCF_022790465.1	NZ_WPBU01000014.1	#N/A	lcl|NZ_WPBU01000014.1_cds_WP_004141771.1_2038	synonymous mutation	Amino acid: A	Position 100: Codon GCG -> GCA
GCF_022790465.1	NZ_WPBU01000014.1	#N/A	lcl|NZ_WPBU01000014.1_cds_WP_004141771.1_2038	synonymous mutation	Amino acid: Y	Position 139: Codon TAT -> TAC
GCF_022790465.1	NZ_WPBU01000014.1	#N/A	lcl|NZ_WPBU01000014.1_cds_WP_004141771.1_2038	synonymous mutation	Amino acid: S	Position 157: Codon TCC -> TCT
GCF_022790465.1	NZ_WPBU01000014.1	#N/A	lcl|NZ_WPBU01000014.1_cds_WP_004141771.1_2038	synonymous mutation	Amino acid: H	Position 178: Codon CAT -> CAC
GCF_022790465.1	NZ_WPBU01000014.1	#N/A	lcl|NZ_WPBU01000014.1_cds_WP_004141771.1_2038	synonymous mutation	Amino acid: V	Position 215: Codon GTC -> GTG
GCF_022790485.1	NZ_WPBT01000004.1	#N/A	lcl|NZ_WPBT01000004.1_cds_WP_004141771.1_3766	synonymous mutation	Amino acid: S	Position 51: Codon AGC -> AGT
GCF_022790485.1	NZ_WPBT01000004.1	#N/A	lcl|NZ_WPBT01000004.1_cds_WP_004141771.1_3766	synonymous mutation	Amino acid: A	Position 261: Codon GCC -> GCT
GCF_022790485.1	NZ_WPBT01000004.1	#N/A	lcl|NZ_WPBT01000004.1_cds_WP_004141771.1_3766	synonymous mutation	Amino acid: N	Position 319: Codon AAC -> AAT
GCF_022790505.1	NZ_WPBV01000011.1	#N/A	lcl|NZ_WPBV01000011.1_cds_WP_004141771.1_691	synonymous mutation	Amino acid: A	Position 100: Codon GCG -> GCA
GCF_022790505.1	NZ_WPBV01000011.1	#N/A	lcl|NZ_WPBV01000011.1_cds_WP_004141771.1_691	synonymous mutation	Amino acid: H	Position 178: Codon CAT -> CAC
GCF_022790505.1	NZ_WPBV01000011.1	#N/A	lcl|NZ_WPBV01000011.1_cds_WP_004141771.1_691	synonymous mutation	Amino acid: G	Position 187: Codon GGC -> GGT
GCF_022809875.1	NZ_CP094479.1	#N/A	lcl|NZ_CP094479.1_cds_WP_004141771.1_3264	synonymous mutation	Amino acid: A	Position 100: Codon GCG -> GCA
GCF_022809875.1	NZ_CP094479.1	#N/A	lcl|NZ_CP094479.1_cds_WP_004141771.1_3264	synonymous mutation	Amino acid: Y	Position 139: Codon TAT -> TAC
GCF_022809875.1	NZ_CP094479.1	#N/A	lcl|NZ_CP094479.1_cds_WP_004141771.1_3264	synonymous mutation	Amino acid: H	Position 178: Codon CAT -> CAC
GCF_022809875.1	NZ_CP094479.1	#N/A	lcl|NZ_CP094479.1_cds_WP_004141771.1_3264	synonymous mutation	Amino acid: V	Position 215: Codon GTC -> GTG
GCF_022809875.1	NZ_CP094479.1	#N/A	lcl|NZ_CP094479.1_cds_WP_004141771.1_3264	synonymous mutation	Amino acid: A	Position 261: Codon GCC -> GCT
GCF_022818965.1	NZ_JALHBA010000012.1	#N/A	lcl|NZ_JALHBA010000012.1_cds_WP_004141771.1_691	synonymous mutation	Amino acid: A	Position 100: Codon GCG -> GCA
GCF_022818965.1	NZ_JALHBA010000012.1	#N/A	lcl|NZ_JALHBA010000012.1_cds_WP_004141771.1_691	synonymous mutation	Amino acid: Y	Position 139: Codon TAT -> TAC
GCF_022818965.1	NZ_JALHBA010000012.1	#N/A	lcl|NZ_JALHBA010000012.1_cds_WP_004141771.1_691	synonymous mutation	Amino acid: H	Position 178: Codon CAT -> CAC
GCF_022818965.1	NZ_JALHBA010000012.1	#N/A	lcl|NZ_JALHBA010000012.1_cds_WP_004141771.1_691	synonymous mutation	Amino acid: V	Position 215: Codon GTC -> GTG
GCF_022818965.1	NZ_JALHBA010000012.1	#N/A	lcl|NZ_JALHBA010000012.1_cds_WP_004141771.1_691	synonymous mutation	Amino acid: A	Position 261: Codon GCC -> GCT
GCF_023700025.2	NZ_JALIIF010000045.1	#N/A	lcl|NZ_JALIIF010000045.1_cds_WP_004195943.1_3824	synonymous mutation	Amino acid: L	Position 97: Codon CTG -> CTA
GCF_023700025.2	NZ_JALIIF010000045.1	#N/A	lcl|NZ_JALIIF010000045.1_cds_WP_004195943.1_3824	synonymous mutation	Amino acid: A	Position 100: Codon GCG -> GCA
GCF_023700025.2	NZ_JALIIF010000045.1	#N/A	lcl|NZ_JALIIF010000045.1_cds_WP_004195943.1_3824	synonymous mutation	Amino acid: A	Position 261: Codon GCC -> GCT
GCF_024198845.1	NZ_JANARO010000010.1	#N/A	lcl|NZ_JANARO010000010.1_cds_NLO57_RS13450_604	non-synonymous mutation	Amino acid change: R -> Q	Position 100: Codon CGG -> CAG
GCF_024198845.1	NZ_JANARO010000010.1	#N/A	lcl|NZ_JANARO010000010.1_cds_NLO57_RS13450_604	non-synonymous mutation	Amino acid change: P -> L	Position 261: Codon CCG -> CTG
GCF_024198865.1	NZ_JANARQ010000011.1	#N/A	lcl|NZ_JANARQ010000011.1_cds_NLO58_RS14135_930	non-synonymous mutation	Amino acid change: R -> Q	Position 100: Codon CGG -> CAG
GCF_024198865.1	NZ_JANARQ010000011.1	#N/A	lcl|NZ_JANARQ010000011.1_cds_NLO58_RS14135_930	non-synonymous mutation	Amino acid change: P -> L	Position 261: Codon CCG -> CTG
GCF_024198875.1	NZ_JANARP010000004.1	#N/A	lcl|NZ_JANARP010000004.1_cds_WP_004141771.1_3866	synonymous mutation	Amino acid: S	Position 51: Codon AGC -> AGT
GCF_024198875.1	NZ_JANARP010000004.1	#N/A	lcl|NZ_JANARP010000004.1_cds_WP_004141771.1_3866	synonymous mutation	Amino acid: I	Position 68: Codon ATC -> ATT
GCF_024198875.1	NZ_JANARP010000004.1	#N/A	lcl|NZ_JANARP010000004.1_cds_WP_004141771.1_3866	synonymous mutation	Amino acid: Y	Position 139: Codon TAT -> TAC
GCF_024198875.1	NZ_JANARP010000004.1	#N/A	lcl|NZ_JANARP010000004.1_cds_WP_004141771.1_3866	synonymous mutation	Amino acid: H	Position 178: Codon CAT -> CAC
GCF_024198875.1	NZ_JANARP010000004.1	#N/A	lcl|NZ_JANARP010000004.1_cds_WP_004141771.1_3866	synonymous mutation	Amino acid: A	Position 261: Codon GCC -> GCT
GCF_024198935.1	NZ_JANARR010000011.1	#N/A	lcl|NZ_JANARR010000011.1_cds_WP_004141771.1_1492	synonymous mutation	Amino acid: S	Position 51: Codon AGC -> AGT
GCF_024198935.1	NZ_JANARR010000011.1	#N/A	lcl|NZ_JANARR010000011.1_cds_WP_004141771.1_1492	synonymous mutation	Amino acid: I	Position 68: Codon ATC -> ATT
GCF_024198935.1	NZ_JANARR010000011.1	#N/A	lcl|NZ_JANARR010000011.1_cds_WP_004141771.1_1492	synonymous mutation	Amino acid: Y	Position 139: Codon TAT -> TAC
GCF_024198935.1	NZ_JANARR010000011.1	#N/A	lcl|NZ_JANARR010000011.1_cds_WP_004141771.1_1492	synonymous mutation	Amino acid: H	Position 178: Codon CAT -> CAC
GCF_024198935.1	NZ_JANARR010000011.1	#N/A	lcl|NZ_JANARR010000011.1_cds_WP_004141771.1_1492	synonymous mutation	Amino acid: A	Position 261: Codon GCC -> GCT
GCF_024464555.1	NZ_JANHBX010000006.1	#N/A	lcl|NZ_JANHBX010000006.1_cds_NO733_RS08435_1656	synonymous mutation	Amino acid: L	Position 96: Codon CTG -> CTA
GCF_024464555.1	NZ_JANHBX010000006.1	#N/A	lcl|NZ_JANHBX010000006.1_cds_NO733_RS08435_1656	synonymous mutation	Amino acid: A	Position 99: Codon GCG -> GCA
GCF_024464555.1	NZ_JANHBX010000006.1	#N/A	lcl|NZ_JANHBX010000006.1_cds_NO733_RS08435_1656	synonymous mutation	Amino acid: A	Position 260: Codon GCC -> GCT
GCF_024464565.1	NZ_JANHBY010000005.1	#N/A	lcl|NZ_JANHBY010000005.1_cds_NO743_RS06575_1299	synonymous mutation	Amino acid: L	Position 96: Codon CTG -> CTA
GCF_024464565.1	NZ_JANHBY010000005.1	#N/A	lcl|NZ_JANHBY010000005.1_cds_NO743_RS06575_1299	synonymous mutation	Amino acid: A	Position 99: Codon GCG -> GCA
GCF_024464565.1	NZ_JANHBY010000005.1	#N/A	lcl|NZ_JANHBY010000005.1_cds_NO743_RS06575_1299	synonymous mutation	Amino acid: A	Position 260: Codon GCC -> GCT
GCF_024496265.1	NZ_CP101726.1	#N/A	lcl|NZ_CP101726.1_cds_NPN21_RS17910_3525	synonymous mutation	Amino acid: L	Position 96: Codon CTG -> CTA
GCF_024496265.1	NZ_CP101726.1	#N/A	lcl|NZ_CP101726.1_cds_NPN21_RS17910_3525	synonymous mutation	Amino acid: A	Position 99: Codon GCG -> GCA
GCF_024496265.1	NZ_CP101726.1	#N/A	lcl|NZ_CP101726.1_cds_NPN21_RS17910_3525	synonymous mutation	Amino acid: A	Position 260: Codon GCC -> GCT
GCF_024998305.1	NZ_JAHNEN010000001.1	#N/A	lcl|NZ_JAHNEN010000001.1_cds_KR837_RS00840_245	synonymous mutation	Amino acid: A	Position 96: Codon GCG -> GCA
[truncated: 1,389 more rows]

## Sheet: Table S6
Table S6 Ompk36 gene deletions and mutations in non-carbapenemase-producing K.pneumoniae from the NCBI database
NCBI-ACC	seqnames	ID（top20）	ID(FETCH CDS SEQ)	mutation type	Amino acid	Position	ID(FETCH CDS SEQ)	FREQ
GCA_022353725.1	CP054990.1	#N/A	lcl|CP054990.1_cds_ULJ01553.1_4019	synonymous mutation	Amino acid: Y	Position 56: Codon TAC -> TAT	lcl|NZ_CP078754.1_cds_WP_218791990.1_1402	31
GCA_022353725.1	CP054990.1	#N/A	lcl|CP054990.1_cds_ULJ01553.1_4019	synonymous mutation	Amino acid: N	Position 85: Codon AAT -> AAC	lcl|NZ_CP078772.1_cds_WP_218792562.1_1400	31
GCA_022353725.1	CP054990.1	#N/A	lcl|CP054990.1_cds_ULJ01553.1_4019	synonymous mutation	Amino acid: V	Position 302: Codon GTA -> GTG	lcl|NZ_CP078753.1_cds_WP_218791990.1_1397	29
GCF_000219965.1	NZ_AFQL01000014.1	#N/A	lcl|NZ_AFQL01000014.1_cds_WP_004149145.1_3953	synonymous mutation	Amino acid: N	Position 85: Codon AAT -> AAC	lcl|NZ_CP078746.1_cds_WP_218791990.1_1434	28
GCF_000219965.1	NZ_AFQL01000014.1	#N/A	lcl|NZ_AFQL01000014.1_cds_WP_004149145.1_3953	synonymous mutation	Amino acid: G	Position 101: Codon GGC -> GGT	lcl|NZ_CP081291.1_cds_WP_221396800.1_1584	27
GCF_000219965.1	NZ_AFQL01000014.1	#N/A	lcl|NZ_AFQL01000014.1_cds_WP_004149145.1_3953	synonymous mutation	Amino acid: D	Position 236: Codon GAC -> GAT	lcl|NZ_MPCC01000001.1_cds_2841	20
GCF_000492735.1	NZ_KI535573.1	#N/A	lcl|NZ_KI535573.1_cds_WP_004149145.1_1587	synonymous mutation	Amino acid: N	Position 85: Codon AAT -> AAC	lcl|NZ_CP078764.1_cds_WP_228742261.1_1476	19
GCF_000492735.1	NZ_KI535573.1	#N/A	lcl|NZ_KI535573.1_cds_WP_004149145.1_1587	synonymous mutation	Amino acid: G	Position 101: Codon GGC -> GGT	lcl|NZ_CP078771.1_cds_WP_228742998.1_1400	18
GCF_000492735.1	NZ_KI535573.1	#N/A	lcl|NZ_KI535573.1_cds_WP_004149145.1_1587	synonymous mutation	Amino acid: D	Position 236: Codon GAC -> GAT	lcl|NZ_CP078750.1_cds_WP_228745703.1_1479	17
GCF_000521985.1	NZ_KI929271.1	#N/A	lcl|NZ_KI929271.1_cds_WP_004149145.1_2763	synonymous mutation	Amino acid: N	Position 85: Codon AAT -> AAC	lcl|NZ_CP078767.1_cds_WP_228745739.1_1392	16
GCF_000521985.1	NZ_KI929271.1	#N/A	lcl|NZ_KI929271.1_cds_WP_004149145.1_2763	synonymous mutation	Amino acid: D	Position 317: Codon GAC -> GAT	lcl|NZ_CP078773.1_cds_WP_228744019.1_1434	16
GCF_000699325.1	NZ_JDWO01000074.1	#N/A	lcl|NZ_JDWO01000074.1_cds_WP_004149145.1_4716	synonymous mutation	Amino acid: N	Position 85: Codon AAT -> AAC	lcl|NZ_CP078774.1_cds_1477	13
GCF_000766125.1	NZ_JQSE01000003.1	#N/A	lcl|NZ_JQSE01000003.1_cds_WP_004149145.1_2199	synonymous mutation	Amino acid: N	Position 85: Codon AAT -> AAC	lcl|NZ_CP078762.1_cds_1436	12
GCF_000827775.2	NZ_LN776222.1	#N/A	lcl|NZ_LN776222.1_cds_WP_004140823.1_1063	synonymous mutation	Amino acid: N	Position 85: Codon AAT -> AAC	lcl|NZ_CP078768.1_cds_1416	12
GCF_000967845.1	NC_021232.1	#N/A	lcl|NC_021232.1_cds_WP_004140823.1_2059	synonymous mutation	Amino acid: N	Position 85: Codon AAT -> AAC	lcl|NZ_CP078760.1_cds_1434	12
GCF_001471075.1	NZ_LFNY01000603.1	#N/A	lcl|NZ_LFNY01000603.1_cds_WP_062955002.1_4606	synonymous mutation	Amino acid: N	Position 85: Codon AAT -> AAC	lcl|NZ_MOXK01000127.1_cds_BA056_RS22795_2596	4
GCF_001471075.1	NZ_LFNY01000603.1	#N/A	lcl|NZ_LFNY01000603.1_cds_WP_062955002.1_4606	synonymous mutation	Amino acid: S	Position 213: Codon AGC -> AGT	lcl|NZ_CP050826.1_cds_WP_004149145.1_1458	4
GCF_001471075.1	NZ_LFNY01000603.1	#N/A	lcl|NZ_LFNY01000603.1_cds_WP_062955002.1_4606	synonymous mutation	Amino acid: T	Position 261: Codon ACC -> ACT	lcl|NZ_CP078770.1_cds_WP_004149145.1_1362	4
GCF_001663455.1	NZ_CP015130.1	#N/A	lcl|NZ_CP015130.1_cds_WP_004149145.1_1620	synonymous mutation	Amino acid: N	Position 85: Codon AAT -> AAC	lcl|NZ_CP082290.1_cds_WP_004149145.1_1412	4
GCF_001663455.1	NZ_CP015130.1	#N/A	lcl|NZ_CP015130.1_cds_WP_004149145.1_1620	synonymous mutation	Amino acid: F	Position 294: Codon TTC -> TTT	lcl|CP054990.1_cds_ULJ01553.1_4019	3
GCF_001720645.1	NZ_MCNM01000044.1	#N/A	lcl|NZ_MCNM01000044.1_cds_WP_004149145.1_3514	synonymous mutation	Amino acid: N	Position 85: Codon AAT -> AAC	lcl|NZ_AFQL01000014.1_cds_WP_004149145.1_3953	3
GCF_001720645.1	NZ_MCNM01000044.1	#N/A	lcl|NZ_MCNM01000044.1_cds_WP_004149145.1_3514	synonymous mutation	Amino acid: G	Position 101: Codon GGC -> GGT	lcl|NZ_KI535573.1_cds_WP_004149145.1_1587	3
GCF_001720645.1	NZ_MCNM01000044.1	#N/A	lcl|NZ_MCNM01000044.1_cds_WP_004149145.1_3514	synonymous mutation	Amino acid: D	Position 236: Codon GAC -> GAT	lcl|NZ_LFNY01000603.1_cds_WP_062955002.1_4606	3
GCF_001874715.1	NZ_MPCC01000001.1	lcl|NZ_MPCC01000001.1_cds_2841	lcl|NZ_MPCC01000001.1_cds_2841	synonymous mutation	Amino acid: A	Position 5: Codon GCA -> GCG	lcl|NZ_MCNM01000044.1_cds_WP_004149145.1_3514	3
GCF_001874715.1	NZ_MPCC01000001.1	lcl|NZ_MPCC01000001.1_cds_2841	lcl|NZ_MPCC01000001.1_cds_2841	synonymous mutation	Amino acid: T	Position 6: Codon ACT -> ACC	lcl|NZ_QWVZ01000010.1_cds_WP_004149145.1_136	3
GCF_001874715.1	NZ_MPCC01000001.1	lcl|NZ_MPCC01000001.1_cds_2841	lcl|NZ_MPCC01000001.1_cds_2841	synonymous mutation	Amino acid: R	Position 7: Codon CGT -> CGC	lcl|NZ_RCGM01000015.1_cds_WP_004149145.1_1375	3
GCF_001874715.1	NZ_MPCC01000001.1	lcl|NZ_MPCC01000001.1_cds_2841	lcl|NZ_MPCC01000001.1_cds_2841	synonymous mutation	Amino acid: G	Position 11: Codon GGT -> GGC	lcl|NZ_VLST01000033.1_cds_WP_004149145.1_3828	3
GCF_001874715.1	NZ_MPCC01000001.1	lcl|NZ_MPCC01000001.1_cds_2841	lcl|NZ_MPCC01000001.1_cds_2841	synonymous mutation	Amino acid: A	Position 16: Codon GCA -> GCG	lcl|NZ_VLSU01000032.1_cds_WP_004149145.1_3985	3
GCF_001874715.1	NZ_MPCC01000001.1	lcl|NZ_MPCC01000001.1_cds_2841	lcl|NZ_MPCC01000001.1_cds_2841	synonymous mutation	Amino acid: V	Position 35: Codon GTA -> GTG	lcl|NZ_VLSV01000031.1_cds_WP_004149145.1_3936	3
GCF_001874715.1	NZ_MPCC01000001.1	lcl|NZ_MPCC01000001.1_cds_2841	lcl|NZ_MPCC01000001.1_cds_2841	synonymous mutation	Amino acid: D	Position 44: Codon GAC -> GAT	lcl|NZ_VLSY01000028.1_cds_WP_004149145.1_3343	3
GCF_001874715.1	NZ_MPCC01000001.1	lcl|NZ_MPCC01000001.1_cds_2841	lcl|NZ_MPCC01000001.1_cds_2841	synonymous mutation	Amino acid: G	Position 47: Codon GGT -> GGC	lcl|NZ_JAANCX010000005.1_cds_WP_004149145.1_1928	3
GCF_001874715.1	NZ_MPCC01000001.1	lcl|NZ_MPCC01000001.1_cds_2841	lcl|NZ_MPCC01000001.1_cds_2841	synonymous mutation	Amino acid: N	Position 83: Codon AAC -> AAT	lcl|NZ_CP042317.1_cds_FLM31_RS22135_4329	3
GCF_001874715.1	NZ_MPCC01000001.1	lcl|NZ_MPCC01000001.1_cds_2841	lcl|NZ_MPCC01000001.1_cds_2841	synonymous mutation	Amino acid: T	Position 86: Codon ACT -> ACC	lcl|NZ_JADBJS010000002.1_cds_WP_004149145.1_806	3
GCF_001874715.1	NZ_MPCC01000001.1	lcl|NZ_MPCC01000001.1_cds_2841	lcl|NZ_MPCC01000001.1_cds_2841	synonymous mutation	Amino acid: A	Position 89: Codon GCT -> GCC	lcl|NZ_CP067255.1_cds_WP_004149145.1_1563	3
GCF_001876675.1	NZ_MOXK01000127.1	lcl|NZ_MOXK01000127.1_cds_BA056_RS22795_2596	lcl|NZ_MOXK01000127.1_cds_BA056_RS22795_2596	synonymous mutation	Amino acid: N	Position 85: Codon AAT -> AAC	lcl|NZ_JAHKGH010000080.1_cds_WP_004149145.1_5019	3
GCF_001876675.1	NZ_MOXK01000127.1	lcl|NZ_MOXK01000127.1_cds_BA056_RS22795_2596	lcl|NZ_MOXK01000127.1_cds_BA056_RS22795_2596	synonymous mutation	Amino acid: G	Position 182: Codon GGT -> GGC	lcl|NZ_CP078744.1_cds_WP_004149145.1_1580	3
GCF_001876675.1	NZ_MOXK01000127.1	lcl|NZ_MOXK01000127.1_cds_BA056_RS22795_2596	lcl|NZ_MOXK01000127.1_cds_BA056_RS22795_2596	synonymous mutation	Amino acid: P	Position 185: Codon CCG -> CCT	lcl|NZ_JAJHGW010000006.1_cds_WP_004149145.1_4479	3
GCF_002610945.1	NZ_MAYK01000006.1	#N/A	lcl|NZ_MAYK01000006.1_cds_WP_062955002.1_2177	synonymous mutation	Amino acid: N	Position 85: Codon AAT -> AAC	lcl|NZ_JAJHGU010000009.1_cds_WP_004149145.1_5083	3
GCF_002610945.1	NZ_MAYK01000006.1	#N/A	lcl|NZ_MAYK01000006.1_cds_WP_062955002.1_2177	synonymous mutation	Amino acid: T	Position 261: Codon ACC -> ACT	lcl|NZ_JAJHHI010000004.1_cds_WP_004149145.1_3527	3
GCF_002751325.1	NZ_MBMV01000006.1	#N/A	lcl|NZ_MBMV01000006.1_cds_WP_062955002.1_2143	synonymous mutation	Amino acid: N	Position 85: Codon AAT -> AAC	lcl|NZ_JAKEWC010000004.1_cds_WP_004149145.1_979	3
GCF_002751325.1	NZ_MBMV01000006.1	#N/A	lcl|NZ_MBMV01000006.1_cds_WP_062955002.1_2143	synonymous mutation	Amino acid: T	Position 261: Codon ACC -> ACT	lcl|NZ_JAKEWD010000005.1_cds_WP_004149145.1_1030	3
GCF_003345475.1	NZ_QQOM01000008.1	#N/A	lcl|NZ_QQOM01000008.1_cds_WP_004149145.1_5021	synonymous mutation	Amino acid: N	Position 85: Codon AAT -> AAC	lcl|NZ_CP058548.1_cds_WP_004149145.1_492	3
GCF_003345475.1	NZ_QQOM01000008.1	#N/A	lcl|NZ_QQOM01000008.1_cds_WP_004149145.1_5021	synonymous mutation	Amino acid: D	Position 317: Codon GAC -> GAT	lcl|NZ_JAJFWC010000021.1_cds_WP_004149145.1_2144	3
GCF_003584045.1	NZ_QWVZ01000010.1	#N/A	lcl|NZ_QWVZ01000010.1_cds_WP_004149145.1_136	synonymous mutation	Amino acid: Y	Position 56: Codon TAC -> TAT	lcl|NZ_JAJHVG010000006.1_cds_WP_004149145.1_4615	3
GCF_003584045.1	NZ_QWVZ01000010.1	#N/A	lcl|NZ_QWVZ01000010.1_cds_WP_004149145.1_136	synonymous mutation	Amino acid: N	Position 85: Codon AAT -> AAC	lcl|NZ_CP058758.1_cds_WP_004149145.1_1458	3
GCF_003584045.1	NZ_QWVZ01000010.1	#N/A	lcl|NZ_QWVZ01000010.1_cds_WP_004149145.1_136	synonymous mutation	Amino acid: V	Position 302: Codon GTA -> GTG	lcl|NZ_JAKZNV010000082.1_cds_WP_004149145.1_1193	3
GCF_003664755.1	NZ_RCGM01000015.1	#N/A	lcl|NZ_RCGM01000015.1_cds_WP_004149145.1_1375	synonymous mutation	Amino acid: Y	Position 56: Codon TAC -> TAT	lcl|NZ_JAFCOY010000001.1_cds_WP_004149145.1_322	3
GCF_003664755.1	NZ_RCGM01000015.1	#N/A	lcl|NZ_RCGM01000015.1_cds_WP_004149145.1_1375	synonymous mutation	Amino acid: N	Position 85: Codon AAT -> AAC	lcl|NZ_JAFCOZ010000001.1_cds_WP_004149145.1_273	3
GCF_003664755.1	NZ_RCGM01000015.1	#N/A	lcl|NZ_RCGM01000015.1_cds_WP_004149145.1_1375	synonymous mutation	Amino acid: V	Position 302: Codon GTA -> GTG	lcl|NZ_JAFCPG010000001.1_cds_WP_004149145.1_779	3
GCF_003664795.1	NZ_RCGN01000136.1	#N/A	lcl|NZ_RCGN01000136.1_cds_WP_004149145.1_790	synonymous mutation	Amino acid: N	Position 85: Codon AAT -> AAC	lcl|NZ_JAFCPK010000013.1_cds_WP_004149145.1_1061	3
GCF_003664795.1	NZ_RCGN01000136.1	#N/A	lcl|NZ_RCGN01000136.1_cds_WP_004149145.1_790	synonymous mutation	Amino acid: D	Position 317: Codon GAC -> GAT	lcl|NZ_JAFCPM010000012.1_cds_WP_004149145.1_1391	3
GCF_003664855.1	NZ_RCGQ01000017.1	#N/A	lcl|NZ_RCGQ01000017.1_cds_WP_004149145.1_1019	synonymous mutation	Amino acid: N	Position 85: Codon AAT -> AAC	lcl|NZ_JAFCPT010000001.1_cds_WP_004149145.1_132	3
GCF_003664855.1	NZ_RCGQ01000017.1	#N/A	lcl|NZ_RCGQ01000017.1_cds_WP_004149145.1_1019	synonymous mutation	Amino acid: F	Position 294: Codon TTC -> TTT	lcl|NZ_JAFCPZ010000004.1_cds_WP_004149145.1_3711	3
GCF_003937475.1	NZ_RHTI01000007.1	#N/A	lcl|NZ_RHTI01000007.1_cds_WP_004149145.1_4526	synonymous mutation	Amino acid: Y	Position 56: Codon TAC -> TAT	lcl|NZ_WPAQ01000010.1_cds_WP_004149145.1_452	3
GCF_003937475.1	NZ_RHTI01000007.1	#N/A	lcl|NZ_RHTI01000007.1_cds_WP_004149145.1_4526	synonymous mutation	Amino acid: N	Position 85: Codon AAT -> AAC	lcl|NZ_WPAY01000010.1_cds_WP_004149145.1_509	3
GCF_003937475.1	NZ_RHTI01000007.1	#N/A	lcl|NZ_RHTI01000007.1_cds_WP_004149145.1_4526	synonymous mutation	Amino acid: V	Position 302: Codon GTA -> GTG	lcl|NZ_WPAT01000001.1_cds_WP_004149145.1_322	3
GCF_009648995.1	NZ_CP045782.1	#N/A	lcl|NZ_CP045782.1_cds_WP_004149145.1_1610	synonymous mutation	Amino acid: N	Position 85: Codon AAT -> AAC	lcl|NZ_WPBB01000002.1_cds_WP_004149145.1_1880	3
GCF_009648995.1	NZ_CP045782.1	#N/A	lcl|NZ_CP045782.1_cds_WP_004149145.1_1610	synonymous mutation	Amino acid: S	Position 213: Codon AGC -> AGT	lcl|NZ_WPBI01000001.1_cds_WP_004149145.1_258	3
GCF_009648995.1	NZ_CP045782.1	#N/A	lcl|NZ_CP045782.1_cds_WP_004149145.1_1610	synonymous mutation	Amino acid: T	Position 261: Codon ACC -> ACT	lcl|NZ_WPBJ01000001.1_cds_WP_004149145.1_258	3
GCF_009925245.1	NZ_WHZB01000002.1	#N/A	lcl|NZ_WHZB01000002.1_cds_WP_004149145.1_2837	synonymous mutation	Amino acid: N	Position 85: Codon AAT -> AAC	lcl|NZ_WPBT01000002.1_cds_WP_004149145.1_1823	3
GCF_009925295.1	NZ_WHZC01000006.1	#N/A	lcl|NZ_WHZC01000006.1_cds_WP_004149145.1_4447	synonymous mutation	Amino acid: N	Position 85: Codon AAT -> AAC	lcl|NZ_JANHBX010000005.1_cds_WP_256151256.1_1325	3
GCF_010374745.1	NZ_VLSS01000028.1	#N/A	lcl|NZ_VLSS01000028.1_cds_WP_004149145.1_4278	synonymous mutation	Amino acid: N	Position 85: Codon AAT -> AAC	lcl|NZ_JANHBY010000003.1_cds_WP_256151256.1_881	3
GCF_010374745.1	NZ_VLSS01000028.1	#N/A	lcl|NZ_VLSS01000028.1_cds_WP_004149145.1_4278	synonymous mutation	Amino acid: I	Position 252: Codon ATT -> ATC	lcl|NZ_CP101726.1_cds_WP_256151256.1_1608	3
GCF_010374745.1	NZ_VLSS01000028.1	#N/A	lcl|NZ_VLSS01000028.1_cds_WP_004149145.1_4278	synonymous mutation	Amino acid: F	Position 294: Codon TTC -> TTT	lcl|NZ_JAOEDK010000001.1_cds_WP_004149145.1_230	3
GCF_010374755.1	NZ_VLST01000033.1	#N/A	lcl|NZ_VLST01000033.1_cds_WP_004149145.1_3828	synonymous mutation	Amino acid: N	Position 85: Codon AAT -> AAC	lcl|NZ_JAOCFE010000001.1_cds_WP_004149145.1_228	3
GCF_010374755.1	NZ_VLST01000033.1	#N/A	lcl|NZ_VLST01000033.1_cds_WP_004149145.1_3828	synonymous mutation	Amino acid: I	Position 252: Codon ATT -> ATC	lcl|NZ_JAOCFM010000001.1_cds_WP_004149145.1_1478	3
GCF_010374755.1	NZ_VLST01000033.1	#N/A	lcl|NZ_VLST01000033.1_cds_WP_004149145.1_3828	synonymous mutation	Amino acid: F	Position 294: Codon TTC -> TTT	lcl|NZ_JAOCFU010000001.1_cds_WP_004149145.1_275	3
GCF_010374765.1	NZ_VLSU01000032.1	#N/A	lcl|NZ_VLSU01000032.1_cds_WP_004149145.1_3985	synonymous mutation	Amino acid: N	Position 85: Codon AAT -> AAC	lcl|NZ_JAJOGP010000002.1_cds_WP_004149145.1_2229	3
GCF_010374765.1	NZ_VLSU01000032.1	#N/A	lcl|NZ_VLSU01000032.1_cds_WP_004149145.1_3985	synonymous mutation	Amino acid: I	Position 252: Codon ATT -> ATC	lcl|NZ_JAJOGR010000002.1_cds_WP_004149145.1_2282	3
GCF_010374765.1	NZ_VLSU01000032.1	#N/A	lcl|NZ_VLSU01000032.1_cds_WP_004149145.1_3985	synonymous mutation	Amino acid: F	Position 294: Codon TTC -> TTT	lcl|NZ_JAUDLQ010000001.1_cds_WP_004149145.1_1607	3
GCF_010374785.1	NZ_VLSV01000031.1	#N/A	lcl|NZ_VLSV01000031.1_cds_WP_004149145.1_3936	synonymous mutation	Amino acid: N	Position 85: Codon AAT -> AAC	lcl|NZ_JAUDLI010000001.1_cds_WP_004149145.1_1376	3
GCF_010374785.1	NZ_VLSV01000031.1	#N/A	lcl|NZ_VLSV01000031.1_cds_WP_004149145.1_3936	synonymous mutation	Amino acid: I	Position 252: Codon ATT -> ATC	lcl|NZ_JAUDKU010000001.1_cds_WP_004149145.1_2005	3
GCF_010374785.1	NZ_VLSV01000031.1	#N/A	lcl|NZ_VLSV01000031.1_cds_WP_004149145.1_3936	synonymous mutation	Amino acid: F	Position 294: Codon TTC -> TTT	lcl|NZ_FWGK01000010.1_cds_WP_004149145.1_3334	3
GCF_010374875.1	NZ_VLSY01000028.1	#N/A	lcl|NZ_VLSY01000028.1_cds_WP_004149145.1_3343	synonymous mutation	Amino acid: N	Position 85: Codon AAT -> AAC	lcl|NZ_FWGA01000010.1_cds_WP_004149145.1_4975	3
GCF_010374875.1	NZ_VLSY01000028.1	#N/A	lcl|NZ_VLSY01000028.1_cds_WP_004149145.1_3343	synonymous mutation	Amino acid: I	Position 252: Codon ATT -> ATC	lcl|NZ_UGKQ01000007.1_cds_WP_004149145.1_3863	3
GCF_010374875.1	NZ_VLSY01000028.1	#N/A	lcl|NZ_VLSY01000028.1_cds_WP_004149145.1_3343	synonymous mutation	Amino acid: F	Position 294: Codon TTC -> TTT	lcl|NZ_UGMU01000001.1_cds_WP_004149145.1_3096	3
GCF_011006575.1	NZ_CP047633.1	#N/A	lcl|NZ_CP047633.1_cds_WP_004149145.1_1519	synonymous mutation	Amino acid: N	Position 85: Codon AAT -> AAC	lcl|NZ_UGMZ01000001.1_cds_WP_004149145.1_1713	3
GCF_011006575.1	NZ_CP047633.1	#N/A	lcl|NZ_CP047633.1_cds_WP_004149145.1_1519	synonymous mutation	Amino acid: S	Position 213: Codon AGC -> AGT	lcl|NZ_CAAGTO010000001.1_cds_WP_004149145.1_277	3
GCF_011006575.1	NZ_CP047633.1	#N/A	lcl|NZ_CP047633.1_cds_WP_004149145.1_1519	synonymous mutation	Amino acid: T	Position 261: Codon ACC -> ACT	lcl|NZ_CAAGTI010000001.1_cds_WP_004149145.1_272	3
GCF_011603065.1	NZ_JAANCX010000005.1	#N/A	lcl|NZ_JAANCX010000005.1_cds_WP_004149145.1_1928	synonymous mutation	Amino acid: N	Position 85: Codon AAT -> AAC	lcl|NZ_CAAGTQ010000007.1_cds_WP_004149145.1_3022	3
GCF_011603065.1	NZ_JAANCX010000005.1	#N/A	lcl|NZ_JAANCX010000005.1_cds_WP_004149145.1_1928	synonymous mutation	Amino acid: S	Position 213: Codon AGC -> AGT	lcl|NZ_CAAGUJ010000003.1_cds_WP_004149145.1_2265	3
GCF_011603065.1	NZ_JAANCX010000005.1	#N/A	lcl|NZ_JAANCX010000005.1_cds_WP_004149145.1_1928	synonymous mutation	Amino acid: T	Position 261: Codon ACC -> ACT	lcl|NZ_CAAGWY010000013.1_cds_WP_004149145.1_3358	3
GCF_011684055.1	NZ_JAAQON010000001.1	#N/A	lcl|NZ_JAAQON010000001.1_cds_WP_004149145.1_122	synonymous mutation	Amino acid: N	Position 85: Codon AAT -> AAC	lcl|NZ_CAAGYE010000007.1_cds_WP_004149145.1_3421	3
GCF_011684055.1	NZ_JAAQON010000001.1	#N/A	lcl|NZ_JAAQON010000001.1_cds_WP_004149145.1_122	synonymous mutation	Amino acid: N	Position 187: Codon AAC -> AAT	lcl|NZ_CAAGYJ010000007.1_cds_WP_004149145.1_3958	3
GCF_012113615.1	NZ_CP050822.1	#N/A	lcl|NZ_CP050822.1_cds_WP_004149145.1_1492	synonymous mutation	Amino acid: N	Position 85: Codon AAT -> AAC	lcl|NZ_CAAGZR010000005.1_cds_WP_004149145.1_1117	3
GCF_012113615.1	NZ_CP050822.1	#N/A	lcl|NZ_CP050822.1_cds_WP_004149145.1_1492	synonymous mutation	Amino acid: V	Position 302: Codon GTA -> GTG	lcl|NZ_CAAGZQ010000005.1_cds_WP_004149145.1_1923	3
GCF_012113635.1	NZ_CP050826.1	lcl|NZ_CP050826.1_cds_WP_004149145.1_1458	lcl|NZ_CP050826.1_cds_WP_004149145.1_1458	synonymous mutation	Amino acid: L	Position 41: Codon CTG -> CTT	lcl|NZ_CAAGZU010000011.1_cds_WP_004149145.1_3658	3
GCF_012113635.1	NZ_CP050826.1	lcl|NZ_CP050826.1_cds_WP_004149145.1_1458	lcl|NZ_CP050826.1_cds_WP_004149145.1_1458	synonymous mutation	Amino acid: V	Position 59: Codon GTA -> GTG	lcl|NZ_CAAHBJ010000001.1_cds_WP_004149145.1_2175	3
GCF_012113635.1	NZ_CP050826.1	lcl|NZ_CP050826.1_cds_WP_004149145.1_1458	lcl|NZ_CP050826.1_cds_WP_004149145.1_1458	synonymous mutation	Amino acid: N	Position 85: Codon AAT -> AAC	lcl|NZ_CABDVZ010000002.1_cds_WP_004149145.1_1616	3
GCF_012113635.1	NZ_CP050826.1	lcl|NZ_CP050826.1_cds_WP_004149145.1_1458	lcl|NZ_CP050826.1_cds_WP_004149145.1_1458	synonymous mutation	Amino acid: P	Position 130: Codon CCG -> CCT	lcl|NZ_CAJHPS010000008.1_cds_WP_204363545.1_3007	3
GCF_012113655.1	NZ_CP050829.1	#N/A	lcl|NZ_CP050829.1_cds_WP_004149145.1_1552	synonymous mutation	Amino acid: N	Position 85: Codon AAT -> AAC	lcl|NZ_CANLNC010000002.1_cds_WP_004149145.1_343	3
GCF_012113655.1	NZ_CP050829.1	#N/A	lcl|NZ_CP050829.1_cds_WP_004149145.1_1552	synonymous mutation	Amino acid: S	Position 213: Codon AGC -> AGT	lcl|NZ_CATIRG010000004.1_cds_WP_004149145.1_1789	3
GCF_012113655.1	NZ_CP050829.1	#N/A	lcl|NZ_CP050829.1_cds_WP_004149145.1_1552	synonymous mutation	Amino acid: T	Position 261: Codon ACC -> ACT	lcl|NZ_CATIRJ010000008.1_cds_WP_004149145.1_3050	3
GCF_013282295.1	NZ_CP042882.1	#N/A	lcl|NZ_CP042882.1_cds_WP_004149145.1_1538	synonymous mutation	Amino acid: N	Position 85: Codon AAT -> AAC	lcl|NZ_KI929271.1_cds_WP_004149145.1_2763	2
GCF_013282295.1	NZ_CP042882.1	#N/A	lcl|NZ_CP042882.1_cds_WP_004149145.1_1538	synonymous mutation	Amino acid: D	Position 317: Codon GAC -> GAT	lcl|NZ_LN776222.1_cds_WP_004140823.1_1063	2
GCF_013407495.1	NZ_CP042307.1	lcl|NZ_CP042307.1_cds_WP_228721263.1_4341	lcl|NZ_CP042307.1_cds_WP_228721263.1_4341	synonymous mutation	Amino acid: N	Position 85: Codon AAT -> AAC	lcl|NC_021232.1_cds_WP_004140823.1_2059	2
GCF_013407495.1	NZ_CP042307.1	lcl|NZ_CP042307.1_cds_WP_228721263.1_4341	lcl|NZ_CP042307.1_cds_WP_228721263.1_4341	synonymous mutation	Amino acid: S	Position 213: Codon AGC -> AGT	lcl|NZ_CP015130.1_cds_WP_004149145.1_1620	2
GCF_013407495.1	NZ_CP042307.1	lcl|NZ_CP042307.1_cds_WP_228721263.1_4341	lcl|NZ_CP042307.1_cds_WP_228721263.1_4341	synonymous mutation	Amino acid: T	Position 261: Codon ACC -> ACT	lcl|NZ_QQOM01000008.1_cds_WP_004149145.1_5021	2
GCF_013407685.1	NZ_CP042308.1	#N/A	lcl|NZ_CP042308.1_cds_WP_004149145.1_4346	synonymous mutation	Amino acid: N	Position 85: Codon AAT -> AAC	lcl|NZ_RCGN01000136.1_cds_WP_004149145.1_790	2
GCF_013407685.1	NZ_CP042308.1	#N/A	lcl|NZ_CP042308.1_cds_WP_004149145.1_4346	synonymous mutation	Amino acid: S	Position 213: Codon AGC -> AGT	lcl|NZ_RCGQ01000017.1_cds_WP_004149145.1_1019	2
GCF_013407685.1	NZ_CP042308.1	#N/A	lcl|NZ_CP042308.1_cds_WP_004149145.1_4346	synonymous mutation	Amino acid: T	Position 261: Codon ACC -> ACT	lcl|NZ_JAAQON010000001.1_cds_WP_004149145.1_122	2
GCF_013408625.1	NZ_CP042317.1	#N/A	lcl|NZ_CP042317.1_cds_FLM31_RS22135_4329	synonymous mutation	Amino acid: N	Position 85: Codon AAT -> AAC	lcl|NZ_CP050822.1_cds_WP_004149145.1_1492	2
GCF_013408625.1	NZ_CP042317.1	#N/A	lcl|NZ_CP042317.1_cds_FLM31_RS22135_4329	synonymous mutation	Amino acid: S	Position 213: Codon AGC -> AGT	lcl|NZ_CP042882.1_cds_WP_004149145.1_1538	2
GCF_013408625.1	NZ_CP042317.1	#N/A	lcl|NZ_CP042317.1_cds_FLM31_RS22135_4329	synonymous mutation	Amino acid: T	Position 261: Codon ACC -> ACT	lcl|NZ_CP056275.1_cds_WP_004149145.1_1440	2
GCF_013729075.1	NZ_CP056275.1	#N/A	lcl|NZ_CP056275.1_cds_WP_004149145.1_1440	synonymous mutation	Amino acid: I	Position 24: Codon ATT -> ATC	lcl|NZ_CP056301.1_cds_WP_004149145.1_1515	2
GCF_013729075.1	NZ_CP056275.1	#N/A	lcl|NZ_CP056275.1_cds_WP_004149145.1_1440	synonymous mutation	Amino acid: N	Position 85: Codon AAT -> AAC	lcl|NZ_CP056425.1_cds_WP_004149145.1_1517	2
GCF_013731305.1	NZ_CP056301.1	#N/A	lcl|NZ_CP056301.1_cds_WP_004149145.1_1515	synonymous mutation	Amino acid: N	Position 85: Codon AAT -> AAC	lcl|NZ_JABXRA010000001.1_cds_WP_004149145.1_2786	2
GCF_013731305.1	NZ_CP056301.1	#N/A	lcl|NZ_CP056301.1_cds_WP_004149145.1_1515	synonymous mutation	Amino acid: I	Position 208: Codon ATC -> ATT	lcl|NZ_AP021929.1_cds_WP_004149145.1_1497	2
GCF_013734035.1	NZ_CP056372.1	#N/A	lcl|NZ_CP056372.1_cds_WP_004149145.1_1469	synonymous mutation	Amino acid: Y	Position 56: Codon TAC -> TAT	lcl|NZ_AP022139.1_cds_WP_004149145.1_1530	2
GCF_013734035.1	NZ_CP056372.1	#N/A	lcl|NZ_CP056372.1_cds_WP_004149145.1_1469	synonymous mutation	Amino acid: N	Position 85: Codon AAT -> AAC	lcl|NZ_CP063856.1_cds_WP_004149145.1_156	2
GCF_013734035.1	NZ_CP056372.1	#N/A	lcl|NZ_CP056372.1_cds_WP_004149145.1_1469	synonymous mutation	Amino acid: V	Position 302: Codon GTA -> GTG	lcl|NZ_JAGSZT010000012.1_cds_WP_004149145.1_490	2
GCF_013735155.1	NZ_CP056385.1	#N/A	lcl|NZ_CP056385.1_cds_WP_004149145.1_1466	synonymous mutation	Amino acid: N	Position 85: Codon AAT -> AAC	lcl|NZ_CP077763.1_cds_WP_062955002.1_2177	2
GCF_013735895.1	NZ_CP056425.1	#N/A	lcl|NZ_CP056425.1_cds_WP_004149145.1_1517	synonymous mutation	Amino acid: N	Position 85: Codon AAT -> AAC	lcl|NZ_CP078763.1_cds_WP_004149145.1_1421	2
GCF_013735895.1	NZ_CP056425.1	#N/A	lcl|NZ_CP056425.1_cds_WP_004149145.1_1517	synonymous mutation	Amino acid: D	Position 236: Codon GAC -> GAT	lcl|NZ_QYYQ01000007.1_cds_WP_004149145.1_4830	2
GCF_013811845.1	NZ_CP057069.1	#N/A	lcl|NZ_CP057069.1_cds_WP_004149145.1_1479	synonymous mutation	Amino acid: N	Position 85: Codon AAT -> AAC	lcl|NZ_JAGWEI010000041.1_cds_WP_004149145.1_3212	2
GCF_013895695.1	NZ_CP057722.1	#N/A	lcl|NZ_CP057722.1_cds_WP_004149145.1_1456	synonymous mutation	Amino acid: N	Position 85: Codon AAT -> AAC	lcl|NZ_JAJHGS010000001.1_cds_WP_004149145.1_128	2
GCF_014103925.1	NZ_JABXRA010000001.1	#N/A	lcl|NZ_JABXRA010000001.1_cds_WP_004149145.1_2786	synonymous mutation	Amino acid: S	Position 49: Codon AGC -> AGT	lcl|NZ_JAKEWP010000002.1_cds_WP_004149145.1_329	2
GCF_014103925.1	NZ_JABXRA010000001.1	#N/A	lcl|NZ_JABXRA010000001.1_cds_WP_004149145.1_2786	synonymous mutation	Amino acid: N	Position 85: Codon AAT -> AAC	lcl|NZ_JAJFVR010000009.1_cds_WP_004149145.1_5202	2
GCF_014168655.1	NZ_AP021929.1	#N/A	lcl|NZ_AP021929.1_cds_WP_004149145.1_1497	synonymous mutation	Amino acid: N	Position 85: Codon AAT -> AAC	lcl|NZ_JAJFVU010000012.1_cds_WP_004149145.1_572	2
GCF_014168655.1	NZ_AP021929.1	#N/A	lcl|NZ_AP021929.1_cds_WP_004149145.1_1497	synonymous mutation	Amino acid: V	Position 302: Codon GTA -> GTG	lcl|NZ_CP055119.1_cds_WP_004149145.1_1413	2
GCF_014169335.1	NZ_AP022139.1	#N/A	lcl|NZ_AP022139.1_cds_WP_004149145.1_1530	synonymous mutation	Amino acid: N	Position 85: Codon AAT -> AAC	lcl|NZ_JAJHVI010000002.1_cds_WP_004149145.1_2430	2
GCF_014169335.1	NZ_AP022139.1	#N/A	lcl|NZ_AP022139.1_cds_WP_004149145.1_1530	synonymous mutation	Amino acid: T	Position 261: Codon ACC -> ACT	lcl|NZ_JAKZNR010000085.1_cds_WP_004149145.1_3120	2
GCF_014893355.1	NZ_JADBJS010000002.1	#N/A	lcl|NZ_JADBJS010000002.1_cds_WP_004149145.1_806	synonymous mutation	Amino acid: N	Position 85: Codon AAT -> AAC	lcl|NZ_JAKZNS010000095.1_cds_WP_004149145.1_3094	2
GCF_014893355.1	NZ_JADBJS010000002.1	#N/A	lcl|NZ_JADBJS010000002.1_cds_WP_004149145.1_806	synonymous mutation	Amino acid: A	Position 283: Codon GCA -> GCG	lcl|NZ_JAKZOM010000091.1_cds_WP_004149145.1_4248	2
GCF_014893355.1	NZ_JADBJS010000002.1	#N/A	lcl|NZ_JADBJS010000002.1_cds_WP_004149145.1_806	synonymous mutation	Amino acid: V	Position 302: Codon GTA -> GTG	lcl|NZ_WPBE01000002.1_cds_WP_004149145.1_2244	2
GCF_015277935.1	NZ_CP063856.1	#N/A	lcl|NZ_CP063856.1_cds_WP_004149145.1_156	synonymous mutation	Amino acid: L	Position 41: Codon CTG -> CTT	lcl|NZ_JAFCPE010000006.1_cds_WP_004149145.1_4350	2
GCF_015277935.1	NZ_CP063856.1	#N/A	lcl|NZ_CP063856.1_cds_WP_004149145.1_156	synonymous mutation	Amino acid: N	Position 85: Codon AAT -> AAC	lcl|NZ_JAFCQB010000005.1_cds_WP_004149145.1_3835	2
GCF_015289985.1	NZ_CP063939.1	#N/A	lcl|NZ_CP063939.1_cds_WP_004149145.1_97	synonymous mutation	Amino acid: N	Position 85: Codon AAT -> AAC	lcl|NZ_WPBK01000001.1_cds_WP_004149145.1_383	2
GCF_015289985.1	NZ_CP063939.1	#N/A	lcl|NZ_CP063939.1_cds_WP_004149145.1_97	synonymous mutation	Amino acid: G	Position 101: Codon GGC -> GGT	lcl|NZ_WPBU01000001.1_cds_WP_004149145.1_1144	2
GCF_015289985.1	NZ_CP063939.1	#N/A	lcl|NZ_CP063939.1_cds_WP_004149145.1_97	synonymous mutation	Amino acid: D	Position 236: Codon GAC -> GAT	lcl|NZ_JAOYRY010000006.1_cds_WP_004149145.1_4606	2
GCF_015356535.1	NZ_JACYGH010000006.1	#N/A	lcl|NZ_JACYGH010000006.1_cds_WP_004149145.1_1783	synonymous mutation	Amino acid: N	Position 85: Codon AAT -> AAC	lcl|NZ_JAPXEE010000001.1_cds_WP_004149145.1_705	2
GCF_015356535.1	NZ_JACYGH010000006.1	#N/A	lcl|NZ_JACYGH010000006.1_cds_WP_004149145.1_1783	synonymous mutation	Amino acid: D	Position 236: Codon GAC -> GAT	lcl|NZ_JAQIGK010000002.1_cds_WP_062955002.1_2595	2
GCF_015356535.1	NZ_JACYGH010000006.1	#N/A	lcl|NZ_JACYGH010000006.1_cds_WP_004149145.1_1783	synonymous mutation	Amino acid: G	Position 309: Codon GGT -> GGA	lcl|NZ_JARBDU010000003.1_cds_WP_004149145.1_3160	2
GCF_017639065.1	NZ_CP067255.1	#N/A	lcl|NZ_CP067255.1_cds_WP_004149145.1_1563	synonymous mutation	Amino acid: N	Position 85: Codon AAT -> AAC	lcl|NZ_JAKJLG010000002.1_cds_WP_004149145.1_1889	2
GCF_017639065.1	NZ_CP067255.1	#N/A	lcl|NZ_CP067255.1_cds_WP_004149145.1_1563	synonymous mutation	Amino acid: S	Position 213: Codon AGC -> AGT	lcl|NZ_JAKJLJ010000002.1_cds_WP_004149145.1_2213	2
GCF_017639065.1	NZ_CP067255.1	#N/A	lcl|NZ_CP067255.1_cds_WP_004149145.1_1563	synonymous mutation	Amino acid: T	Position 261: Codon ACC -> ACT	lcl|NZ_JAOEBF010000001.1_cds_WP_004149145.1_1483	2
GCF_018449305.1	NZ_JAHCQO010000003.1	#N/A	lcl|NZ_JAHCQO010000003.1_cds_WP_004149145.1_3704	synonymous mutation	Amino acid: N	Position 85: Codon AAT -> AAC	lcl|NZ_JALGYI010000011.1_cds_WP_004149145.1_757	2
GCF_018449315.1	NZ_JAHCQP010000002.1	#N/A	lcl|NZ_JAHCQP010000002.1_cds_WP_004149145.1_3057	synonymous mutation	Amino acid: N	Position 85: Codon AAT -> AAC	lcl|NZ_JARQWO010000064.1_cds_WP_004149145.1_4380	2
GCF_018487825.1	NZ_CP075452.1	#N/A	lcl|NZ_CP075452.1_cds_WP_004149145.1_1449	synonymous mutation	Amino acid: N	Position 85: Codon AAT -> AAC	lcl|NZ_JARQWH010000001.1_cds_WP_004149145.1_1174	2
GCF_018502565.1	NZ_CP075548.1	#N/A	lcl|NZ_CP075548.1_cds_WP_004149145.1_1450	synonymous mutation	Amino acid: N	Position 85: Codon AAT -> AAC	lcl|NZ_JARQWG010000001.1_cds_WP_004149145.1_1450	2
GCF_018583165.1	NZ_CP075251.1	#N/A	lcl|NZ_CP075251.1_cds_WP_004149145.1_1450	synonymous mutation	Amino acid: N	Position 85: Codon AAT -> AAC	lcl|NZ_JARQWI010000016.1_cds_WP_004149145.1_1167	2
GCF_018583185.1	NZ_CP075456.1	#N/A	lcl|NZ_CP075456.1_cds_WP_004149145.1_1449	synonymous mutation	Amino acid: N	Position 85: Codon AAT -> AAC	lcl|NZ_JAUDMD010000006.1_cds_WP_004149145.1_4085	2
GCF_018583205.1	NZ_CP075262.1	#N/A	lcl|NZ_CP075262.1_cds_WP_004149145.1_1451	synonymous mutation	Amino acid: N	Position 85: Codon AAT -> AAC	lcl|NZ_FWGN01000003.1_cds_WP_004149145.1_3238	2
GCF_018583225.1	NZ_CP075270.1	#N/A	lcl|NZ_CP075270.1_cds_WP_004149145.1_1450	synonymous mutation	Amino acid: N	Position 85: Codon AAT -> AAC	lcl|NZ_FWGW01000003.1_cds_WP_004149145.1_2208	2
GCF_018583265.1	NZ_CP075290.1	#N/A	lcl|NZ_CP075290.1_cds_WP_004149145.1_1451	synonymous mutation	Amino acid: N	Position 85: Codon AAT -> AAC	lcl|NZ_FWGZ01000003.1_cds_WP_004149145.1_2616	2
GCF_018583285.1	NZ_CP075295.1	#N/A	lcl|NZ_CP075295.1_cds_WP_004149145.1_1449	synonymous mutation	Amino acid: N	Position 85: Codon AAT -> AAC	lcl|NZ_FWGI01000001.1_cds_WP_004149145.1_3484	2
[truncated: 544 more rows]

## Sheet: Table S7
Table S7 The promoter sequence of Ompk36 of non-carbapenemase-producing K.pneumoniae from the NCBI database
[truncated: 247 more rows]

## Sheet: Table S8
Table S8a The control group
[truncated: 127 more rows]

[truncated: 1 more sheets: Table S9]
